# Supplementary material for: Single cell and bulk RNA expression analyses identify enhanced hexosamine biosynthetic pathway and O-GlcNAcylation in acute myeloid leukemia blasts and stem cells
Source: Front Immunol. 2024 Mar 27;15:1327405. doi: 10.3389/fimmu.2024.1327405 (PMC11004450; doi:10.3389/fimmu.2024.1327405)
Supplement: Supplementary Table 1 — Per cluster DE for HBP genes. [file Table_1.xlsx]

## Sheet: Cluster DE
gene	cluster	p_val	avg_log2FC	pct.1	pct.2	p_val_adj
OGA	0	2.47e-08	-1.33299	0.903	0.75	0.000433
OGT	0	1.85e-06	0.734863	0.942	0.809	0.0325041
OGT	3	2.99e-06	0.29119	0.918	0.815	0.0525201
OGT	4	0.00853304	-0.484841	0.911	0.817	1
OGA	5	0.00219905	0.654709	0.823	0.764	1
OGT	5	0.00826602	-0.711988	0.734	0.837	1
OGT	6	0.000811	-0.342335	0.538	0.852	1
