# Supplementary material for: Single cell and bulk RNA expression analyses identify enhanced hexosamine biosynthetic pathway and O-GlcNAcylation in acute myeloid leukemia blasts and stem cells
Source: Front Immunol. 2024 Mar 27;15:1327405. doi: 10.3389/fimmu.2024.1327405 (PMC11004450; doi:10.3389/fimmu.2024.1327405)
Supplement: Supplementary Table 2 — Sheet 1: DE between AML samples and Whole Blood in bulk RNA-sequencing. Sheet 2: DE between adult and pediatric in bulk RNA-sequencing data. [file Table_2.xlsx]

## Sheet: AMLvWB
logFC	AveExpr	t	P.Value	adj.P.Val	B	gene
-16.331	-2.36293	-568.688	0	0	7495.89	EEF1G
-12.4706	-3.2194	-454.445	0	0	6774.36	WDR83OS
-11.6815	-3.51026	-433.055	0	0	6619.71	TOMM6
-11.1793	-3.63044	-383.09	0	0	6228.97	TREX1
-12.4569	-3.27739	-354.723	0	0	5985.89	RN7SL2
-10.794	-3.72467	-333.912	0	0	5793.41	KPNA2P3
-9.97865	-3.81164	-324.691	0	0	5704.38	NICN1
10.7227	2.72516	313.002	0	0	5589.95	MIA2
-12.1483	-2.99691	-308.781	0	0	5547.4	SAP25
-9.62129	-3.94554	-264.341	0	0	5060.16	BPTFP1
-8.86404	-4.13982	-252.66	0	0	4919.46	UTP14C
-12.0758	-3.42051	-252.307	0	0	4916.7	IGLC1
-9.78006	-3.54674	-240.455	0	0	4767.07	TMEM35B
-8.28043	-4.30512	-239.79	0	0	4757.7	SDHAP2
-10.0821	-3.88347	-223.696	0	0	4545.52	IGKJ2
-6.35494	2.22373	-215.854	0	0	4436.14	GPS2
-7.85054	-4.39865	-215.749	0	0	4434.14	TNFRSF6B
-7.74487	-4.42287	-194.873	0	0	4126.72	NPFF
-9.28969	3.08736	-194.305	0	0	4118.8	GABARAP
-7.20348	-4.53137	-190.693	0	0	4061.55	FCF1P2
6.72848	-0.62734	189.702	0	0	4046.62	AC012306.2
-9.02468	-1.06114	-188.919	0	0	4033.18	PLSCR3
-9.20791	-3.847	-187.524	0	0	4012.39	AC009950.2
-6.43957	1.66389	-186.943	0	0	4002.82	CHKB
-7.18312	-4.55	-186.794	0	0	3999.96	RPL12P16
-8.87369	-3.75842	-186.199	0	0	3991.16	TMEM265
-9.07661	-3.16484	-185.717	0	0	3983.31	DDT
-7.25303	0.422336	-184.243	0	0	3959	BCKDHA
-6.29453	1.66774	-182.224	0	0	3926.74	SGSM3
-7.00794	0.342312	-182.145	0	0	3924.98	CHTF8
-7.49642	0.780097	-181.852	0	0	3920.44	ARL6IP4
-11.521	0.22583	-180.154	0	0	3892.49	CD68
-6.6855	1.43283	-178.217	0	0	3860.96	NME2
-4.21528	2.77677	-174.851	0	0	3805.16	CHMP4A
-4.95609	3.30646	-171.522	0	0	3748.82	ABHD16A
-6.47944	3.84472	-170.6	0	0	3733.19	RNASEK
6.44562	-0.537503	168.964	0	0	3704.32	AC083899.1
-8.10064	0.768662	-168.51	0	0	3696.16	SUPT4H1
-5.78756	2.15961	-167.49	0	0	3678.89	RNF31
-7.35245	-4.47624	-167.38	0	0	3676.51	LDHAP4
6.01737	-1.22103	166.118	0	0	3654.64	AC112220.2
-8.82058	2.98645	-165.045	0	0	3636.22	ATP6V0C
-7.6586	5.09251	-162.778	0	0	3596.52	ALDOA
-7.95475	3.3643	-162.434	0	0	3590.09	ARPC1B
6.75046	-0.323141	162.423	0	0	3589.45	AC079781.5
-6.91743	-0.715044	-162.066	0	0	3582.14	FKBP2
-6.05599	2.21387	-160.773	0	0	3559.98	NDST2
-7.7423	-4.17588	-156.297	0	0	3478.25	AC009120.6
-5.93748	0.604818	-155.499	0	0	3463.23	INO80B
-7.72226	-1.86653	-154.054	0	0	3436.1	TEN1
-6.14635	-4.76912	-152.938	0	0	3415.44	HNRNPCP1
-8.08358	-3.5076	-151.98	0	0	3398.01	NPIPB14P
-4.47161	3.41083	-151.93	0	0	3397.58	CLN3
-9.69212	-2.12887	-151.42	0	0	3387.3	CDC42EP2
-6.2864	3.92045	-149.171	0	0	3345.42	RPS10
-9.28599	-3.79258	-145.991	0	0	3284.12	HBE1
-6.34013	-4.66803	-145.16	0	0	3267.3	PMS2P9
-6.48042	2.95421	-145.048	0	0	3265.85	RAB24
-6.464	-1.2044	-144.234	0	0	3248.94	MRM2
-7.99181	-2.17777	-142.833	0	0	3221.73	MUSTN1
-7.15874	-0.785145	-142.801	0	0	3221.05	MEF2B
-5.47986	0.488733	-141.8	0	0	3201.54	MRPS24
-4.04563	3.3665	-141.689	0	0	3199.99	TXNDC12
-3.95023	4.29321	-141.048	0	0	3187.41	CSNK2B
-6.65671	1.37768	-139.831	0	0	3162.66	SLC39A1
-5.72027	-4.89248	-139.616	0	0	3157.87	RPL23AP1
6.52624	0.395465	138.803	0	0	3141.9	AC010642.2
-9.74087	3.00523	-138.605	0	0	3138.46	IFI30
-6.48779	-0.759002	-136.708	0	0	3099.37	PIK3R2
-5.99377	-0.489609	-136.682	0	0	3098.75	CDK3
-6.5688	-0.371347	-136.241	0	0	3089.86	SPOUT1
6.46444	-0.672003	136.06	0	0	3086.71	SNORD104
6.00666	-0.8665	135.648	0	0	3078.21	AC006460.2
-7.745	-4.21682	-135.448	0	0	3074.12	AC005253.2
-6.41844	1.1992	-135.214	0	0	3069.32	CPT1B
-4.79007	0.571944	-134.515	0	0	3054.82	EIF4EBP3
6.89667	-0.526728	134.15	0	0	3047.66	AC019080.1
6.69037	0.450799	133.975	0	0	3043.78	AC135050.5
-6.89359	-1.87794	-133.817	0	0	3040.11	GTF2H4
-5.92249	1.82101	-132.888	0	0	3021.62	IGFLR1
-6.23588	2.96175	-132.319	0	0	3009.97	IL10RB
-5.97485	1.60599	-132.183	0	0	3006.93	RAB4B
-6.24088	-4.72637	-131.976	0	0	3002.24	AC138035.2
-4.08555	3.86085	-131.102	0	0	2984.69	TAF10
-6.65726	-4.43463	-130.708	0	0	2975.9	MRPL53
-3.7915	4.1912	-130.585	0	0	2973.91	SRCAP
-7.83861	-0.0814726	-130.247	0	0	2966.1	TAX1BP3
-6.27514	-4.65912	-129.649	0	0	2953.59	SCARNA12
5.73288	-1.04707	129.493	0	0	2950.56	SNORD117
-3.80757	2.50911	-129.406	0	0	2948.94	BSCL2
-6.73699	0.617419	-129.402	0	0	2948.48	PLA2G4B
-5.54225	3.14584	-128.801	0	0	2936.26	RABAC1
-6.39482	-4.73388	-128.639	0	0	2932.29	SNORD10
-5.51164	-4.94209	-128.563	0	0	2930.47	SNORA8
-5.62073	1.34829	-128.115	0	0	2921.47	MTHFS
-4.01164	2.03093	-127.98	0	0	2918.67	TM9SF1
-9.23642	-1.01936	-127.911	0	0	2916.82	GNG10
-8.91605	-1.6202	-127.661	0	0	2911.51	AC130469.1
-5.8258	-4.86726	-127.642	0	0	2911.02	HMGN1P3
-5.47475	2.52053	-127.476	0	0	2908.07	TRAPPC5
-7.40343	-2.46139	-127.5	0	0	2907.97	AC093323.3
7.48357	1.31161	126.429	0	0	2885.44	DEXI
-4.42768	0.823591	-126.397	0	0	2884.66	NDUFA7
-4.80151	4.74368	-126.095	0	0	2878.72	EGLN2
-9.83366	-1.32177	-125.936	0	0	2874.7	SRXN1
-4.66114	1.34506	-125.869	0	0	2873.45	RTEL1
-6.67948	-4.55266	-125.518	0	0	2865.77	C19orf33
-4.66712	3.54815	-125.207	0	0	2859.53	POLD4
-7.31235	-4.12453	-124.772	0	0	2849.79	AP006222.2
-6.92066	-3.08644	-124.616	0	0	2846.18	MDP1
-3.37938	5.06706	-124.547	0	0	2845.35	WDR45
-7.14098	-1.12144	-124.237	0	0	2837.9	TRIM34
-4.45632	-0.00799014	-122.524	0	0	2800.75	TTC4
-4.6886	2.72547	-122.331	0	0	2796.98	NDUFA13
-5.85266	1.14105	-122.003	0	0	2789.53	ITIH4
-5.23581	-4.9942	-121.925	0	0	2787.48	Z83844.1
6.08034	-0.438885	121.262	0	0	2773.35	RNU6-1016P
-8.60166	-2.66826	-121.214	0	0	2772.29	CTRL
7.02864	-0.642208	120.828	0	0	2763.91	PTMAP4
-5.51642	-4.94144	-120.79	0	0	2762.56	SNORD22
-5.24111	3.6322	-120.725	0	0	2761.79	GNG5
-3.94341	5.17259	-120.665	0	0	2760.52	CORO7
-6.67119	-3.26204	-120.679	0	0	2760.19	FDX2
-8.20689	-4.03664	-120.091	0	0	2747.57	TGM3
-8.83523	-3.40753	-120.029	0	0	2746.24	AP001189.4
5.15139	-1.52104	119.846	0	0	2741.99	AC005562.1
6.80781	-0.711943	119.692	0	0	2738.75	AC020915.2
-4.57115	2.85909	-119.451	0	0	2733.52	DYNLRB1
-6.37089	1.56863	-119.173	0	0	2727.14	LIME1
-5.53418	-0.881159	-118.608	0	0	2714.11	RNASEH2A
-10.1361	-0.478876	-117.976	0	0	2700.29	SIGLEC5
-5.29692	-4.98364	-117.939	0	0	2699.21	CPLX3
-6.32504	-0.650516	-117.815	0	0	2696.47	DBNDD2
5.2731	-1.05442	117.516	0	0	2690.05	AC079807.1
-4.15629	2.43534	-117.439	0	0	2688.5	SPNS1
-5.21374	3.54363	-117.051	0	0	2679.88	JTB
-5.28728	0.487697	-116.472	0	0	2666.45	ASNS
-4.9269	0.467946	-115.204	0	0	2637.76	IPO4
5.71735	-0.970458	115.149	0	0	2636.66	SNORD11
-5.58952	0.343627	-115.12	0	0	2635.85	SNX15
5.42568	-1.23145	115.038	0	0	2634.11	SNORD59A
-5.76868	-4.80057	-114.682	0	0	2625.77	RPS12P28
-7.18556	1.34314	-114.36	0	0	2618.72	PTP4A1
-7.609	-0.501785	-113.574	0	0	2600.53	CLEC4A
-4.34858	4.21434	-113.399	0	0	2596.93	ANKHD1
-3.6148	3.39693	-113.373	0	0	2596.3	ZGPAT
6.75762	-0.446019	112.55	0	0	2577.27	AL353662.1
-3.4943	3.07531	-112.509	0	0	2576.41	DHPS
-5.06228	-5.04201	-112.104	0	0	2566.57	SNORD35B
4.92246	-1.66601	112.066	0	0	2565.96	MIR4292
5.84172	0.0429067	112.017	0	0	2564.68	AP002381.2
-3.76579	0.148459	-111.746	0	0	2558.4	TSFM
-6.82336	-2.6707	-111.621	0	0	2555.45	CELF6
-3.4885	2.51161	-111.198	0	0	2546.03	MRPL38
-6.40427	1.61816	-111.198	0	0	2546	ADORA2A
-5.16871	-5.00696	-111.142	0	0	2544.32	MSX2P1
-6.96882	-4.15335	-110.647	0	0	2533.07	AC004069.2
-4.07373	6.27693	-109.564	0	0	2508.06	EIF4A1
-5.03817	8.16256	-109.499	0	0	2506.43	FKBP8
5.97142	-0.0197525	109.429	0	0	2504.59	FSBP
-4.56102	-0.315277	-109.007	0	0	2494.56	KYAT1
-4.90879	-5.07873	-108.768	0	0	2488.89	SNORA64
-4.80896	2.56349	-108.65	0	0	2486.56	HEIH
-4.9639	-5.0513	-108.389	0	0	2479.98	TRIM60P18
7.48879	1.48762	107.896	0	0	2468.65	DDX47
-3.51224	6.18013	-107.853	0	0	2467.82	LRCH4
-3.66395	1.04662	-107.288	0	0	2454.24	LIN37
-7.39176	-2.63547	-107.043	0	0	2448.28	RNASE4
-3.03263	4.20526	-106.238	0	0	2429.53	BABAM1
-3.89939	7.94887	-105.811	0	0	2419.24	XPO6
-2.93018	2.67491	-104.949	0	0	2398.68	TMED1
-5.98338	-1.81178	-104.947	0	0	2398.2	CXorf65
-6.95713	1.33404	-104.884	0	0	2397.03	GIMAP5
-3.86293	4.05613	-104.603	0	0	2390.44	NPEPL1
-3.97522	1.86233	-104.157	0	0	2379.61	VKORC1
-6.01441	0.486243	-104.064	0	0	2377.24	FLT3LG
6.16745	2.29971	103.733	0	0	2368.99	POLR2F
-4.4902	2.94617	-103.159	0	0	2355.58	HERC3
-4.24455	3.96779	-103.081	0	0	2353.72	RPL17
-6.1185	1.01772	-103.038	0	0	2352.54	LAT
-4.89045	5.56692	-103.007	0	0	2351.9	IL2RG
-4.60726	3.20871	-102.125	0	0	2330.52	BLOC1S1
-6.76932	2.55862	-101.83	0	0	2323.3	ILK
-4.74555	-1.2475	-101.794	0	0	2322.04	ACY1
-3.84026	5.39164	-101.518	0	0	2315.73	DHX34
-5.0935	-5.03552	-101.432	0	0	2313.28	AC002511.3
-5.32022	2.1519	-101.208	0	0	2308.1	TXNDC5
-6.10446	-3.86873	-100.73	0	0	2296.22	ZSWIM8-AS1
-11.6812	1.31846	-100.672	0	0	2294.97	CXCR1
4.53242	-1.91275	100.508	0	0	2290.83	AC119403.1
-4.25275	7.35439	-100.43	0	0	2289.01	R3HDM4
-4.1033	2.52796	-100.266	0	0	2285.06	KRTCAP2
-5.28921	-0.812994	-99.6996	0	0	2270.8	HINT2
-7.13139	-3.60328	-99.2557	0	0	2260.08	ECE2
-3.41966	7.19481	-99.1058	0	0	2256.41	FGD3
-2.62354	2.35134	-98.8196	0	0	2249.38	VPS33B
-5.04665	-0.1765	-98.8052	0	0	2248.85	AMT
5.82507	-0.0284265	98.799	0	0	2248.76	MIR590
-6.88905	-0.768231	-98.5038	0	0	2241.35	TLR9
-3.98566	4.48732	-98.2023	0	0	2234.13	RPS17
-3.74402	5.3666	-97.8672	0	0	2225.78	IDS
-4.42261	-5.1902	-97.7465	0	0	2222.47	SNORA27
-5.92045	-3.26186	-97.2809	0	0	2210.93	AS3MT
-4.66419	2.8795	-96.892	0	0	2201.5	IFNAR2
-8.33857	2.6747	-96.7334	0	0	2197.54	HSPA6
5.0524	-1.15387	96.4402	0	0	2190.09	MIR573
-4.65794	-5.13776	-96.276	0	0	2185.79	SNORA44
-4.5238	2.48751	-96.1511	0	0	2182.95	PSENEN
-3.47473	2.43302	-95.744	0	0	2172.72	NOL12
-3.18243	3.97637	-95.6103	0	0	2169.39	AP3S2
-6.05145	-1.20254	-95.3731	0	0	2163.14	CALML4
-3.33783	4.81465	-95.275	0	0	2160.94	PSMB10
-4.95694	-4.87101	-95.2705	0	0	2160.57	SKP1P1
-3.37277	5.24065	-95.0251	0	0	2154.63	ATG9A
-3.31553	2.81315	-94.931	0	0	2152.27	C18orf32
-6.6768	-2.37246	-94.8538	0	0	2150.07	TICAM2
-3.7113	2.93207	-94.8198	0	0	2149.47	MFSD14A
-4.22379	0.459715	-94.6929	0	0	2146.1	PTOV1-AS1
-3.4426	2.57729	-94.3434	0	0	2137.42	TMEM86B
-10.7027	5.816	-94.0662	0	0	2130.37	HBD
-8.00625	-0.0315548	-94.0038	0	0	2128.68	KLRK1
-3.19989	5.14372	-93.952	0	0	2127.5	CDC34
-3.42696	6.29875	-93.6792	0	0	2120.52	ARPC4
-4.78188	-5.10867	-93.4428	0	0	2114.34	SNORA48
7.27781	1.62529	93.3351	0	0	2111.72	AL133243.3
-4.16141	4.27228	-93.3168	0	0	2111.39	IRF9
-7.20607	-2.97126	-93.05	0	0	2104.44	LY6G6F
-3.40733	4.57012	-92.9622	0	0	2102.37	UBE2V1
-3.36078	3.40731	-92.9524	0	0	2102.12	NDUFA11
-5.50216	-3.22801	-92.6851	0	0	2095.03	C11orf98
4.8042	0.134126	92.4837	0	0	2089.86	SNORD14A
-3.43605	6.56066	-92.4473	0	0	2089.14	UBXN6
-4.22899	-5.21722	-92.2033	0	0	2082.75	MCTS2P
-6.6977	1.29582	-92.1626	0	0	2081.93	FAM157A
-7.44473	-1.64028	-92.1257	0	0	2080.84	IGLV1-51
-5.66232	-2.02278	-91.8368	0	0	2073.36	DTX2P1
4.55074	-1.84065	91.4478	0	0	2063.56	RNU6-32P
-8.91184	1.16238	-91.213	0	0	2057.6	KCNJ15
-3.3379	2.82011	-91.2089	0	0	2057.53	SDHAF2
3.99656	-2.70778	91.1112	0	0	2054.9	AC138035.1
3.84438	-2.75292	91.0858	0	0	2054.24	SNORD69
-2.93922	3.6327	-91.0636	0	0	2053.79	WBP1
-6.62146	-4.32368	-90.96	0	0	2051.04	SERPINA3
-4.2909	-5.22086	-90.8938	0	0	2049.19	SNORA52
-4.02056	1.30277	-90.5032	0	0	2039.32	MRPL12
-4.04462	6.32559	-90.4963	0	0	2039.09	ZDHHC18
-6.20422	7.44897	-90.4688	0	0	2038.28	IFITM2
10.4729	2.82886	90.0715	0	0	2028.23	MT-TP
3.06961	5.4057	90.0676	0	0	2028.13	GNL3L
-5.25109	0.199463	-89.8666	0	0	2022.83	MTFP1
-3.14501	3.23431	-89.8309	0	0	2022.01	ARPC1A
-6.01753	3.54736	-89.5579	0	0	2014.94	CFP
-6.53955	4.90207	-89.5225	0	0	2013.98	ADGRG3
4.72115	-1.77417	89.2523	0	0	2006.96	SNORD99
-8.96689	4.05932	-89.2391	0	0	2006.65	FPR1
-5.99579	1.01021	-88.9705	0	0	1999.68	CKLF
-3.55934	6.99492	-88.7873	0	0	1994.8	ARHGAP9
-4.55127	6.53121	-88.7124	0	0	1992.89	ABTB1
-3.52779	2.98631	-88.5766	0	0	1989.49	CDK11A
-6.29832	-1.96879	-88.4786	0	0	1986.74	HLA-U
-3.98122	-5.29169	-88.4367	0	0	1985.64	MIR637
-3.44915	6.8284	-88.3741	0	0	1984.08	SBNO2
4.79151	-1.58995	88.2888	0	0	1981.93	MIR186
-6.32084	-1.28898	-87.958	0	0	1973.21	GALNT4
-3.44834	4.80718	-87.8809	0	0	1971.34	CDK5RAP3
-4.58453	1.53619	-87.8734	0	0	1971.15	LINC01002
-5.93991	-3.80932	-87.7797	0	0	1968.6	AC092066.1
-3.10951	5.41451	-87.7587	0	0	1968.11	CTDNEP1
-3.14786	4.21591	-87.4372	0	0	1959.76	UBE2F
-7.03652	-1.69756	-87.4102	0	0	1958.92	IGKJ4
-5.99917	1.89478	-87.2618	0	0	1955.17	ST6GALNAC6
-4.03771	-5.25585	-87.2612	0	0	1954.98	EEF1DP3
-2.69183	3.97705	-86.8828	0	0	1945.26	LZTR1
-4.6296	5.81241	-86.3494	0	0	1931.15	SLC16A3
-3.65453	0.670907	-86.3184	0	0	1930.37	RPP21
5.93756	-0.842267	86.1778	0	0	1926.73	RPL41P5
-3.64469	6.35828	-86.0725	0	0	1923.86	LIMK2
-3.46879	3.21826	-86.0646	0	0	1923.77	UQCR11
-3.70862	2.97662	-85.9992	0	0	1922.05	LY6G5B
-4.54458	-4.92521	-85.9864	0	0	1921.55	SULT1A4
-7.37065	2.77153	-85.8528	0	0	1918.2	PHOSPHO1
-5.69408	0.0107433	-85.8148	0	0	1917.12	CERKL
-4.42552	8.04287	-85.781	0	0	1916.04	SLC25A37
-3.65902	5.37055	-85.6826	0	0	1913.64	POR
-8.07085	4.35507	-85.6803	0	0	1913.61	VNN2
-3.10056	8.72296	-85.6727	0	0	1913.14	OAZ1
4.75207	-1.51611	85.6477	0	0	1912.72	RPL9P3
-4.92413	4.53789	-85.6107	0	0	1911.79	PCBP1
5.10069	-1.4501	85.5044	0	0	1908.97	AC007365.1
4.15886	-1.79294	85.295	0	0	1903.41	RNA5SP82
-2.30574	2.4217	-85.2067	0	0	1901.15	CNPY2
-4.6922	2.23366	-85.2013	0	0	1901.02	CRIP1
-4.25751	4.01292	-85.147	0	0	1899.56	TMEM120A
-3.83765	7.81124	-85.0022	0	0	1895.51	ARRB2
-3.00668	5.58462	-84.9937	0	0	1895.45	RAB5C
-8.71118	1.57583	-84.9737	0	0	1895	TNFRSF10C
-6.67012	1.08058	-84.8032	0	0	1890.45	GGT1
5.46998	-1.16534	84.6698	0	0	1886.94	AP001042.1
-4.48923	2.0931	-84.6315	0	0	1885.94	MAD1L1
5.42779	-0.658531	84.5933	0	0	1884.86	AC097359.2
-2.79913	5.2476	-84.5022	0	0	1882.46	GSK3A
-3.57384	6.00846	-84.4517	0	0	1881.06	PRR13
4.64995	-1.99345	84.308	0	0	1877.33	MIR4312
-8.19934	1.84208	-84.2218	0	0	1875.09	FFAR2
3.96482	-0.077017	84.0617	0	0	1870.59	HCG25
-2.90715	5.62649	-84.0293	0	0	1869.9	TTLL3
-4.55646	0.0127966	-84.0292	0	0	1869.89	TSSK3
-7.99266	0.876477	-83.9483	0	0	1867.82	CEACAM3
-3.15071	0.567604	-83.9417	0	0	1867.59	BBS1
-3.30186	3.04278	-83.8774	0	0	1865.95	NDUFB8
-2.95173	1.10858	-83.809	0	0	1864.1	AARSD1
-3.59532	2.22809	-83.6217	0	0	1859.15	CHD1L
2.54639	5.12292	83.5606	0	0	1857.52	TTC19
-2.67498	2.53285	-83.4995	0	0	1855.9	PAGR1
6.04984	-0.697312	83.3382	0	0	1851.58	USP50
-7.50001	0.245541	-83.3347	0	0	1851.47	PDZK1IP1
-4.82591	2.78921	-83.2205	0	0	1848.47	TNFSF13
-7.35324	-3.34364	-83.1517	0	0	1846.61	MYH7
5.00061	-1.19664	83.0399	0	0	1843.61	SMARCA5-AS1
-10.5673	7.62426	-82.9814	0	0	1841.9	HBA2
-3.48615	0.998096	-82.9666	0	0	1841.67	OGFOD2
3.97829	-2.55553	82.959	0	0	1841.45	AC159540.2
-5.87627	0.278256	-82.9346	0	0	1840.81	LINC00937
-3.88775	7.29847	-82.9035	0	0	1839.8	GPSM3
-10.7954	2.30939	-82.8722	0	0	1839.19	FCGR3B
-5.70389	-3.34843	-82.7137	0	0	1834.83	AC078883.3
-4.54243	7.16309	-82.6703	0	0	1833.58	SLC25A39
4.06773	-2.64576	82.6281	0	0	1832.62	AC004837.4
-2.78364	4.48158	-82.5451	0	0	1830.41	NEDD8
5.01426	-1.41746	82.4347	0	0	1827.46	UQCRBP1
-6.74516	0.875846	-82.28	0	0	1823.36	PLIN5
-9.27626	2.10066	-82.2776	0	0	1823.3	CXCR2
-10.1303	1.12137	-82.2039	0	0	1821.32	HBQ1
2.86024	5.08723	82.1406	0	0	1819.63	MFSD14C
-2.71333	3.61604	-82.0691	0	0	1817.71	PSMD9
1.86034	5.17274	82.0317	0	0	1816.71	MAPKAPK5
-4.50911	0.456611	-81.9255	0	0	1813.83	JMJD7
-3.95025	-0.628462	-81.87	0	0	1812.28	OR7E38P
-6.80355	3.16836	-81.8458	0	0	1811.72	SECTM1
-3.66582	4.33798	-81.7742	0	0	1809.78	VPS9D1
-6.85153	5.29623	-81.4719	0	0	1801.57	SLC11A1
-3.40795	4.85161	-81.3866	0	0	1799.35	TSEN34
-3.45244	3.96544	-81.345	0	0	1798.27	SH3BP1
-4.21323	3.14412	-81.2531	0	0	1795.82	MPZL3
-7.87876	3.96543	-81.2138	0	0	1794.74	MMP25
-4.26811	7.31984	-81.1768	0	0	1793.52	MXD1
3.48381	-2.90148	80.8884	0	0	1785.98	AC017074.1
3.95833	-2.22237	80.8394	0	0	1784.66	RNU6-611P
4.44225	-1.97165	80.7154	0	0	1781.34	MIR320E
-7.87259	-0.499733	-80.6012	0	0	1778.26	WLS
-3.21046	3.72695	-80.5649	0	0	1777.3	PINK1
-6.56404	-2.64258	-80.5607	0	0	1777.12	JAKMIP1
-2.19665	5.59291	-80.4496	0	0	1774.12	HNRNPUL2
5.28914	-1.35399	80.4406	0	0	1773.96	AC008937.3
-6.30638	-2.09004	-80.4373	0	0	1773.78	IGKJ3
-3.1905	2.1664	-80.4234	0	0	1773.51	LINC00847
-2.6999	2.7682	-80.2554	0	0	1768.97	ORMDL2
-6.3221	-4.27325	-80.1802	0	0	1766.92	KRT14
-7.36603	2.01735	-80.1569	0	0	1766.32	DGAT2
5.13382	-0.340795	80.1257	0	0	1765.42	AC096921.2
-4.84859	1.88082	-79.8291	0	0	1757.46	AK1
-7.33424	3.20803	-79.725	0	0	1754.63	IL18RAP
4.33189	-1.64998	79.6752	0	0	1753.26	SLC35E1P1
-5.37698	2.58479	-79.524	0	0	1749.21	DAPK2
-6.6008	-3.33917	-79.4999	0	0	1748.52	ADH1B
-5.75686	-1.49933	-79.4849	0	0	1748.05	AC024560.3
-6.37201	-2.81439	-79.4756	0	0	1747.83	IGKV2-28
-3.56892	6.4088	-79.4486	0	0	1747	MVP
3.61035	2.69393	79.3896	0	0	1745.52	FANCL
-4.80371	6.48035	-79.3931	0	0	1745.44	CTSD
-4.1839	-1.24608	-79.272	0	0	1742.26	FGF11
-2.36849	5.71463	-79.2334	0	0	1741.24	ACAA1
-3.65631	3.53744	-79.2188	0	0	1740.92	TMEM91
-3.40954	4.43657	-79.1542	0	0	1739.15	TMEM140
-8.05275	1.36744	-79.1144	0	0	1738.13	FPR2
-3.70373	7.12602	-79.0973	0	0	1737.42	PHC2
-3.09968	7.3401	-79.0918	0	0	1737.27	GNB2
2.14571	7.24142	78.9911	0	0	1734.68	PDS5A
-6.1684	-4.11631	-78.9632	0	0	1733.99	LINC01271
-3.2248	7.53898	-78.9662	0	0	1733.84	ADIPOR1
-3.48051	6.52056	-78.8359	0	0	1730.38	WBP2
4.5071	-2.38194	78.8236	0	0	1730.22	AC007098.1
2.82675	5.53542	78.7961	0	0	1729.48	WDR43
-9.83079	10.4443	-78.7879	0	0	1728.85	HBB
-8.62532	3.49581	-78.6978	0	0	1726.78	AQP9
-6.37006	1.11528	-78.6875	0	0	1726.54	RUNDC3A
2.22218	5.60103	78.6312	0	0	1724.99	DLG1
4.43549	-1.4201	78.5778	0	0	1723.52	RPL36AP15
-4.70475	1.73191	-78.488	0	0	1721.13	ST20
4.68489	3.48105	78.4816	0	0	1720.92	ZNF805
-2.79249	1.38336	-78.4802	0	0	1720.91	ALKBH6
3.50902	4.74976	78.4439	0	0	1719.93	FAN1
4.83287	-1.54388	78.3872	0	0	1718.38	SNORA2B
5.68903	0.680275	78.3331	0	0	1716.82	BTBD8
4.35342	-0.873712	78.1358	0	0	1711.47	AC139887.4
-7.16836	-1.0206	-78.106	0	0	1710.69	CACNA1E
-3.31658	3.25519	-78.0914	0	0	1710.33	BORCS8
-2.71232	2.46989	-78.0751	0	0	1709.9	PARL
-5.56617	-3.09775	-78.0226	0	0	1708.38	FAM107A
2.52278	5.84107	77.9814	0	0	1707.32	MLLT10
-5.77822	-2.40871	-77.9656	0	0	1706.82	SLAMF8
-4.49406	5.59961	-77.9343	0	0	1705.92	PXN
-3.63206	4.06702	-77.7716	0	0	1701.59	HAUS4
3.45888	-3.06405	77.7398	0	0	1700.74	MIR1285-1
2.67853	5.82755	77.7345	0	0	1700.6	ZBED4
-3.58959	4.18009	-77.7186	0	0	1700.15	PILRB
-5.09907	-4.11413	-77.7175	0	0	1700.1	NRN1L
-7.00108	-2.49587	-77.6455	0	0	1698.15	NECAB2
-5.29719	-4.76336	-77.624	0	0	1697.56	IGLJ1
-6.11532	1.48777	-77.6024	0	0	1697.03	TNFSF14
-3.49512	4.24616	-77.4696	0	0	1693.34	MCOLN1
2.24631	3.81127	77.4302	0	0	1692.33	MIGA1
-3.72663	0.703051	-77.4159	0	0	1691.92	AGAP6
-3.98385	2.59822	-77.1811	0	0	1685.53	NOP2
-5.99129	4.43037	-77.1839	0	0	1685.5	MSRB1
-7.75583	3.2656	-77.099	0	0	1683.24	LILRA5
4.47921	-1.05292	77.0566	0	0	1682.08	RNU6-118P
-5.45093	4.78619	-77.0395	0	0	1681.57	IFITM1
-5.27437	7.39933	-77.0448	0	0	1681.51	ACSL1
4.56847	-0.643576	77.0344	0	0	1681.44	DIP2A-IT1
2.13611	5.53511	76.9508	0	0	1679.21	ZNF131
-3.14702	10.3229	-76.8898	0	0	1677.04	HLA-E
3.66604	-2.39313	76.8592	0	0	1676.71	AC016582.2
3.82548	-2.87511	76.8036	0	0	1675.2	RNU7-40P
-4.50304	3.72894	-76.7951	0	0	1674.94	LDHB
-10.4243	1.92592	-76.7819	0	0	1674.62	ALPL
-2.68988	5.87216	-76.7358	0	0	1673.24	PABPN1
4.30945	-1.95667	76.6648	0	0	1671.4	LINC00271
-2.68052	8.22462	-76.6049	0	0	1669.45	RNF10
2.8317	6.31289	76.5521	0	0	1668.29	OTUD4
3.0128	1.58245	76.5263	0	0	1667.55	GLUD1P3
4.32636	-1.39756	76.4777	0	0	1666.26	OTUD4P1
-5.70938	-3.39946	-76.4708	0	0	1666.06	LILRP2
-6.98499	-1.65574	-76.3963	0	0	1664.03	LINC01270
-1.88813	3.59444	-76.3758	0	0	1663.49	SENP3
-5.90256	-2.67503	-76.3703	0	0	1663.29	CRYAB
-6.59781	0.195762	-76.2823	0	0	1660.94	TREML1
-5.73174	4.64041	-76.1369	0	0	1656.83	LILRB3
3.63598	-2.91057	76.0542	0	0	1654.68	RNU6-1262P
2.65716	4.64589	76.0005	0	0	1653.22	ZNF236
-1.83271	5.11555	-75.9177	0	0	1650.86	TATDN2
6.04292	-0.288306	75.9004	0	0	1650.45	HNRNPA1P7
4.02841	-1.89198	75.8826	0	0	1649.96	SMIM17
-5.93263	-4.26161	-75.8631	0	0	1649.44	PLA2G2A
-6.35141	3.31884	-75.7933	0	0	1647.48	LILRA6
-3.80448	7.61052	-75.7978	0	0	1647.36	TCIRG1
-2.3259	6.14137	-75.7873	0	0	1647.21	OGFR
-4.04325	6.66535	-75.6322	0	0	1642.91	YPEL3
-2.96894	1.80413	-75.5448	0	0	1640.72	PRAF2
4.06136	-1.16778	75.5456	0	0	1640.69	MIR570
-4.2116	3.68297	-75.4831	0	0	1638.97	BEST1
-6.60809	-0.875657	-75.443	0	0	1637.88	IGKJ1
-5.10635	0.768079	-75.3844	0	0	1636.31	CAMK1
-4.54353	2.80664	-75.3154	0	0	1634.4	RAB43
-9.24076	-1.57437	-75.2384	0	0	1632.28	PI3
4.19584	-0.140389	75.0934	0	0	1628.19	HSP90B2P
5.4474	0.355392	75.0843	0	0	1627.98	AC144530.1
-3.10355	8.13662	-75.0353	0	0	1626.36	CD53
-5.92941	-2.9844	-75.0041	0	0	1625.8	SFRP2
-8.65815	-1.12285	-74.989	0	0	1625.42	KRT23
-4.48376	6.99054	-74.9328	0	0	1623.59	LITAF
-2.83265	4.04886	-74.9214	0	0	1623.52	PPP2R5B
2.23298	6.26301	74.8862	0	0	1622.54	CCAR1
4.5099	-1.94122	74.8573	0	0	1621.8	SNORD6
-4.8164	-0.222627	-74.8352	0	0	1621.16	C7orf25
-2.81085	4.17898	-74.8082	0	0	1620.39	TMBIM4
-5.84769	-3.01509	-74.792	0	0	1619.95	IGKV1-33
-4.23445	6.35121	-74.7586	0	0	1618.86	STXBP2
-4.91075	-3.8418	-74.7452	0	0	1618.66	SLX1A
-5.61384	-4.10151	-74.7394	0	0	1618.54	BOLA2
7.27248	-1.66126	74.6435	0	0	1615.91	ZBTB9
-6.15455	-2.39439	-74.5672	0	0	1613.76	IGKV1-39
1.89913	5.02177	74.5654	0	0	1613.74	ZC3H14
-4.49577	4.0386	-74.561	0	0	1613.57	PFKFB4
-3.60474	4.54199	-74.5157	0	0	1612.32	MAPK13
5.63895	3.00068	74.4965	0	0	1611.81	KLHL11
-3.54226	-5.36194	-74.4948	0	0	1611.76	SCARNA13
-4.7332	4.12931	-74.4575	0	0	1610.7	PLPPR2
3.35717	6.56747	74.4505	0	0	1610.54	CHD9
-3.15324	1.4686	-74.4379	0	0	1610.25	C17orf49
4.96562	-2.04368	74.389	0	0	1608.9	AC004069.1
2.61884	5.31202	74.2111	0	0	1603.97	UHRF1BP1
-6.85752	-0.70116	-74.205	0	0	1603.81	PTGDS
-2.52543	5.73413	-74.1458	0	0	1602.04	RAB1B
3.84576	-1.80844	74.1176	0	0	1601.39	MIR25
-9.9705	5.59333	-74.1175	0	0	1601.26	HBA1
-6.40734	4.66016	-74.0864	0	0	1600.41	C5AR1
-3.44489	-5.41646	-73.909	0	0	1595.6	SNORA21
2.08707	6.74089	73.8191	0	0	1593.06	YLPM1
-6.39603	3.77788	-73.7674	0	0	1591.66	FCGR3A
-3.43879	-0.552038	-73.7566	0	0	1591.4	FMC1
-4.88808	6.90557	-73.7622	0	0	1591.31	TNFRSF1B
-2.42297	2.6599	-73.7166	0	0	1590.33	TMEM234
-4.61687	0.534848	-73.7046	0	0	1589.99	HLA-J
5.27398	-1.19749	73.684	0	0	1589.43	HNRNPA1P14
4.11007	-0.467391	73.5628	0	0	1585.99	AC079922.2
-3.57309	5.57642	-73.5459	0	0	1585.45	LPAR2
-5.19698	6.63111	-73.5358	0	0	1585.06	NCF2
5.38758	-0.0716708	73.5101	0	0	1584.59	MNS1
3.71393	-2.62428	73.5071	0	0	1584.53	RBM17P4
3.31202	5.94208	73.4744	0	0	1583.6	BDP1
-7.05732	4.23969	-73.4499	0	0	1582.84	BASP1
-3.65081	7.28667	-73.4295	0	0	1582.07	RHOG
-5.71866	-4.22299	-73.3369	0	0	1579.81	HSPB8
-2.34707	5.96382	-73.3379	0	0	1579.69	GABARAPL2
-6.0572	2.09023	-73.2865	0	0	1578.41	C5AR2
-5.49378	-3.31937	-73.2368	0	0	1577.01	PRELP
-3.26835	0.0362675	-73.0376	0	0	1571.52	AMACR
-2.60887	7.81877	-73.0463	0	0	1571.45	CDC42SE1
4.27073	-2.39402	72.9007	0	0	1567.74	RPS3P7
-2.48521	5.55145	-72.8587	0	0	1566.44	CHD4
3.62764	4.57118	72.8382	0	0	1566.01	CSPP1
-5.33174	3.69091	-72.8282	0	0	1565.65	CYSTM1
-5.89914	2.47853	-72.7773	0	0	1564.29	AATK
-2.75802	4.25711	-72.7175	0	0	1562.59	GOLGA7
4.54369	-2.10749	72.6857	0	0	1561.79	RNU7-181P
-3.17549	8.08063	-72.6704	0	0	1560.99	HCLS1
-5.1956	1.35254	-72.6436	0	0	1560.62	TNFSF12
7.00196	-0.0280182	72.5944	0	0	1559.24	RNU5D-1
-3.74223	0.839549	-72.5751	0	0	1558.71	NUSAP1
3.26043	6.23168	72.5251	0	0	1557.27	KAT6B
-2.95787	7.49493	-72.5212	0	0	1556.91	GUK1
-5.76359	-4.05373	-72.4942	0	0	1556.46	AC068580.5
4.27008	-2.15513	72.4028	0	0	1553.93	RNU6-125P
-4.0821	4.20732	-72.3937	0	0	1553.58	CCPG1
-6.30095	1.36303	-72.331	0	0	1551.94	SPSB3
-3.33515	7.25805	-72.2947	0	0	1550.61	VASP
-3.51657	-5.39968	-72.1678	0	0	1547.37	SNORA68
6.42239	-2.00389	72.1505	0	0	1546.92	HERC2P7
-4.2734	5.13558	-72.1566	0	0	1546.92	CD300A
5.61791	-0.0428462	72.0971	0	0	1545.42	CPB2-AS1
-5.92329	5.18071	-72.0906	0	0	1545.06	FCGR2A
4.55076	-1.7924	72.0825	0	0	1545.03	RPL7P44
-3.10463	4.913	-72.0662	0	0	1544.44	TWF2
-2.98461	0.625872	-72.0192	0	0	1543.27	GNAL
2.28848	7.07129	72.0178	0	0	1543.1	CPSF6
-4.80903	6.83412	-71.9849	0	0	1542.03	BCL6
-7.0947	0.853989	-71.9331	0	0	1540.88	VNN3
-6.24214	2.94443	-71.8983	0	0	1539.85	MEFV
1.94971	5.29005	71.8959	0	0	1539.8	DNAJC21
-2.80195	3.50464	-71.8358	0	0	1538.12	DTX2
3.69704	-1.6863	71.8269	0	0	1537.9	RPL21P10
2.23305	6.3565	71.7763	0	0	1536.42	PTPN11
5.46543	-1.65593	71.7593	0	0	1536.05	AC083843.2
-2.19565	2.63952	-71.7327	0	0	1535.3	TUT1
-3.19644	3.79408	-71.7304	0	0	1535.18	CBX7
-2.40595	2.74678	-71.6697	0	0	1533.54	PTOV1-AS2
-3.92467	5.02091	-71.6354	0	0	1532.44	FRAT2
3.61667	-2.56937	71.6122	0	0	1531.95	MIR3682
3.96164	4.19511	71.5165	0	0	1529.29	ATAD5
5.13069	1.57033	71.486	0	0	1528.38	RTCA-AS1
-5.97417	-1.73424	-71.4774	0	0	1528.16	IGKJ5
2.65587	6.52215	71.4588	0	0	1527.59	TCERG1
4.77268	-1.63804	71.4389	0	0	1527.13	SNORD101
-6.4497	2.14889	-71.4075	0	0	1526.25	CCNJL
-6.14224	-2.54776	-71.3844	0	0	1525.58	HTRA1
-6.97395	-0.907294	-71.3624	0	0	1524.99	BTNL8
-5.84849	4.28699	-71.3074	0	0	1523.35	DMTN
2.90745	2.76703	71.2134	0	0	1520.84	ZNF280C
-4.84618	-4.81791	-71.1849	0	0	1520.03	DPT
-5.35739	-1.78945	-71.1785	0	0	1519.83	SPARCL1
3.60402	-2.75821	71.1436	0	0	1518.9	MIR5581
4.07258	-2.34705	71.1399	0	0	1518.8	MIR644A
-4.24981	-0.244459	-71.1199	0	0	1518.22	TBC1D30
4.69284	-0.111502	71.0955	0	0	1517.51	SUGT1P3
-3.50785	5.94392	-71.062	0	0	1516.4	ATP6V0E1
2.89261	4.90276	70.9562	0	0	1513.65	NDUFA5
4.69387	-1.98416	70.9316	0	0	1512.99	RPL36AP13
-3.41407	4.19661	-70.9031	0	0	1512.09	GK
2.58533	4.64222	70.854	0	0	1510.8	ZHX1
3.32164	5.99038	70.7883	0	0	1508.94	ZNF326
-2.7984	6.8442	-70.7359	0	0	1507.24	GMIP
3.95887	-2.71574	70.6604	0	0	1505.42	MIR553
-4.41605	-2.37221	-70.6503	0	0	1505.07	AGAP5
4.34982	-1.43228	70.6059	0	0	1503.88	EEF1B2P1
-5.06855	3.24024	-70.5966	0	0	1503.57	NPL
2.35979	6.98322	70.5845	0	0	1503.16	U2SURP
2.32768	4.29826	70.5392	0	0	1502.02	SUZ12P1
2.51604	5.34029	70.5361	0	0	1501.9	XPO4
5.51803	-0.379818	70.5179	0	0	1501.44	ZNF730
-5.49573	-3.73392	-70.4865	0	0	1500.55	ACTC1
-3.84246	6.76033	-70.4731	0	0	1499.91	FLOT1
2.29976	5.71245	70.4474	0	0	1499.4	DMXL1
3.93027	-2.28814	70.4383	0	0	1499.22	SNORD19
-8.21666	-2.12288	-70.2609	0	0	1494.26	HBG1
1.92605	5.09986	70.2124	0	0	1492.86	FUBP3
-2.34714	7.07372	-70.2041	0	0	1492.38	GRK6
2.16854	6.42722	70.1473	0	0	1490.97	PBRM1
-5.41149	2.0427	-70.1258	0	0	1490.48	NLRP6
-6.78374	4.94319	-70.1113	0	0	1489.85	S100A11
2.84992	4.70046	70.0981	0	0	1489.69	QSER1
-3.77219	-2.11874	-70.0722	0	0	1488.91	C2orf81
4.35191	-1.22396	70.0564	0	0	1488.54	COX6CP1
2.64257	6.24183	70.0521	0	0	1488.34	UBE3A
3.44643	-2.26878	70.0398	0	0	1488.06	HMGN1P36
-3.48154	3.23389	-69.9854	0	0	1486.51	LRFN1
-6.20962	-2.02719	-69.9638	0	0	1485.93	DUSP13
-2.63664	4.48506	-69.9364	0	0	1485.08	YIPF1
-3.85121	3.79544	-69.8831	0	0	1483.62	HLA-H
-4.49479	-1.75784	-69.8737	0	0	1483.38	AC009495.2
-3.59975	5.11857	-69.8659	0	0	1483.05	PPM1M
-4.08027	-1.85644	-69.7863	0	0	1480.93	AC009403.2
4.35763	-1.93046	69.6572	0	0	1477.38	AC006130.3
-5.89176	-0.709164	-69.6252	0	0	1476.47	TREML3P
-8.07338	3.45577	-69.6227	0	0	1476.32	MMP9
3.76429	-1.68743	69.5743	0	0	1475.02	SRP9P1
-3.48722	10.1296	-69.5588	0	0	1474.01	HLA-C
6.67149	-1.78429	69.4678	0	0	1472.06	XACT
6.1871	0.0878807	69.4386	0	0	1471.25	RPL41P1
-3.37883	10.7834	-69.4401	0	0	1470.64	HLA-B
-2.58454	5.09207	-69.4077	0	0	1470.24	SH3BP5L
-5.28141	-4.25617	-69.3481	0	0	1468.7	HLA-S
-4.82547	2.03927	-69.3141	0	0	1467.75	GZMM
-5.44955	0.942341	-69.2584	0	0	1466.2	OPRL1
3.34486	-3.12291	69.2337	0	0	1465.51	MIR3192
3.90864	-2.04828	69.224	0	0	1465.24	RNA5SP464
-4.76741	5.84342	-69.2083	0	0	1464.58	TUBA4A
-3.09285	0.0168917	-69.2004	0	0	1464.57	ZNF23
-4.32365	2.81291	-69.1841	0	0	1464.07	ABI3
-7.24678	5.6175	-69.1521	0	0	1462.95	SERPINA1
-6.38952	3.93753	-69.1204	0	0	1462.2	CD14
3.37525	-2.7307	69.1116	0	0	1462.08	RNU4-39P
-4.82073	-3.50932	-69.1035	0	0	1461.81	AC092316.1
-3.05952	5.99367	-69.0931	0	0	1461.34	LPCAT1
-5.3137	-0.21889	-69.0437	0	0	1460.18	LILRA4
-6.22774	-1.99129	-68.9585	0	0	1457.78	TMEM40
4.61008	-2.37425	68.9368	0	0	1457.19	PDZK1P1
-3.84284	6.49742	-68.9308	0	0	1456.74	IL4R
3.91487	-2.50847	68.883	0	0	1455.68	RNU6-531P
-2.70823	5.68661	-68.8872	0	0	1455.59	MAPK3
2.15366	5.82404	68.8494	0	0	1454.64	ZMYM4
3.73498	-2.59449	68.8357	0	0	1454.35	LINC01829
3.53834	3.14183	68.8239	0	0	1454.02	FANCM
-4.52564	4.03126	-68.7667	0	0	1452.31	MIAT
4.81399	-1.42553	68.7105	0	0	1450.84	ZRANB2-AS2
4.94011	-1.32231	68.6838	0	0	1450.09	AP000345.2
-3.30459	1.79189	-68.6629	0	0	1449.5	GDPD3
-2.79929	7.20542	-68.6602	0	0	1449.09	ARAP1
-5.91937	-1.06319	-68.6245	0	0	1448.41	ABLIM3
3.18732	3.64624	68.5685	0	0	1446.85	CCDC18
3.35451	1.71221	68.5662	0	0	1446.76	RPS18P9
2.4174	6.16226	68.5631	0	0	1446.6	TRPM7
-2.20517	5.60631	-68.5633	0	0	1446.51	GPR108
3.80733	-1.4955	68.4831	0	0	1444.42	NPM1P6
-5.97467	-2.69979	-68.4491	0	0	1443.48	APOD
-3.67634	3.38875	-68.4461	0	0	1443.35	SH2B2
-5.33353	2.49265	-68.3979	0	0	1442.02	TMCC3
-4.79943	0.310184	-68.3818	0	0	1441.61	HLA-G
-2.90694	6.7538	-68.3826	0	0	1441.32	SHISA5
-5.80058	-0.122714	-68.36	0	0	1440.99	CLDN9
-3.62333	-5.27716	-68.3469	0	0	1440.61	AC159540.1
3.39699	-0.039006	68.3319	0	0	1440.14	TCEA1P2
-3.24867	7.19749	-68.3219	0	0	1439.57	SHKBP1
-5.45911	-2.12102	-68.2694	0	0	1438.42	PCSK1N
-6.21868	-2.95259	-68.2558	0	0	1438.05	KRT5
-2.70133	5.4967	-68.2492	0	0	1437.69	ELL
-6.4047	-3.06303	-68.2161	0	0	1436.94	MB
3.90218	4.26275	68.211	0	0	1436.8	CEP290
-2.70985	2.05763	-68.2077	0	0	1436.7	TMEM141
2.24592	4.29954	68.1785	0	0	1435.87	UBXN2A
-4.17846	1.7801	-68.1743	0	0	1435.76	MYBPC3
3.24226	6.58435	68.149	0	0	1434.96	SLC25A36
-3.21091	5.78451	-68.1212	0	0	1434.06	MAST3
-2.77861	9.88759	-68.0915	0	0	1432.86	HLA-A
2.37379	7.36754	68.0265	0	0	1431.43	FUBP1
2.6491	4.0919	68.0122	0	0	1431.2	FAM133B
2.20363	7.33723	68.0165	0	0	1431.14	MTDH
3.11506	0.321478	67.959	0	0	1429.67	FAM185BP
3.6496	-2.46895	67.95	0	0	1429.47	RN7SL81P
-5.60102	-2.21417	-67.8699	0	0	1427.19	CLEC1A
-2.90315	7.17575	-67.8766	0	0	1427.06	RPS6KA1
3.99068	-1.58835	67.8315	0	0	1426.13	DHX9P1
-7.99817	-0.357943	-67.8297	0	0	1426.09	CA4
-4.13992	5.47803	-67.7287	0	0	1423.01	RXRA
-2.7786	6.66396	-67.7284	0	0	1422.94	ATP6V0D1
-6.36225	3.6922	-67.707	0	0	1422.51	PADI2
3.63241	-2.29774	67.6747	0	0	1421.72	THAP12P7
-2.38036	7.34016	-67.6022	0	0	1419.34	MGAT1
-3.23352	7.30453	-67.5814	0	0	1418.71	SDCBP
-1.86215	6.12461	-67.5608	0	0	1418.29	EZH1
3.92149	1.9469	67.5419	0	0	1417.96	AC000123.3
-7.00503	-1.88745	-67.5382	0	0	1417.88	DES
-5.50301	5.56918	-67.5242	0	0	1417.23	ALOX5AP
-3.02904	3.91509	-67.4944	0	0	1416.54	XKR8
4.71283	-1.54768	67.4828	0	0	1416.32	RPL7P26
-3.73979	6.87784	-67.493	0	0	1416.27	GRINA
3.89205	1.64956	67.4817	0	0	1416.27	TMEM9B-AS1
-5.15031	5.83658	-67.4831	0	0	1416.02	SELPLG
-1.92077	4.13274	-67.4188	0	0	1414.42	NAA10
-2.0037	5.09588	-67.4023	0	0	1413.89	ZFAND2B
-3.58178	4.32022	-67.3646	0	0	1412.84	SLC45A4
-5.72999	-0.170876	-67.3416	0	0	1412.34	IL24
-3.19708	2.89786	-67.3242	0	0	1411.81	DHRS12
-2.77653	4.4918	-67.3121	0	0	1411.38	HAGH
-5.1675	-4.14817	-67.3034	0	0	1411.26	VSIG8
3.83597	0.268253	67.2951	0	0	1410.98	MIR762HG
-2.33439	4.46803	-67.2736	0	0	1410.3	PHF23
4.25781	-2.09227	67.2173	0	0	1408.84	MIR623
3.62042	0.330279	67.2007	0	0	1408.32	AGBL3
-4.32226	7.91895	-67.2102	0	0	1408.17	VSIR
-2.52354	5.97551	-67.2013	0	0	1408.15	CHMP2A
-2.45982	5.13048	-67.1362	0	0	1406.39	MIIP
-6.66141	3.8714	-67.0787	0	0	1404.78	PLBD1
-6.53233	2.37097	-67.061	0	0	1404.38	QPCT
-5.39004	0.856952	-67.0463	0	0	1404.02	LSMEM1
4.44749	0.357968	66.9991	0	0	1402.65	LRRC34
5.27658	1.25679	66.9823	0	0	1402.19	TSTD3
-2.87218	1.91717	-66.97	0	0	1401.86	MED11
-3.38923	5.76473	-66.9662	0	0	1401.51	PLEKHO2
-6.22934	-1.66688	-66.9407	0	0	1401.04	NFE4
3.68186	0.991153	66.9017	0	0	1399.91	RBM34
-2.66003	6.51002	-66.8765	0	0	1398.95	STK40
5.28035	-1.17239	66.8263	0	0	1397.82	RPS3AP44
2.35445	4.6818	66.8273	0	0	1397.81	LARP4
-4.11917	1.42645	-66.8113	0	0	1397.39	ASPRV1
-6.61313	3.01434	-66.8102	0	0	1397.27	APOBEC3A
-2.45369	1.53148	-66.7878	0	0	1396.73	SARS2
-3.95625	4.56637	-66.7649	0	0	1395.94	PPP1R3B
1.72017	5.16653	66.7393	0	0	1395.29	REV1
3.56179	-2.80558	66.6883	0	0	1393.93	RNU6-652P
-5.30407	-3.39447	-66.6874	0	0	1393.89	RAI2
-2.3514	6.23351	-66.6935	0	0	1393.8	RNF167
-3.08161	6.49291	-66.6935	0	0	1393.76	APMAP
-3.18814	7.25764	-66.6704	0	0	1393.06	CD55
3.54365	-2.50293	66.5428	0	0	1389.82	PNRC2P1
-2.93744	7.12087	-66.5202	0	0	1388.85	RNF149
-4.16109	7.07991	-66.5215	0	0	1388.84	LSP1
-3.03876	5.92194	-66.4838	0	0	1387.9	MKNK1
2.05426	5.86899	66.4517	0	0	1387.13	MED1
4.61657	-0.258042	66.4463	0	0	1387.07	RPL23AP18
-3.57707	5.34878	-66.4496	0	0	1386.97	PSTPIP1
-4.26943	7.88675	-66.4405	0	0	1386.48	NAMPT
-7.68171	-0.81231	-66.3887	0	0	1385.48	LINC01127
-2.91604	6.65346	-66.3748	0	0	1384.78	NADK
-4.32122	-4.90059	-66.3625	0	0	1384.72	AC006369.2
-2.76491	10.0708	-66.3839	0	0	1384.68	LCP1
3.75128	-1.99324	66.302	0	0	1383.03	SNORD9
-4.31499	-5.00082	-66.2458	0	0	1381.43	AC007383.3
-3.07709	0.994798	-66.2443	0	0	1381.39	C1orf74
-4.17329	-0.785721	-66.2181	0	0	1380.64	PAOX
2.25392	5.11826	66.2124	0	0	1380.43	CUL5
-3.06727	4.70303	-66.2016	0	0	1380.02	TECPR2
6.06834	2.88814	66.1776	0	0	1379.51	POMK
3.98448	-2.77095	66.1641	0	0	1379.13	MIR3198-1
2.30539	4.29205	66.1425	0	0	1378.49	RNASEH1
-5.78531	-0.54149	-66.1267	0	0	1378.07	RBP7
-2.99575	0.907566	-66.124	0	0	1378	APOBEC3D
-2.66834	6.36522	-66.1295	0	0	1377.87	TFE3
2.51354	4.78777	66.1174	0	0	1377.76	ANAPC1
-3.25572	5.95679	-66.0999	0	0	1377.07	BCL2L1
-2.60906	5.22345	-66.0607	0	0	1376.04	DNAJB2
-3.61685	-1.823	-66.0343	0	0	1375.43	CCDC13
4.60183	-1.65601	66.0017	0	0	1374.54	SNORA14B
4.40422	-0.438558	65.9351	0	0	1372.65	SNORA66
2.23043	6.5136	65.9038	0	0	1371.62	LRPPRC
-5.0318	2.56829	-65.8857	0	0	1371.2	PLIN4
-5.15418	-1.49817	-65.8791	0	0	1371.06	CCR6
2.7419	5.99525	65.8162	0	0	1369.2	SPIN1
5.54671	6.61266	65.768	0	0	1367.89	MYB
-2.32699	7.5118	-65.7385	0	0	1366.72	TNIP1
-2.83853	5.42794	-65.7212	0	0	1366.41	UNC119
-3.073	-5.50065	-65.6848	0	0	1365.58	SNORA1
4.20686	-1.66449	65.6637	0	0	1364.99	HULC
-3.07453	5.19219	-65.6632	0	0	1364.77	FAM214B
-3.40259	8.14818	-65.6016	0	0	1362.78	SMAP2
-2.38773	5.07144	-65.5908	0	0	1362.75	FOXO4
-1.77407	5.17623	-65.5574	0	0	1361.8	PEF1
4.1798	0.718839	65.5391	0	0	1361.44	LRRFIP1P1
4.01683	-2.35747	65.4791	0	0	1359.77	AC114763.1
-5.25814	5.85103	-65.4749	0	0	1359.35	HCK
4.23314	0.36202	65.4503	0	0	1358.92	ZNF724
-5.39716	3.36606	-65.4269	0	0	1358.2	GIMAP4
1.96406	5.22666	65.4216	0	0	1358.05	LSM8
-5.81406	2.39499	-65.3946	0	0	1357.31	HCAR2
2.86989	3.20402	65.3714	0	0	1356.72	ESF1
-1.79366	6.84202	-65.3258	0	0	1355.12	DEF6
-10.169	1.25653	-65.3045	0	0	1354.81	CD177
4.11579	1.96605	65.2872	0	0	1354.33	AC008982.2
-6.83055	0.174346	-65.2755	0	0	1354.01	ORM1
2.66019	3.52688	65.2721	0	0	1353.9	NAF1
-4.53168	2.06551	-65.2351	0	0	1352.8	B3GNT8
3.97296	-2.3772	65.2264	0	0	1352.62	NPM1P19
-2.679	6.07771	-65.2339	0	0	1352.57	DEDD2
-5.58741	-2.96918	-65.2026	0	0	1351.93	IGLC6
-5.52866	5.54698	-65.1985	0	0	1351.54	CST7
2.92235	5.56835	65.1707	0	0	1350.96	MPHOSPH9
6.72059	-0.138474	65.0954	0	0	1348.89	LHFPL5
-4.94253	-2.61938	-65.0898	0	0	1348.74	ACTG2
-4.20548	-5.10177	-65.084	0	0	1348.58	CALML5
2.19129	5.0363	65.0563	0	0	1347.73	SEH1L
1.98782	5.48457	65.0327	0	0	1347.03	LATS1
2.68275	4.85474	65.03	0	0	1347.01	GTF3C4
-2.95538	-5.53079	-64.9702	0	0	1345.36	SNORD23
-3.94863	4.00164	-64.9668	0	0	1345.14	COL18A1
-4.07293	6.48565	-64.9603	0	0	1344.75	ADAM8
-1.93583	3.92439	-64.949	0	0	1344.67	NGRN
3.38701	3.14408	64.9281	0	0	1344.18	B3GALNT2
-3.57494	7.23127	-64.9227	0	0	1343.64	LRP10
2.55337	2.9081	64.8975	0	0	1343.31	AC025171.1
-6.8211	2.42562	-64.8913	0	0	1343.04	CDA
-9.53083	1.80452	-64.8845	0	0	1342.89	IL1R2
2.06678	5.25992	64.7765	0	0	1339.79	MRPL42
2.05451	6.23256	64.7779	0	0	1339.77	NUDT21
-5.38999	-4.37479	-64.7412	0	0	1338.88	FLT1P1
3.24846	4.20718	64.7087	0	0	1337.94	TOGARAM1
-2.41239	6.12658	-64.7115	0	0	1337.76	SRPK1
-2.92369	-5.53468	-64.6619	0	0	1336.63	SNORA40
-7.35386	1.75666	-64.6604	0	0	1336.55	PGLYRP1
-2.79357	5.88314	-64.6583	0	0	1336.26	TOM1
2.01837	5.53482	64.6265	0	0	1335.52	UBAP2
2.91395	5.49202	64.6225	0	0	1335.43	RFX7
3.47738	2.21918	64.6156	0	0	1335.32	MTBP
-5.54935	1.23296	-64.605	0	0	1335.01	MYL9
-6.55367	2.49642	-64.6061	0	0	1334.96	S100P
-2.14207	6.19292	-64.6118	0	0	1334.95	CNPPD1
-5.14363	-0.65572	-64.5692	0	0	1334.01	ANKRD55
-3.76268	5.8986	-64.531	0	0	1332.66	S1PR4
-3.20241	6.77294	-64.5138	0	0	1332.09	WAS
-3.17764	2.55515	-64.4702	0	0	1331.16	DHRS13
-8.86745	-0.620704	-64.46	0	0	1330.92	HBG2
2.28677	6.68038	64.4389	0	0	1330.13	RREB1
-2.88153	7.10569	-64.4251	0	0	1329.55	JAK3
-2.29266	7.34343	-64.4111	0	0	1329.15	ACAP1
-4.74083	0.259638	-64.3881	0	0	1328.88	CLIC3
-1.6551	7.22043	-64.3736	0	0	1328.11	CASC3
-3.19685	-5.47357	-64.3413	0	0	1327.55	SNORA4
-6.50286	2.86355	-64.3393	0	0	1327.37	LRG1
2.7946	2.84956	64.3302	0	0	1327.23	TATDN1
3.20444	-1.98232	64.2972	0	0	1326.29	TOMM20L
-4.05218	4.70432	-64.2966	0	0	1326.12	ADAM19
4.06531	5.53547	64.237	0	0	1324.55	N4BP2
-2.00605	3.00742	-64.2135	0	0	1323.87	IKBKG
-6.10857	2.02611	-64.1504	0	0	1322.1	CMTM2
2.91991	5.73952	64.14	0	0	1321.74	BCOR
-3.7943	3.49215	-64.1156	0	0	1321.05	ROGDI
2.7997	6.33547	64.1127	0	0	1320.93	RNASEH2B
2.78398	2.82138	64.0892	0	0	1320.4	ZRANB3
5.29793	0.124162	64.0754	0	0	1320.01	LINC01341
-2.85113	2.74471	-64.0661	0	0	1319.69	ZFPL1
2.25148	4.48183	64.0639	0	0	1319.63	SLC35A3
-5.41609	-2.04193	-64.0345	0	0	1318.84	AQP10
-2.65571	3.54639	-64.0021	0	0	1317.83	TRADD
-6.63366	0.549165	-63.943	0	0	1316.25	PF4
-2.09239	7.72646	-63.9563	0	0	1316.2	ANXA11
-2.17929	6.40785	-63.9492	0	0	1316.13	COPE
-2.11406	8.03328	-63.9206	0	0	1315.18	PCBP2
-1.53638	5.37354	-63.9045	0	0	1314.96	VPS4A
4.76711	1.77298	63.8467	0	0	1313.51	UBE2Q2P1
-3.74314	5.5253	-63.8212	0	0	1312.54	PDLIM7
3.24991	-1.12836	63.8055	0	0	1312.33	ACTG1P1
-6.77026	2.7898	-63.8004	0	0	1312.12	GLT1D1
3.82451	-2.01958	63.7689	0	0	1311.32	RPL23AP58
-3.81796	4.52052	-63.7745	0	0	1311.28	PILRA
2.37249	6.20035	63.7713	0	0	1311.24	GPATCH8
-2.73165	7.04962	-63.7716	0	0	1311.03	EHD1
4.44347	-1.79953	63.749	0	0	1310.75	MIR3153
-2.60272	1.77398	-63.7367	0	0	1310.38	BRICD5
-3.47013	6.26163	-63.7214	0	0	1309.67	SLC12A9
3.53674	3.33244	63.7059	0	0	1309.53	ANKRD26
2.40229	7.28131	63.6829	0	0	1308.65	ARID1B
4.69369	-1.50879	63.6735	0	0	1308.6	SNORD100
-6.2082	0.680281	-63.6711	0	0	1308.52	ADGRE3
-4.39673	3.67493	-63.664	0	0	1308.23	EGLN1
2.17857	4.3103	63.6385	0	0	1307.56	NAA35
-3.05948	6.74372	-63.6434	0	0	1307.41	RNASET2
-3.79648	-1.70801	-63.5775	0	0	1305.86	BGLAP
-2.02852	5.11989	-63.5805	0	0	1305.77	CDIPT
-5.44695	-0.859471	-63.5565	0	0	1305.29	C10orf105
2.85988	1.18379	63.5542	0	0	1305.21	RALY-AS1
3.85142	-0.658349	63.5387	0	0	1304.76	MIPEPP3
-2.30062	5.68064	-63.5305	0	0	1304.3	STX10
3.54222	-1.41124	63.4806	0	0	1303.11	OLA1P1
3.91892	-2.56396	63.4705	0	0	1302.85	SUB1P3
4.03378	-1.8393	63.4405	0	0	1302	BCLAF1P1
2.30245	6.1779	63.399	0	0	1300.67	SMC5
3.07058	-0.0666156	63.392	0	0	1300.59	SETP14
-7.14222	0.894847	-63.3472	0	0	1299.32	STEAP4
4.52674	-0.0821851	63.2523	0	0	1296.64	ZBED3-AS1
-3.55309	10.4018	-63.271	0	0	1296.43	FTL
-4.20545	-1.38071	-63.2289	0	0	1295.97	FBXO2
3.90175	-2.6464	63.2266	0	0	1295.92	RPL7P59
-5.49358	4.6338	-63.224	0	0	1295.61	JAML
-5.66146	-1.06887	-63.2049	0	0	1295.3	CASP5
1.93438	7.24042	63.2106	0	0	1295.22	SYNCRIP
-3.9446	-0.290459	-63.1964	0	0	1295.06	DNLZ
4.60121	-1.96266	63.1946	0	0	1295	SNORD71
4.00992	-1.20373	63.1875	0	0	1294.81	RNU6ATAC24P
-2.14563	3.5342	-63.1767	0	0	1294.41	NDUFA9
3.95754	-2.69113	63.1714	0	0	1294.35	AC007731.1
-2.29153	6.21048	-63.173	0	0	1294.1	PNPLA6
2.73789	3.40973	63.135	0	0	1293.31	WDPCP
6.484	0.0621932	63.1191	0	0	1292.84	RNU4ATAC
2.51596	4.01092	63.1078	0	0	1292.51	LARP1B
-2.69934	3.04134	-63.0831	0	0	1291.76	ZNF524
-3.05393	4.69494	-63.0823	0	0	1291.64	SEMA4B
-2.58898	3.74574	-63.064	0	0	1291.17	LSM10
4.80373	1.04636	63.0499	0	0	1290.89	ZC3HAV1L
-2.24646	5.98389	-63.0068	0	0	1289.39	PGS1
-3.33242	1.87403	-62.9739	0	0	1288.7	SNAI3
-3.02569	5.4041	-62.9696	0	0	1288.36	USB1
-2.75471	4.42668	-62.9542	0	0	1288.03	SDHA
-2.2323	7.53976	-62.951	0	0	1287.67	STAT5B
-2.67335	6.21307	-62.9452	0	0	1287.61	G6PD
4.51677	-0.867129	62.9285	0	0	1287.45	RPL9P32
5.93598	-1.56138	62.9187	0	0	1287.14	AC138649.1
2.21882	5.78537	62.9161	0	0	1286.96	EIF2AK4
-2.25681	4.24046	-62.9144	0	0	1286.9	POLL
-2.49306	7.0641	-62.9078	0	0	1286.5	GRAMD1A
-3.90767	0.975527	-62.8781	0	0	1286.01	EMC6
-4.4858	-3.60265	-62.8632	0	0	1285.58	CUZD1
-4.43551	2.54491	-62.8549	0	0	1285.3	HCG27
-6.67668	-1.32831	-62.8214	0	0	1284.41	CNTNAP3
-5.05409	-3.04131	-62.8218	0	0	1284.41	AC083843.1
-3.9881	2.07519	-62.7867	0	0	1283.38	PCED1B
-3.07059	4.85416	-62.7894	0	0	1283.27	TRAPPC1
-2.73964	4.47118	-62.7507	0	0	1282.22	AGPAT1
-5.94164	-4.00429	-62.7102	0	0	1281.25	CLEC4G
2.25325	6.91676	62.7129	0	0	1281.11	PIKFYVE
-2.49432	4.76976	-62.7013	0	0	1280.81	APOL2
-4.83547	-4.23821	-62.6721	0	0	1280.16	IGLJ3
1.95266	4.33491	62.6638	0	0	1279.87	ANKRD13C
6.4682	-0.383765	62.6249	0	0	1278.78	AC007952.4
3.34652	5.67018	62.6171	0	0	1278.51	CCDC14
5.08761	2.59851	62.6046	0	0	1278.25	SNHG4
1.64659	7.26967	62.6013	0	0	1277.88	SMARCC1
3.82626	-1.95985	62.5618	0	0	1277.03	PMS2P7
-7.6347	0.391544	-62.5508	0	0	1276.7	FOLR3
-5.90328	-1.13552	-62.5461	0	0	1276.58	CMTM5
3.33089	-2.85343	62.541	0	0	1276.44	AC016907.2
3.94223	-1.44898	62.5331	0	0	1276.21	NSRP1P1
-3.05745	-5.48316	-62.506	0	0	1275.44	RN7SL431P
3.62315	-2.20278	62.4945	0	0	1275.12	HNRNPA1P50
-2.46354	5.82689	-62.4935	0	0	1274.81	SLC9A8
3.89919	-2.33475	62.3781	0	0	1271.8	RNU6-101P
-3.96987	6.10273	-62.3872	0	0	1271.71	SLA
-3.99486	0.831396	-62.3654	0	0	1271.43	LINC01001
-4.12854	8.53072	-62.3806	0	0	1271.33	SLC2A3
-2.04565	7.81029	-62.3462	0	0	1270.46	STK10
-2.14252	7.20815	-62.3416	0	0	1270.4	RAF1
4.32931	-0.967974	62.3063	0	0	1269.76	PPIAP11
-2.20014	3.31939	-62.2895	0	0	1269.18	ETFB
4.2587	-1.66751	62.2757	0	0	1268.89	OFD1P17
3.73246	-2.78202	62.2657	0	0	1268.61	RNY4P7
2.7096	1.67693	62.2265	0	0	1267.49	MRPL45P2
-2.51859	6.14748	-62.2008	0	0	1266.45	RNF166
-2.73158	7.24291	-62.2025	0	0	1266.4	MYL12A
-1.92739	3.74451	-62.1826	0	0	1266.14	SELENOH
-3.52367	3.19544	-62.1642	0	0	1265.61	GIMAP1
-3.21486	-5.43433	-62.1378	0	0	1264.97	PWAR5
2.60069	3.87162	62.1297	0	0	1264.71	ZBTB39
-3.99181	5.9384	-62.1348	0	0	1264.61	HLA-F
2.374	4.07685	62.1201	0	0	1264.41	CYP20A1
-2.44031	5.82149	-62.1137	0	0	1264.01	HPCAL1
-6.54778	3.20713	-62.1031	0	0	1263.85	MCEMP1
-2.26127	6.70312	-62.0879	0	0	1263.19	NUCB1
2.26944	4.69081	62.0662	0	0	1262.86	ZNF26
1.95946	5.26062	62.0638	0	0	1262.74	AIMP1
3.95073	3.86005	62.0236	0	0	1261.71	ZNF714
-4.70838	0.776448	-62.0074	0	0	1261.24	ROPN1L
-5.40752	3.24451	-61.9985	0	0	1260.86	HMOX1
-5.70751	3.86884	-61.9962	0	0	1260.79	ADM
-6.56263	4.38173	-61.9958	0	0	1260.69	HK3
2.97549	5.26345	61.9882	0	0	1260.63	KRR1
-2.36522	2.66477	-61.975	0	0	1260.28	PET100
-5.14855	6.29761	-61.983	0	0	1260.16	FGR
-6.73905	-0.356061	-61.9624	0	0	1259.97	BMX
1.93374	4.37962	61.9526	0	0	1259.63	GPALPP1
2.33589	3.96292	61.9453	0	0	1259.45	NFYB
2.20857	5.18647	61.932	0	0	1259	IBTK
-4.17225	-3.76778	-61.9011	0	0	1258.22	SH3BGR
-2.68086	2.84266	-61.9029	0	0	1258.21	B3GALT4
-4.49144	-3.70806	-61.8898	0	0	1257.91	CYP17A1
-2.28296	2.36905	-61.8607	0	0	1257.03	POLA2
1.80182	4.76325	61.8274	0	0	1256.04	TTLL5
2.10512	4.95901	61.7723	0	0	1254.47	PRKRA
-2.23644	6.88775	-61.7477	0	0	1253.51	GDI1
-4.50334	-0.259066	-61.7337	0	0	1253.47	NCR1
-5.2146	-1.34121	-61.7269	0	0	1253.28	KIR2DL4
-5.91752	-1.55443	-61.7181	0	0	1253.03	KIR3DL1
3.41677	-2.90044	61.6794	0	0	1251.92	MIR3128
-3.40108	3.11077	-61.6551	0	0	1251.15	PSMA2
1.7305	6.32718	61.6502	0	0	1250.89	UBA2
2.40488	7.02903	61.6392	0	0	1250.56	KTN1
4.48582	2.86447	61.6297	0	0	1250.51	PFDN4
-1.41381	6.26829	-61.6371	0	0	1250.42	DCAF11
3.286	-2.70162	61.5996	0	0	1249.65	RNF138P1
-5.71623	-0.241041	-61.5694	0	0	1248.79	TRPM6
4.08348	4.3267	61.5612	0	0	1248.54	KIF20B
-2.69558	8.44231	-61.5787	0	0	1248.5	CAP1
-3.70838	-5.23625	-61.5498	0	0	1248.23	AC002456.2
-2.34593	2.71453	-61.5482	0	0	1248.12	PPAN
-2.85811	-5.55134	-61.5396	0	0	1247.95	CCL27
-5.52544	8.27038	-61.5221	0	0	1246.85	CSF3R
-5.51311	0.0371743	-61.4949	0	0	1246.66	SIGLEC7
4.1028	-0.881381	61.4693	0	0	1245.94	SNORD46
4.41351	-1.64455	61.4615	0	0	1245.72	HNRNPRP1
-2.88774	1.00293	-61.4574	0	0	1245.6	RDH5
3.80711	2.71947	61.4421	0	0	1245.17	ORC6
-3.02392	8.10714	-61.4507	0	0	1244.87	RAC2
2.82364	6.72607	61.3767	0	0	1243.11	CCDC88A
-2.29399	6.68709	-61.3489	0	0	1242.15	CTDSP1
4.50978	-1.90067	61.3287	0	0	1241.94	EEF1B2P2
2.19107	5.59663	61.3259	0	0	1241.73	DCAF16
2.37768	3.87765	61.3183	0	0	1241.61	INTS2
-4.28536	1.97515	-61.2598	0	0	1239.93	CPNE5
2.4288	5.95623	61.2506	0	0	1239.57	CTDSPL2
2.63581	4.42475	61.2311	0	0	1239.11	ZNF430
-4.69945	-3.2612	-61.2133	0	0	1238.65	FAM153B
-1.93285	5.62777	-61.2214	0	0	1238.62	NAPA
4.69109	0.0995533	61.1998	0	0	1238.27	MIR616
-5.90958	-1.81286	-61.1905	0	0	1238.01	KIR2DL1
-2.08633	5.12605	-61.1441	0	0	1236.45	TDP2
-4.36517	7.83401	-61.1527	0	0	1236.38	SELL
4.97421	-0.506586	61.1074	0	0	1235.64	RPS24P8
-1.98612	5.20404	-61.113	0	0	1235.56	SRA1
-4.3178	-2.27863	-61.0996	0	0	1235.4	TNNC1
2.76907	2.76088	61.0819	0	0	1234.91	CEP76
2.94203	-2.45445	61.0401	0	0	1233.72	RPL39P36
3.52225	6.10756	61.008	0	0	1232.68	SMC4
4.44212	0.287799	61.002	0	0	1232.63	RPS7P11
-2.58543	6.95102	-61.0083	0	0	1232.43	SEC14L1
2.95235	3.4547	60.9659	0	0	1231.59	ETAA1
2.61289	6.10356	60.9684	0	0	1231.52	ARFGEF2
3.88943	-1.7693	60.9624	0	0	1231.51	HNRNPA1P8
2.01554	6.15887	60.96	0	0	1231.26	DNM1L
3.65146	-2.80942	60.9535	0	0	1231.25	MIR4513
-2.06498	2.74701	-60.941	0	0	1230.82	FNTB
4.01193	0.0518385	60.9207	0	0	1230.31	LIMD1-AS1
-5.20974	1.28736	-60.9024	0	0	1229.77	PDZD4
-3.28134	-5.45024	-60.8815	0	0	1229.2	CPSF1P1
-4.36017	0.964083	-60.8593	0	0	1228.55	NCR3
2.19068	4.81353	60.8417	0	0	1227.98	NAE1
-1.9304	6.26683	-60.8212	0	0	1227.16	ASCC2
-2.11259	7.4841	-60.8149	0	0	1226.87	DBNL
3.56774	-2.20121	60.7803	0	0	1226.32	RPL9P18
-2.81507	5.5357	-60.7673	0	0	1225.66	OSTF1
-4.88246	4.2554	-60.763	0	0	1225.58	LRRC25
-2.28441	8.96074	-60.77	0	0	1225.42	GNAI2
-4.29027	4.26667	-60.7238	0	0	1224.49	SLC7A7
-3.20331	3.20529	-60.7193	0	0	1224.46	RIPK3
-4.60706	-2.82926	-60.7124	0	0	1224.38	CNN1
-3.4447	7.18146	-60.7142	0	0	1224.01	CYTH4
2.02186	6.7827	60.6964	0	0	1223.69	PHC3
3.45539	4.45352	60.6614	0	0	1222.89	WRN
-4.30291	0.571241	-60.6475	0	0	1222.52	TNFRSF8
2.80505	2.59262	60.6225	0	0	1221.82	GSTCD
4.08031	-2.34666	60.5838	0	0	1220.72	RPS3AP36
-1.71161	4.50805	-60.5841	0	0	1220.55	ISY1
2.48066	5.44186	60.5726	0	0	1220.27	MTR
-4.668	3.20386	-60.5488	0	0	1219.59	IL32
2.7119	3.5437	60.5063	0	0	1218.48	OTUD6B-AS1
2.4381	3.70721	60.4936	0	0	1218.11	UTP15
4.08514	3.41568	60.4085	0	0	1215.72	PLK4
4.07902	-1.84232	60.4077	0	0	1215.7	RPL7P47
-4.36539	-1.68424	-60.3856	0	0	1215.07	NT5DC4
-4.52247	1.44501	-60.3833	0	0	1214.96	SLC16A6
3.37966	-0.646075	60.377	0	0	1214.81	CEP170P1
2.34739	4.86615	60.3491	0	0	1213.94	GTF2I
-4.92343	6.27978	-60.3588	0	0	1213.88	ITGAX
-2.05107	2.55414	-60.3452	0	0	1213.85	GGPS1
1.83754	6.4047	60.3414	0	0	1213.59	EP400
-2.57358	7.18726	-60.3259	0	0	1212.95	APBB1IP
-4.99274	-3.8714	-60.2942	0	0	1212.47	C5orf67
2.39814	3.93583	60.2876	0	0	1212.23	NDUFAF6
-4.48297	-2.15759	-60.2762	0	0	1211.95	NUPR1
-3.24278	2.66946	-60.2664	0	0	1211.6	ALDOC
-2.04744	3.34575	-60.2601	0	0	1211.38	FAM131A
-1.924	5.94071	-60.2381	0	0	1210.56	YIPF3
2.6419	5.12481	60.2268	0	0	1210.44	NAA25
2.97171	2.90801	60.2152	0	0	1210.2	IFT74
3.94428	-1.28982	60.1975	0	0	1209.71	EEF1A1P29
4.60162	2.13278	60.1929	0	0	1209.58	ZNF66
-2.45445	4.06956	-60.1872	0	0	1209.25	SERTAD3
-4.27807	4.91643	-60.1792	0	0	1208.91	AGTRAP
-4.36642	2.17434	-60.148	0	0	1208.23	ZBP1
2.01409	5.24352	60.1366	0	0	1207.84	ERC1
-6.16149	0.000656461	-60.1005	0	0	1206.93	TNFAIP6
2.70113	6.4088	60.0843	0	0	1206.29	RIF1
1.86336	6.67521	60.0628	0	0	1205.63	RBM26
-1.92843	5.2984	-60.0119	0	0	1204.16	SHARPIN
3.75482	4.26705	59.997	0	0	1203.95	SHPRH
3.69874	4.23811	59.9929	0	0	1203.84	BRCA2
3.08135	-2.60859	59.9682	0	0	1203.17	XPOTP1
2.10133	4.61463	59.9523	0	0	1202.62	POLG2
2.1066	5.60725	59.9483	0	0	1202.45	VMA21
-3.15867	5.51004	-59.9398	0	0	1202.06	RGS14
-2.87885	6.7789	-59.9329	0	0	1201.77	ABCA7
-1.33831	5.38451	-59.9207	0	0	1201.57	VRK3
-3.77931	4.03355	-59.9163	0	0	1201.51	SYTL3
-2.36446	3.15667	-59.903	0	0	1201.22	FAM200B
2.01234	6.71173	59.9003	0	0	1200.99	IPO5
-4.53326	1.24412	-59.8889	0	0	1200.86	NAMPTP1
3.41324	3.52432	59.8868	0	0	1200.82	CCDC134
-2.67843	8.51316	-59.8732	0	0	1199.89	CORO1A
-2.40067	6.9274	-59.867	0	0	1199.87	TRIM25
2.13231	7.28147	59.8414	0	0	1199.27	BPTF
-5.27143	5.67867	-59.8433	0	0	1199.25	DYSF
-5.52352	-0.214167	-59.8278	0	0	1199.16	GP9
-4.02873	3.82185	-59.8186	0	0	1198.7	ALDH2
-2.67218	6.99697	-59.8244	0	0	1198.64	ARPC5
3.84218	4.9324	59.8093	0	0	1198.58	SACS
3.18021	-2.24395	59.8004	0	0	1198.39	RPL5P18
3.57131	-2.27123	59.7978	0	0	1198.31	CAGE1
1.85295	5.03819	59.8009	0	0	1198.28	NOL9
-1.87536	6.52105	-59.7704	0	0	1197.18	PPP4C
-3.94296	-4.94814	-59.7491	0	0	1196.92	HSD17B3
3.42647	-2.74904	59.7243	0	0	1196.21	HNRNPA1P6
2.26323	5.24798	59.7258	0	0	1196.13	NMD3
3.12252	-3.0965	59.7147	0	0	1195.94	HNRNPA1P41
2.3819	5.08147	59.6986	0	0	1195.36	CKAP2
2.30546	6.29459	59.6613	0	0	1194.22	TCF12
-3.12184	6.40443	-59.6664	0	0	1194.19	IFNGR1
-3.02381	-5.51714	-59.6487	0	0	1194.06	SNORD35A
4.66224	-0.248211	59.6197	0	0	1193.23	RPL26P6
2.12446	4.89685	59.6124	0	0	1192.92	NR2C1
4.32425	-0.26187	59.5956	0	0	1192.54	SNORA71B
2.9816	-1.51073	59.5747	0	0	1191.94	UXT-AS1
3.27792	0.71616	59.5695	0	0	1191.8	ZNF337-AS1
-4.53071	-2.67833	-59.5347	0	0	1190.8	LMOD1
-6.14926	2.46925	-59.5323	0	0	1190.62	CYP4F3
2.004	6.19315	59.5349	0	0	1190.61	SUZ12
2.45688	1.82067	59.4794	0	0	1189.23	CCDC58
-2.35205	4.04446	-59.4773	0	0	1189	MOB3C
3.94382	0.645421	59.47	0	0	1188.96	NRSN2-AS1
-3.30774	1.63166	-59.4604	0	0	1188.65	RARA-AS1
-5.39561	1.63212	-59.4542	0	0	1188.45	HCAR3
-6.55353	-0.762908	-59.4518	0	0	1188.44	RPH3A
-4.53212	4.66715	-59.456	0	0	1188.28	TYMP
2.23285	3.98412	59.4409	0	0	1188.07	BRIX1
3.43092	-2.6422	59.4384	0	0	1188.06	RSL24D1P8
1.56135	4.6078	59.4408	0	0	1188.02	ANKRD40
4.19701	-2.18025	59.4297	0	0	1187.81	RPL26P27
2.17775	3.52663	59.4221	0	0	1187.55	CAAP1
2.35254	6.7359	59.3728	0	0	1185.96	NSD2
-3.84532	4.9382	-59.3637	0	0	1185.7	TFEB
-2.51356	3.47512	-59.345	0	0	1185.26	ORAI3
-2.879	3.08942	-59.3358	0	0	1185.01	PRR5
2.11352	3.20745	59.3146	0	0	1184.49	PCBD2
-5.2521	-3.67338	-59.3089	0	0	1184.37	MYH6
-1.94737	6.8362	-59.3188	0	0	1184.25	UBE2R2
2.55461	4.69206	59.3082	0	0	1184.25	SNRPD1
-5.07393	5.78459	-59.3133	0	0	1184.16	IFITM3
2.27424	3.8856	59.2724	0	0	1183.27	TUBGCP5
-2.93166	-5.54017	-59.2697	0	0	1183.25	SNORD68
2.38648	5.31224	59.2715	0	0	1183.16	ABCE1
-2.9511	2.81421	-59.2679	0	0	1183.1	STARD10
-5.7576	3.59359	-59.251	0	0	1182.49	SIRPB1
4.89797	7.80895	59.2488	0	0	1182.43	CDK6
1.93886	4.4855	59.2386	0	0	1182.26	PRKCI
2.62607	5.50313	59.2012	0	0	1181.16	ZNF121
-2.86539	4.83715	-59.1933	0	0	1180.82	SLC19A1
-2.71884	4.25076	-59.1785	0	0	1180.46	TRAF1
3.24885	7.69921	59.1715	0	0	1180.17	ITGA4
2.97092	1.42031	59.1391	0	0	1179.52	ZNF713
3.29759	4.06763	59.1253	0	0	1179.09	DOCK7
-2.53727	6.94866	-59.1351	0	0	1178.97	ATP6V1B2
2.62484	5.17631	59.1185	0	0	1178.82	VEZT
2.43972	6.19024	59.1091	0	0	1178.47	HERC2
-5.03394	-0.79693	-59.0756	0	0	1177.71	PLEK2
-5.42692	2.78343	-59.0787	0	0	1177.68	IL18R1
-1.45498	5.26618	-59.0665	0	0	1177.21	DHX16
-2.75333	1.45658	-59.0423	0	0	1176.72	KCTD11
-4.99612	-4.01712	-59.0204	0	0	1176.14	AC002511.2
4.26095	0.26291	59.0184	0	0	1176.08	FNBP1P1
2.07395	3.97356	59.0029	0	0	1175.57	RUFY2
2.58036	2.7023	58.9865	0	0	1175.16	ALG11
-2.83735	-5.55486	-58.9634	0	0	1174.51	RN7SL244P
5.16745	-1.56498	58.9547	0	0	1174.24	LPAR4
2.68191	2.94017	58.9496	0	0	1174.1	SASS6
-4.93974	-2.86008	-58.9402	0	0	1173.85	MYZAP
2.92441	2.06242	58.9242	0	0	1173.39	ZNF699
-2.36677	2.50835	-58.9181	0	0	1173.14	BORCS6
-4.9409	4.79709	-58.9173	0	0	1172.93	NCF1
2.89213	-0.0828431	58.9036	0	0	1172.79	ACTG1P20
3.70321	-2.73828	58.8925	0	0	1172.48	RPL17P22
1.50746	3.83379	58.8932	0	0	1172.43	RAD1
3.52928	2.7571	58.8853	0	0	1172.27	ZNF850
3.48229	2.15686	58.8757	0	0	1172.01	PARPBP
-5.68786	1.35339	-58.8658	0	0	1171.65	MANSC1
3.31416	-1.64247	58.8612	0	0	1171.59	LINC01376
-4.94401	4.93714	-58.865	0	0	1171.4	HSPA1A
2.37943	5.44503	58.8565	0	0	1171.31	LRRC58
-2.47747	6.39502	-58.8533	0	0	1170.99	ARHGAP26
-2.0631	4.93325	-58.8434	0	0	1170.86	PSMA1
-1.86182	6.42071	-58.8436	0	0	1170.73	FBXW5
3.11691	-2.27165	58.8268	0	0	1170.61	LINC01301
2.49625	5.11682	58.7976	0	0	1169.66	CCDC82
2.3247	3.65565	58.7874	0	0	1169.43	TADA1
-4.13229	6.60811	-58.776	0	0	1168.75	NCF4
-3.02109	5.6486	-58.7683	0	0	1168.62	BRI3
6.71697	0.139075	58.749	0	0	1168.32	RNU5F-1
2.01257	3.07379	58.7467	0	0	1168.29	FAM122C
4.91714	3.15582	58.7348	0	0	1167.98	ANKRD36B
-2.92539	7.62403	-58.748	0	0	1167.86	EFHD2
1.56627	7.19601	58.737	0	0	1167.74	HNRNPR
3.47898	-3.16472	58.7252	0	0	1167.7	AC117490.2
-2.16312	7.51169	-58.7312	0	0	1167.42	LIMD2
-2.02009	5.94543	-58.7178	0	0	1167.18	ABHD17A
3.92193	0.334855	58.6974	0	0	1166.92	MCPH1-AS1
-2.07481	1.15645	-58.6911	0	0	1166.72	SHPK
-4.90816	1.89715	-58.6783	0	0	1166.3	OPLAH
2.74929	6.59306	58.6704	0	0	1165.94	MIS18BP1
-3.05096	3.1802	-58.6606	0	0	1165.73	WIPI1
-2.05374	8.08346	-58.6693	0	0	1165.6	AKNA
-4.36411	3.80961	-58.5873	0	0	1163.55	IGSF6
3.61973	-1.16277	58.5509	0	0	1162.74	RPS29P16
-1.89273	3.95821	-58.5546	0	0	1162.68	MTG2
-5.02721	-2.90535	-58.5438	0	0	1162.54	CPE
4.33273	-2.02581	58.5121	0	0	1161.62	CBX5P1
1.95241	3.86742	58.5086	0	0	1161.46	PAXIP1
-3.28152	1.89286	-58.4912	0	0	1160.97	ARSG
2.32102	4.51349	58.4864	0	0	1160.79	TTF2
-5.43754	1.80082	-58.4761	0	0	1160.5	SIGLEC9
2.43213	4.75142	58.4593	0	0	1160.02	SELENOI
3.86993	-1.35738	58.4507	0	0	1159.88	RPL17P36
-5.3411	3.65989	-58.4465	0	0	1159.57	ARG1
2.26176	7.21506	58.4192	0	0	1158.69	SUB1
-2.4614	10.226	-58.4356	0	0	1158.68	TMSB4X
2.02474	3.53316	58.3833	0	0	1157.9	PRMT3
-2.42214	6.5031	-58.373	0	0	1157.29	TBC1D10C
2.2855	5.15958	58.3623	0	0	1157.22	ACACA
-4.04626	4.3003	-58.3529	0	0	1156.85	C19orf38
-3.59566	6.06909	-58.326	0	0	1155.95	NINJ1
2.43729	3.47035	58.3076	0	0	1155.75	TSTD2
2.31721	7.16809	58.3047	0	0	1155.44	RBBP6
2.60264	2.92223	58.2953	0	0	1155.42	ERCC8
2.07956	5.06293	58.2817	0	0	1154.92	DCLRE1C
2.83764	3.61623	58.2722	0	0	1154.74	DPY19L4
-5.14763	-0.97448	-58.2644	0	0	1154.56	SLC22A1
2.58334	3.57385	58.2625	0	0	1154.46	TMTC4
2.40333	5.15854	58.2641	0	0	1154.42	SLC35F5
-5.045	3.66641	-58.2116	0	0	1152.86	CXCL16
-3.93536	2.0535	-58.202	0	0	1152.68	UBTD1
2.1443	4.55989	58.2004	0	0	1152.63	FRS2
3.69678	-1.06077	58.1838	0	0	1152.26	SNORD83A
-7.08728	-2.3045	-58.1813	0	0	1152.15	EVA1B
-5.2302	4.46161	-58.1814	0	0	1151.9	PADI4
4.09008	-0.385701	58.1609	0	0	1151.61	GUSBP9
3.47856	-2.01631	58.1523	0	0	1151.36	NAP1L4P3
-2.94859	1.96058	-58.1507	0	0	1151.27	MRPL2
-5.42072	-2.06161	-58.1475	0	0	1151.23	KIR2DL3
1.92593	5.99344	58.1522	0	0	1151.15	FEM1B
-1.60564	5.89216	-58.1365	0	0	1150.61	STARD3
-5.76399	3.28012	-58.1212	0	0	1150.28	NRGN
-4.3751	1.51513	-58.1111	0	0	1150.11	SLC26A8
4.35762	-0.925587	58.1069	0	0	1150.06	CCDC173
3.6178	-1.19497	58.102	0	0	1149.92	RAD54B
3.05753	-3.02571	58.1	0	0	1149.86	MIR4442
1.82756	6.06806	58.1009	0	0	1149.67	NNT
-5.1249	2.85615	-58.0961	0	0	1149.62	ARAP3
-2.51145	1.5688	-58.0882	0	0	1149.48	FAM89B
-2.02432	2.30101	-58.0535	0	0	1148.46	CRLS1
3.59964	-2.40755	58.0325	0	0	1147.93	MIR4639
-2.14429	5.27366	-58.0194	0	0	1147.28	PPP1R11
-5.81399	-3.17329	-57.9894	0	0	1146.71	IGF2
3.9552	-2.77253	57.984	0	0	1146.54	OCIAD1-AS1
-3.83392	7.02929	-57.9978	0	0	1146.47	EVI2B
-2.95141	-5.53411	-57.9654	0	0	1146.02	SNORD83B
2.80561	6.50571	57.9725	0	0	1146.02	MDN1
1.53163	7.87574	57.9677	0	0	1145.7	CAPRIN1
3.50783	-1.55908	57.9468	0	0	1145.5	SUGT1P2
2.15175	6.89568	57.929	0	0	1144.72	PUM1
3.06562	3.69676	57.9028	0	0	1144.2	ZNF675
-1.95863	3.3736	-57.8999	0	0	1144.02	CYB561D2
-4.26733	5.45364	-57.8988	0	0	1143.75	CEBPB
2.55429	4.15968	57.8863	0	0	1143.7	LRRC40
-3.95408	2.96113	-57.8669	0	0	1143.09	SLC6A8
2.6507	0.025845	57.8361	0	0	1142.33	CCNT2-AS1
3.78415	-2.65283	57.8194	0	0	1141.84	UBXN7-AS1
3.21538	2.50543	57.816	0	0	1141.75	SLC25A15
-7.1879	2.30044	-57.8045	0	0	1141.33	CLEC4E
-3.28812	1.1383	-57.796	0	0	1141.15	MAPRE3
2.31981	5.02778	57.7945	0	0	1141.02	DNAJC2
-4.74085	5.71811	-57.7993	0	0	1140.91	TLR2
-1.90542	4.89954	-57.7929	0	0	1140.86	STRADA
-4.04566	3.88991	-57.7876	0	0	1140.75	ITGB2-AS1
-5.83047	1.85493	-57.7657	0	0	1140.22	HP
3.93238	-1.60663	57.757	0	0	1140.07	AC005776.1
-3.33432	0.0728304	-57.757	0	0	1140.07	LINC00957
1.60286	4.86358	57.7616	0	0	1140.06	METTL16
-2.2823	6.87181	-57.7653	0	0	1139.91	TSC22D4
-3.22056	6.35998	-57.7506	0	0	1139.49	IMPDH1
4.63272	1.70444	57.6901	0	0	1138.17	EEF1A1P4
2.03176	6.14378	57.6758	0	0	1137.54	OPA1
5.56975	0.721836	57.6495	0	0	1137.01	AC020951.1
-3.70465	6.12425	-57.6434	0	0	1136.44	GBP2
2.93417	-1.09812	57.623	0	0	1136.25	RPL23P2
-2.5918	5.00136	-57.6308	0	0	1136.21	IRF2
-4.11781	-0.279403	-57.6146	0	0	1136.01	SHISA4
3.53289	-2.51847	57.6133	0	0	1135.96	HMGN2P28
-4.04836	5.35708	-57.6189	0	0	1135.79	C1orf162
-2.97936	5.62496	-57.5917	0	0	1135.03	DCAF12
-3.23415	4.83141	-57.5887	0	0	1134.98	DOK2
-4.84171	-4.19574	-57.5772	0	0	1134.94	TNNT2
4.73072	-0.382554	57.5768	0	0	1134.93	RPL23P8
2.1631	6.72686	57.5857	0	0	1134.93	TPP2
-5.24851	4.0391	-57.5441	0	0	1133.77	PRF1
3.69108	-1.14423	57.527	0	0	1133.51	RPL4P3
3.38425	2.36162	57.5166	0	0	1133.21	ZNF85
-4.14761	4.34644	-57.5231	0	0	1133.18	MMP25-AS1
3.29834	-3.12009	57.5119	0	0	1133.07	MIR5587
5.44365	-0.709445	57.4685	0	0	1131.82	RNVU1-4
2.39961	3.58753	57.4429	0	0	1131.06	CARNMT1
-5.07288	-1.86237	-57.4364	0	0	1130.93	PTRH1
3.14454	-2.53059	57.4282	0	0	1130.69	HMGA1P3
-5.84844	-2.96362	-57.4124	0	0	1130.24	C4BPA
3.65487	2.198	57.4086	0	0	1130.13	ZNF519
3.59435	-2.43339	57.4054	0	0	1130.03	RNA5SP450
1.29326	5.96444	57.402	0	0	1129.7	CIAO1
4.75203	1.29243	57.3908	0	0	1129.62	PPIEL
-4.1198	4.09309	-57.3944	0	0	1129.5	SLC15A3
-2.42824	6.53265	-57.3989	0	0	1129.46	ARHGAP25
3.2047	-1.02269	57.3786	0	0	1129.27	RBMXP2
2.29213	1.72406	57.3701	0	0	1129.03	SRR
3.34339	-2.08529	57.3673	0	0	1128.95	RPL5P5
1.81457	5.19983	57.3698	0	0	1128.86	TAF2
2.42577	5.15891	57.3669	0	0	1128.8	PHF14
-3.73893	4.94799	-57.3675	0	0	1128.66	BLVRB
-2.66643	-5.61435	-57.3348	0	0	1128.02	UBA52P6
2.51139	4.84797	57.3311	0	0	1127.8	ZNF195
3.41934	-3.17152	57.322	0	0	1127.64	LINC00514
-2.08029	5.60822	-57.3062	0	0	1126.89	PCYT1A
-3.49244	4.75386	-57.298	0	0	1126.7	NATD1
2.06311	5.09923	57.2796	0	0	1126.3	NUP54
-1.93839	6.97039	-57.2693	0	0	1125.73	VAV1
-4.18927	-4.6727	-57.2477	0	0	1125.54	KRT8P49
3.14658	-0.88809	57.245	0	0	1125.46	RBBP4P1
-3.81686	7.68382	-57.2594	0	0	1125.3	MYO1F
-6.63253	8.14285	-57.2549	0	0	1125.08	S100A9
3.92128	-1.54861	57.2201	0	0	1124.75	RPS12P27
-2.84716	6.94614	-57.2223	0	0	1124.34	SLC6A6
-3.50524	7.19238	-57.2232	0	0	1124.34	FLOT2
-5.19732	1.095	-57.1969	0	0	1124.05	CHIT1
2.34841	4.50901	57.1908	0	0	1123.81	STX17
3.11871	-3.14266	57.1794	0	0	1123.58	NDUFA5P11
-6.99172	5.0916	-57.1877	0	0	1123.53	ALAS2
2.44329	2.98103	57.165	0	0	1123.14	SRFBP1
-2.04926	4.6676	-57.1684	0	0	1123.05	FLCN
3.22507	5.5562	57.1607	0	0	1122.91	ATAD2
3.83145	-1.9752	57.1538	0	0	1122.85	RPS7P4
3.1151	-2.16677	57.1391	0	0	1122.44	NPM1P46
-4.37553	-4.13738	-57.1283	0	0	1122.13	SOD3
1.70472	5.551	57.1307	0	0	1122	URI1
-4.72461	-0.174452	-57.1104	0	0	1121.61	HLA-W
3.60321	-3.01987	57.0984	0	0	1121.26	RPL7P10
1.84197	5.86726	57.1051	0	0	1121.25	METAP2
-3.06244	7.15911	-57.1009	0	0	1120.9	SLC44A2
-1.93027	4.38915	-57.0897	0	0	1120.8	PMF1
4.11697	1.87486	57.0806	0	0	1120.77	ZSCAN32
1.84973	4.89071	57.0791	0	0	1120.58	WDR75
2.6091	2.49724	57.066	0	0	1120.33	SUV39H2
3.52166	-1.77309	57.0593	0	0	1120.16	HMGB1P24
-1.73163	5.1124	-57.0604	0	0	1119.92	LYPLA2
-2.06634	6.61615	-57.0631	0	0	1119.88	PACSIN2
-4.30177	-3.61705	-57.0309	0	0	1119.35	SBSN
2.11278	7.56746	57.0405	0	0	1119.27	ESYT2
2.13305	5.82638	57.0314	0	0	1119.16	MAN1A2
2.3321	5.41035	57.0242	0	0	1119	MAP4K5
-4.11792	2.58374	-57.0145	0	0	1118.78	RCN3
-5.54503	2.11019	-57.0096	0	0	1118.64	KREMEN1
-4.42219	2.83595	-56.9906	0	0	1118.06	HPSE
2.41184	5.19877	56.9815	0	0	1117.8	ZNF639
1.9536	4.68574	56.9622	0	0	1117.26	DCAF13
-1.6934	4.6644	-56.95	0	0	1116.81	SDF2
3.63624	0.777526	56.9289	0	0	1116.44	FAM161A
3.36031	-2.40752	56.9284	0	0	1116.42	SRRM1P3
-3.36646	4.43477	-56.9195	0	0	1115.92	CPQ
3.62865	-2.94381	56.907	0	0	1115.8	RPL26P35
-2.36222	3.5532	-56.9071	0	0	1115.68	CAPS
2.62763	2.76117	56.8835	0	0	1115.12	ZNF852
-5.07049	-1.38258	-56.8825	0	0	1115.11	KLC3
-4.77651	-4.8248	-56.8824	0	0	1115.11	MYL1
-2.28476	6.56282	-56.8849	0	0	1114.77	RNPEPL1
1.74782	6.43957	56.8762	0	0	1114.67	TOPBP1
-4.43981	2.76692	-56.8674	0	0	1114.53	GMPR
-2.86259	3.6214	-56.8645	0	0	1114.42	ITPKC
-4.17741	3.56779	-56.8513	0	0	1114.01	SIGLEC10
3.54752	-2.20401	56.8069	0	0	1112.94	HMGB1P37
-4.96375	-3.29314	-56.7912	0	0	1112.51	ATP1A2
-4.27023	-3.40644	-56.7855	0	0	1112.34	GPR25
-3.20684	1.66436	-56.7815	0	0	1112.17	ASGR1
3.19233	1.40281	56.7781	0	0	1112.13	LINC01534
2.11077	7.02022	56.7771	0	0	1111.81	HECTD1
2.024	5.13469	56.7505	0	0	1111.19	PAIP1
-4.47376	-1.00382	-56.7436	0	0	1111.15	KIAA0319
1.73894	7.03068	56.7505	0	0	1111.03	FXR1
-1.80943	7.51613	-56.7517	0	0	1110.9	MKRN1
2.14215	5.65492	56.7272	0	0	1110.49	NEMF
2.64991	5.57446	56.7179	0	0	1110.25	MAN2A1
2.16751	3.88287	56.702	0	0	1109.88	TYW3
2.19956	4.14857	56.6858	0	0	1109.4	PNPT1
-5.34548	-2.05928	-56.6805	0	0	1109.35	LINC00570
-3.44305	5.58851	-56.6833	0	0	1109.06	GYG1
-2.02574	6.60809	-56.6681	0	0	1108.57	BCAP31
-6.49499	0.379205	-56.6536	0	0	1108.55	KRT1
4.79709	0.423064	56.6477	0	0	1108.41	LINC01572
3.93768	-1.61	56.6473	0	0	1108.39	AC009228.1
3.65906	-2.80186	56.6402	0	0	1108.17	RNU7-140P
-6.53661	-3.34337	-56.6399	0	0	1108.17	CD177P1
2.20059	4.71698	56.6159	0	0	1107.37	RPAP2
1.87033	4.47228	56.6133	0	0	1107.3	UBA5
2.53413	5.96806	56.6151	0	0	1107.28	SUCO
4.19719	1.11135	56.5888	0	0	1106.73	LINC00630
2.44228	5.59103	56.5836	0	0	1106.39	TRIM24
-3.40438	6.96206	-56.5867	0	0	1106.22	PFKFB3
3.38422	-2.72933	56.554	0	0	1105.72	AC092687.3
-2.54961	7.11582	-56.5636	0	0	1105.54	MAP2K3
-2.58847	-5.61673	-56.5452	0	0	1105.47	SNORA41
1.70225	2.69283	56.542	0	0	1105.36	ZCCHC4
-2.86832	2.80603	-56.5372	0	0	1105.13	EXOSC4
-1.63821	5.453	-56.5307	0	0	1104.77	NFYC
-3.92156	7.41656	-56.5387	0	0	1104.72	COTL1
-4.74186	0.334625	-56.4999	0	0	1104.16	CMKLR1
3.26892	1.70903	56.4948	0	0	1104.05	IFT81
1.92459	3.78454	56.4938	0	0	1103.94	CBWD2
2.37771	4.83779	56.493	0	0	1103.87	CEP135
-5.46279	5.23011	-56.4953	0	0	1103.65	FCER1G
-5.37987	0.791766	-56.4803	0	0	1103.57	CYP27A1
4.17372	-1.75043	56.4779	0	0	1103.56	RPL7P6
2.01773	6.43083	56.4654	0	0	1102.95	THOC2
2.35054	2.72927	56.4498	0	0	1102.73	GLMN
-4.01497	-0.234489	-56.4278	0	0	1102.13	GOLGA7B
2.78801	4.08699	56.4234	0	0	1101.93	MMS22L
-4.40196	2.31578	-56.4187	0	0	1101.76	LINC00861
4.3378	2.10143	56.4147	0	0	1101.76	XRCC2
1.80266	4.70049	56.3741	0	0	1100.46	GNE
-1.88164	3.77418	-56.3648	0	0	1100.18	TRIM39
-4.01732	-4.99759	-56.3491	0	0	1099.88	KRTDAP
2.54871	4.23945	56.3436	0	0	1099.64	UTP20
1.93068	6.44068	56.3252	0	0	1098.94	KDM1A
-2.22725	4.76513	-56.3202	0	0	1098.8	TPRG1L
4.02635	-0.372286	56.2853	0	0	1098.07	RN7SL481P
-2.50889	3.77281	-56.2895	0	0	1097.99	CTBS
-3.59579	3.12242	-56.26	0	0	1097.2	PCED1B-AS1
-1.96091	5.37199	-56.2356	0	0	1096.34	DGAT1
-1.8257	8.72822	-56.2274	0	0	1095.79	PGK1
-2.26019	6.04738	-56.2148	0	0	1095.67	ITPK1
-3.45268	-5.22231	-56.2	0	0	1095.63	IGKV2-40
1.9936	6.55983	56.2087	0	0	1095.61	IPO7
3.7745	-2.61874	56.1931	0	0	1095.41	RNA5SP33
2.67396	5.50918	56.192	0	0	1095.24	REV3L
-4.76721	2.88213	-56.1744	0	0	1094.74	CEACAM1
-3.4876	6.37744	-56.1712	0	0	1094.38	FCGRT
2.02255	5.11593	56.1526	0	0	1094.11	EXOSC6
4.21898	-1.36899	56.1466	0	0	1094.09	EEF1A1P1
-2.49627	-5.64435	-56.1434	0	0	1094	SNORA18
3.3858	-1.63551	56.1392	0	0	1093.9	NPM1P24
-2.12583	3.3204	-56.1295	0	0	1093.48	NDUFS7
4.06879	1.41786	56.0972	0	0	1092.7	ZNF790-AS1
2.78786	7.58925	56.0852	0	0	1092.04	SRSF10
-2.31959	5.6593	-56.0672	0	0	1091.48	FAM160A2
-6.28893	2.75016	-56.0464	0	0	1091.06	VNN1
-1.88224	7.6484	-56.0571	0	0	1091.02	CAPZB
3.9623	-2.51414	56.0119	0	0	1090.23	RNU6-60P
3.03896	-2.89962	56.0053	0	0	1090.06	THAP5P1
3.16815	-2.45557	56.0028	0	0	1089.99	PTMAP1
2.06446	6.90418	56.0096	0	0	1089.9	TRRAP
2.00932	4.96745	55.9935	0	0	1089.58	TTBK2
-4.84784	-2.75159	-55.9803	0	0	1089.36	HSPB7
4.18139	-0.814299	55.98	0	0	1089.35	EEF1B2P6
4.33183	-2.48455	55.9428	0	0	1088.26	RNU7-75P
-2.13465	6.63343	-55.937	0	0	1087.7	UBAP1
2.15729	3.27164	55.9238	0	0	1087.69	ZWILCH
-1.64037	6.09752	-55.933	0	0	1087.65	TBC1D10B
2.99651	2.18273	55.9181	0	0	1087.58	CCNE2
-4.34093	-0.318513	-55.9125	0	0	1087.41	ST6GALNAC2
-3.53169	4.44745	-55.9065	0	0	1086.96	NQO2
-2.18605	1.86439	-55.8813	0	0	1086.46	RAD50
-4.69539	-4.45932	-55.8575	0	0	1085.85	CCL14
-1.9602	5.65277	-55.8578	0	0	1085.52	SNX27
1.55762	4.95334	55.8512	0	0	1085.5	ANGEL2
-6.18553	2.654	-55.8454	0	0	1085.3	PROK2
-2.91899	6.47917	-55.8417	0	0	1084.95	TNFRSF1A
-4.09806	-4.20025	-55.8198	0	0	1084.78	ECSCR
-4.94527	-3.02765	-55.7924	0	0	1084	BEND2
-3.6043	5.58036	-55.8051	0	0	1083.99	ECE1
1.76862	5.55404	55.7957	0	0	1083.88	R3HDM1
1.64864	4.76587	55.7897	0	0	1083.76	MCPH1
3.7965	-2.10403	55.7695	0	0	1083.34	PTMAP8
-2.89036	2.97747	-55.7468	0	0	1082.54	SLC22A18
-4.99677	3.3607	-55.7454	0	0	1082.42	OSCAR
-2.51702	-5.62965	-55.7198	0	0	1081.91	RN7SL176P
1.66255	4.42914	55.7183	0	0	1081.74	MCCC1
1.84877	4.99512	55.7178	0	0	1081.7	PDE12
-4.00991	7.35198	-55.7291	0	0	1081.64	SPI1
-7.00629	3.93415	-55.7097	0	0	1081.35	S100A12
2.64091	2.94794	55.7001	0	0	1081.33	ZKSCAN2
-1.79295	6.4691	-55.6994	0	0	1080.94	NDEL1
-4.81517	-3.83702	-55.6767	0	0	1080.69	SPATA20P1
5.99294	0.294017	55.6666	0	0	1080.38	AC011933.2
2.76886	3.19788	55.6653	0	0	1080.32	PPAT
-5.30081	-3.30098	-55.658	0	0	1080.16	PF4V1
-6.88016	-0.232336	-55.6564	0	0	1080.09	ZDHHC19
4.13604	-1.8296	55.6375	0	0	1079.55	E2F3-IT1
-3.75422	2.95659	-55.6342	0	0	1079.32	DNAH17
-2.59451	6.08789	-55.6304	0	0	1078.99	IL16
3.3728	-1.54182	55.6088	0	0	1078.76	SNORA16B
1.69087	6.89384	55.6048	0	0	1078.32	ZFR
-2.58888	8.88907	-55.613	0	0	1078.2	ITM2B
2.83953	2.20967	55.5837	0	0	1078.03	LIN9
-2.48449	5.12864	-55.5895	0	0	1077.9	ABHD5
3.67473	-0.58889	55.5669	0	0	1077.56	EEF1A1P24
-1.81288	5.36463	-55.5719	0	0	1077.4	TRAFD1
-2.05785	5.91887	-55.557	0	0	1076.92	MED25
2.53659	1.26948	55.5404	0	0	1076.8	NKAPP1
-1.98177	6.58867	-55.5451	0	0	1076.51	WDTC1
3.23636	-2.98242	55.5223	0	0	1076.27	LINC00571
3.57275	-2.08075	55.5128	0	0	1076.01	RIMKLBP1
5.02651	0.563347	55.503	0	0	1075.74	RPS3AP47
-3.40216	4.71797	-55.5115	0	0	1075.7	CD48
-2.89716	5.10147	-55.4871	0	0	1074.94	DHRS7
-2.52685	2.36413	-55.4759	0	0	1074.85	JOSD2
-1.94701	2.84131	-55.474	0	0	1074.79	BAD
-5.80004	-1.8142	-55.4641	0	0	1074.63	DCN
4.53676	3.0206	55.4487	0	0	1074.18	BRIP1
-1.78041	5.96224	-55.4533	0	0	1073.96	MAEA
3.74313	3.34972	55.4411	0	0	1073.94	STIL
1.84365	5.52032	55.4449	0	0	1073.87	NUP160
-3.9802	2.82884	-55.4419	0	0	1073.83	RAB20
-4.22056	4.86411	-55.4386	0	0	1073.58	UPP1
2.15326	6.18067	55.4296	0	0	1073.39	REST
2.86279	3.71828	55.404	0	0	1072.85	HACE1
2.56588	3.97008	55.3922	0	0	1072.5	C4orf46
-2.74064	1.77277	-55.391	0	0	1072.47	C8orf76
1.75379	6.30514	55.3933	0	0	1072.34	IREB2
-2.21369	6.39302	-55.3969	0	0	1072.3	DNAJC5
-2.21108	5.31892	-55.3932	0	0	1072.27	ARRDC1
-5.1153	-2.25791	-55.3744	0	0	1072.07	OTX1
2.38222	5.93275	55.3465	0	0	1071.06	CEP95
2.57894	4.06149	55.3406	0	0	1071.02	THUMPD2
-5.37404	-3.55197	-55.3148	0	0	1070.36	LEP
3.0894	-2.99856	55.3101	0	0	1070.22	HIGD1AP14
-5.20645	2.43507	-55.3033	0	0	1069.9	IL1R1
-5.40811	-2.1493	-55.2877	0	0	1069.59	SIRPD
3.20052	-2.71178	55.2824	0	0	1069.43	RNU6-1053P
-4.01056	6.036	-55.2958	0	0	1069.38	TSPO
4.12375	-2.63345	55.2451	0	0	1068.35	RPL7P48
2.9094	-3.32448	55.2374	0	0	1068.14	UBE2E1-AS1
-5.73218	-1.31562	-55.2349	0	0	1068.08	TMTC1
-4.27215	0.894005	-55.2318	0	0	1067.94	ABCC3
2.84725	6.45876	55.2324	0	0	1067.77	RSL24D1
3.59997	-2.82243	55.1753	0	0	1066.36	CLCN3P1
-1.57741	6.56709	-55.1865	0	0	1066.3	ATP1A1
-6.0689	-0.0628741	-55.1531	0	0	1065.71	MARCO
4.84727	4.34391	55.1421	0	0	1065.39	ANKRD36
-2.96083	8.42074	-55.1379	0	0	1064.71	SOD2
2.76719	8.62293	55.1309	0	0	1064.7	TRA2B
-3.26301	5.21471	-55.1015	0	0	1063.96	DEF8
-3.31353	4.90035	-55.0992	0	0	1063.91	ICAM3
3.93176	-2.04531	55.0758	0	0	1063.53	HSPA8P3
2.9166	-1.43562	55.074	0	0	1063.5	DEPDC4
-3.67331	1.05244	-55.0735	0	0	1063.44	GEMIN7
-2.16559	6.36433	-55.0761	0	0	1063.16	RGL2
3.75746	-2.68168	55.0502	0	0	1062.79	RNU6-942P
-1.62436	5.78107	-55.0573	0	0	1062.69	INPP5K
2.81085	0.538717	55.034	0	0	1062.36	SEC24B-AS1
-2.0649	5.00653	-55.0383	0	0	1062.17	TOLLIP
2.39504	4.67424	55.0214	0	0	1061.86	SMARCAD1
3.1729	-2.3266	55.0068	0	0	1061.58	CENPCP1
3.07169	5.21557	54.9982	0	0	1061.19	ALMS1
3.50051	-2.11629	54.9788	0	0	1060.78	NAP1L1P3
2.00634	5.18135	54.981	0	0	1060.67	NUP155
-2.24441	9.03759	-54.9952	0	0	1060.55	CFL1
1.71409	5.6468	54.9734	0	0	1060.39	AGO3
-4.47871	-1.22841	-54.9528	0	0	1060.04	SPRN
-3.13538	3.04982	-54.9509	0	0	1059.81	ADAP1
-2.12939	7.28462	-54.9505	0	0	1059.48	MPP1
3.98659	-1.18351	54.9279	0	0	1059.33	AC064836.3
2.08466	4.69983	54.9137	0	0	1058.78	RAB11FIP2
3.33005	-2.20716	54.8991	0	0	1058.5	RRH
2.64182	3.92303	54.9005	0	0	1058.46	CCNJ
-5.42168	3.29256	-54.9024	0	0	1058.36	FCAR
-2.20044	5.30054	-54.8969	0	0	1058.12	RNF13
-4.55157	-2.25528	-54.8829	0	0	1058.05	RGL3
-2.36765	2.58862	-54.8807	0	0	1057.88	MTG1
-2.03913	4.43251	-54.8786	0	0	1057.68	APBB3
-3.34705	0.445904	-54.8511	0	0	1057.12	GNGT2
-1.6568	6.67982	-54.8609	0	0	1056.98	MAP2K2
-4.10981	3.76424	-54.8539	0	0	1056.98	PLEKHG3
-4.37245	5.01175	-54.8556	0	0	1056.89	APOBR
3.35396	-0.973973	54.8376	0	0	1056.75	IQCH
2.07266	4.5867	54.833	0	0	1056.48	MTPAP
2.98295	0.589609	54.8243	0	0	1056.38	RPS6P25
2.41398	7.43033	54.8237	0	0	1056.01	TTC3
3.0469	-3.15699	54.8047	0	0	1055.79	IDSP1
2.40395	3.99355	54.8036	0	0	1055.68	ZNF629
1.43024	5.23577	54.8042	0	0	1055.6	COG3
3.75969	-2.7965	54.785	0	0	1055.22	MIR4477B
-4.80682	-2.01553	-54.776	0	0	1055	RASSF1-AS1
2.63449	3.80038	54.7745	0	0	1054.88	MBIP
3.97871	-0.592398	54.7688	0	0	1054.79	RPS15AP11
-3.82481	-4.33579	-54.7555	0	0	1054.41	Z69720.2
-5.17583	1.97284	-54.7603	0	0	1054.41	NLRC4
2.42624	1.86546	54.7386	0	0	1053.92	L2HGDH
3.02361	0.031154	54.7223	0	0	1053.46	AC005785.2
-2.04462	6.83436	-54.7162	0	0	1052.85	NARF
2.16416	6.32508	54.7022	0	0	1052.62	PPIP5K2
3.28978	-0.963944	54.6914	0	0	1052.59	HMGA1P4
-3.7835	-4.09576	-54.6894	0	0	1052.53	C4orf36
-1.74725	5.18928	-54.69	0	0	1052.24	MLX
-1.78491	4.89088	-54.6758	0	0	1051.86	ZNF672
4.33311	-0.71146	54.6624	0	0	1051.75	RPL34P18
3.07642	-1.37666	54.6415	0	0	1051.16	NPM1P39
1.77774	5.53183	54.642	0	0	1050.96	MBTD1
3.02345	-3.06117	54.6332	0	0	1050.9	AC005740.4
-4.56117	1.19377	-54.6314	0	0	1050.8	TGFA
3.05834	-0.10787	54.6243	0	0	1050.67	RALGAPA1P1
-4.3793	-2.8781	-54.6193	0	0	1050.53	FXYD1
-4.84282	2.77639	-54.6257	0	0	1050.51	CCR1
1.7214	4.54313	54.6201	0	0	1050.4	TSR1
-5.99046	-0.235374	-54.6076	0	0	1050.16	RNASE1
3.31987	-2.17779	54.5854	0	0	1049.55	PCNPP5
1.67131	8.11277	54.5862	0	0	1049.13	HUWE1
3.1893	3.03004	54.5682	0	0	1049.03	CEP57L1
-4.49869	3.20103	-54.5689	0	0	1048.88	CRISPLD2
-2.3111	5.31	-54.5683	0	0	1048.75	CAMTA2
-3.34986	0.654254	-54.5479	0	0	1048.46	ZNF564
-5.82515	-2.36043	-54.5397	0	0	1048.25	HBBP1
4.44914	-2.31976	54.5369	0	0	1048.13	AC079584.2
-4.34631	2.75514	-54.5388	0	0	1048.08	KLRD1
3.13266	-1.49927	54.5316	0	0	1048.03	ZBTB40-IT1
3.69989	4.45438	54.5222	0	0	1047.68	CENPU
2.87517	-2.95143	54.515	0	0	1047.53	ZFX-AS1
2.95701	-2.24773	54.5061	0	0	1047.3	RBMS2P1
-4.23405	-3.00896	-54.5054	0	0	1047.28	MIR497HG
3.65318	-1.22412	54.4934	0	0	1046.94	MMP21
1.63581	7.99567	54.4989	0	0	1046.66	EIF3A
-4.56333	-3.38889	-54.4396	0	0	1045.4	PDLIM3
3.8111	-2.33252	54.4331	0	0	1045.19	TLK2P2
1.93036	6.23418	54.4414	0	0	1045.19	ZC3H15
3.61353	-2.36558	54.4273	0	0	1045.04	ARHGEF38
3.79277	-1.53422	54.4241	0	0	1044.95	HMGN1P8
-2.22789	7.76194	-54.4391	0	0	1044.82	CFLAR
5.67417	3.27961	54.4162	0	0	1044.73	B4GALT6
-2.98069	4.11116	-54.4162	0	0	1044.47	TBC1D2
2.44633	2.62481	54.4043	0	0	1044.36	TIGD1
-2.74375	2.93962	-54.3999	0	0	1044.13	ZNF410
2.55257	6.90531	54.3763	0	0	1043.3	AKAP9
-2.48839	7.29301	-54.3748	0	0	1043.01	RTN3
-5.77345	2.33634	-54.3534	0	0	1042.82	EPB42
-5.5578	-2.08745	-54.3407	0	0	1042.58	BGN
1.54568	5.84986	54.3403	0	0	1042.3	GMPS
-2.0274	7.30916	-54.3492	0	0	1042.3	UNC13D
-5.53631	3.81352	-54.3334	0	0	1042.09	MGAM
4.34822	-0.828572	54.2941	0	0	1041.24	RNU6-638P
3.15981	-2.25283	54.2869	0	0	1041.05	HNRNPA1P12
-5.19571	0.862822	-54.2851	0	0	1040.92	ASGR2
-3.8827	0.587793	-54.2598	0	0	1040.24	CD274
-5.41593	-1.95864	-54.2533	0	0	1040.09	SPOCD1
3.03795	-0.461949	54.2399	0	0	1039.71	OGFRP1
2.18757	5.82783	54.2444	0	0	1039.61	CEP192
3.98668	4.86359	54.2356	0	0	1039.5	CHML
1.69781	5.02139	54.2281	0	0	1039.18	NUP107
3.60655	-3.0911	54.1788	0	0	1037.94	RNU7-3P
-4.13849	1.56658	-54.1754	0	0	1037.8	RNF157
-3.43446	7.48837	-54.1841	0	0	1037.6	PGGHG
-5.43772	-4.24042	-54.1664	0	0	1037.59	MYH1
2.36867	6.28943	54.1633	0	0	1037.27	CHD6
-1.9702	7.3904	-54.1661	0	0	1037.08	FBXL5
3.07198	-2.79775	54.1482	0	0	1037.08	IPO7P2
-2.11881	4.36295	-54.1502	0	0	1036.9	CYB5R1
-6.05701	0.679429	-54.1332	0	0	1036.61	C1QB
-5.3164	-3.19215	-54.1117	0	0	1036.05	CATIP-AS1
1.96173	5.3467	54.1173	0	0	1036.01	ZNF431
4.47619	-1.9983	54.111	0	0	1036	EGOT
-5.49937	2.84696	-54.1162	0	0	1035.96	IL1RN
-4.3894	3.06036	-54.1116	0	0	1035.91	COQ8A
1.89663	6.72452	54.0947	0	0	1035.25	CCT2
-4.11472	5.57389	-54.0806	0	0	1034.75	GCA
-2.22267	5.06775	-54.0602	0	0	1034.26	BCKDK
-5.13421	-2.22092	-54.0472	0	0	1034.21	FFAR3
-3.1199	0.814241	-54.0466	0	0	1034.17	SLC25A32
-1.72974	4.92988	-54.0546	0	0	1034.14	TBC1D17
3.53743	-1.82946	54.0404	0	0	1034.02	RPL23AP43
2.08069	4.59193	54.0433	0	0	1033.96	NAA30
4.02925	-0.375079	54.0381	0	0	1033.96	RPL7P23
-2.50756	8.59372	-54.0092	0	0	1032.48	NBEAL2
3.56913	-2.99612	53.9873	0	0	1032.48	MIR222
3.33913	1.31578	53.9837	0	0	1032.4	EME1
2.78925	-0.797401	53.9804	0	0	1032.31	RHOQP1
-3.88326	6.05115	-53.9871	0	0	1032.03	NFE2
4.26261	-2.36827	53.9706	0	0	1031.99	RPS17P5
-4.36225	-1.2547	-53.9658	0	0	1031.89	CDRT4
-2.38622	7.11644	-53.9823	0	0	1031.88	ARHGAP27
-2.8212	4.08098	-53.971	0	0	1031.8	RHOC
3.47961	-2.59909	53.9463	0	0	1031.32	RPL7P15
2.18023	4.50594	53.9471	0	0	1031.22	RBBP8
-4.87597	0.227256	-53.9419	0	0	1031.18	SH2D1B
-1.65935	5.41406	-53.9311	0	0	1030.58	DAXX
3.57045	6.89061	53.9039	0	0	1029.86	ANKRD28
-2.90091	6.63017	-53.9101	0	0	1029.82	MYD88
2.74491	5.57087	53.8975	0	0	1029.76	CENPC
2.0148	5.77527	53.8981	0	0	1029.73	ICE1
3.71136	-3.07146	53.8871	0	0	1029.62	RNY4P25
1.89676	3.16632	53.8868	0	0	1029.57	PHF7
-1.88899	5.2365	-53.8936	0	0	1029.52	NOSIP
2.65774	3.63829	53.8768	0	0	1029.28	PAQR3
1.89615	5.59293	53.8775	0	0	1029.16	THUMPD1
3.61695	-2.66046	53.8405	0	0	1028.29	MIR3679
3.03974	3.89946	53.8419	0	0	1028.29	CHEK1
2.67218	3.46901	53.8318	0	0	1028.01	PDIK1L
-4.64628	-2.80667	-53.8244	0	0	1027.87	KCNK13
-2.76642	0.354172	-53.8208	0	0	1027.73	RAB3A
-2.08412	5.89104	-53.8237	0	0	1027.47	CCM2
2.44809	2.45631	53.8006	0	0	1027.16	KIF9
-4.57836	-2.7265	-53.7966	0	0	1027.08	TRAV9-2
-3.57579	4.01313	-53.8013	0	0	1026.95	RGL4
-2.9934	5.81117	-53.7907	0	0	1026.5	RGS19
1.36787	6.42976	53.7863	0	0	1026.45	CSNK2A1
2.02977	5.0185	53.7771	0	0	1026.33	ICE2
1.64766	4.40826	53.7609	0	0	1025.9	SNX4
-1.96874	8.37611	-53.7741	0	0	1025.81	ARHGEF1
4.85316	-2.65784	53.7384	0	0	1025.36	AC005086.2
-2.98786	5.93603	-53.7389	0	0	1025.02	MX2
-4.80003	-3.46597	-53.7225	0	0	1024.96	NMNAT2
-3.32581	-5.29901	-53.7198	0	0	1024.88	LY6D
-3.11738	5.77069	-53.711	0	0	1024.24	RARA
-5.54522	1.45824	-53.6922	0	0	1024.01	MYL4
1.91547	5.19081	53.6866	0	0	1023.74	HMBOX1
2.05585	5.27532	53.6858	0	0	1023.71	POLR1A
-2.92555	-1.47707	-53.6742	0	0	1023.59	MAP6D1
3.41444	-0.316765	53.6583	0	0	1023.14	EEF1A1P8
-3.31756	0.594543	-53.6368	0	0	1022.47	ACAD11
-1.62364	5.60265	-53.6472	0	0	1022.46	EMC3
2.84395	-2.96823	53.6341	0	0	1022.43	CASC4P1
-4.67874	-2.58601	-53.6281	0	0	1022.27	CICP27
-4.00757	1.25589	-53.6258	0	0	1022.12	FAM157C
-3.20117	5.05705	-53.6234	0	0	1021.79	CASP1
1.92449	4.79146	53.6062	0	0	1021.48	TAF5L
-1.85242	4.67205	-53.6046	0	0	1021.34	TBC1D25
2.9023	-3.32198	53.5952	0	0	1021.3	MIR3657
2.20052	6.60692	53.6037	0	0	1021.28	CBX5
-1.53808	5.78993	-53.6021	0	0	1021.18	SIRT2
-2.30129	5.30291	-53.6011	0	0	1021.15	F11R
3.06922	3.86416	53.5825	0	0	1020.89	CENPJ
3.1206	-1.65586	53.5611	0	0	1020.36	DAZAP2P1
3.33553	-2.39951	53.5533	0	0	1020.13	TMEM262
4.09916	-3.24159	53.5539	0	0	1020.12	GPR21
-4.36508	-3.11759	-53.5451	0	0	1019.91	THBS2
3.96938	0.17755	53.5431	0	0	1019.85	TTC3P1
2.68543	-1.56905	53.5393	0	0	1019.74	SUMO2P17
-1.90457	6.13161	-53.5483	0	0	1019.6	FKBP15
-1.8304	5.46047	-53.5437	0	0	1019.52	MED16
3.84933	-2.15498	53.5323	0	0	1019.51	RPL7P49
-1.79969	6.8427	-53.5418	0	0	1019.37	FAM193B
-2.61169	4.75751	-53.5322	0	0	1019.23	COX8A
4.16792	-0.792909	53.5208	0	0	1019.22	RPL15P18
1.92556	4.85538	53.5217	0	0	1019.06	HAUS6
2.19681	3.41839	53.5149	0	0	1018.97	STAG3L4
-2.02936	7.58562	-53.5317	0	0	1018.97	FERMT3
3.31893	-2.78803	53.5104	0	0	1018.89	RPL13P6
1.79602	5.41736	53.5134	0	0	1018.78	GNL3
-3.80185	6.7664	-53.5176	0	0	1018.58	S100A6
3.61219	-2.6575	53.4797	0	0	1018.02	PPIAP19
-1.96408	6.21411	-53.4929	0	0	1018	TPST2
-2.09429	3.9892	-53.4773	0	0	1017.74	C11orf68
4.58191	-1.63734	53.4637	0	0	1017.56	ALG1L6P
-4.71623	-3.87272	-53.4625	0	0	1017.55	CABP5
-1.9171	3.46706	-53.4669	0	0	1017.48	ADSL
-3.58163	1.49166	-53.4542	0	0	1017.23	C5orf66
-5.90147	-2.0076	-53.4467	0	0	1017.1	ALOX15B
3.26965	-2.16207	53.4351	0	0	1016.77	RN7SL49P
-3.80037	2.85883	-53.4353	0	0	1016.58	SMARCD3
3.87102	-1.4089	53.4274	0	0	1016.55	FAM180B
-3.56052	2.00955	-53.4175	0	0	1016.16	OXER1
-3.69836	5.41444	-53.4216	0	0	1016	ZBTB7B
-1.91736	6.35766	-53.4029	0	0	1015.43	CCNDBP1
-3.9953	-3.69761	-53.3705	0	0	1014.94	BHLHB9
2.48802	6.15402	53.3718	0	0	1014.72	RABGGTB
-2.64007	3.47587	-53.3663	0	0	1014.63	RPL36A
3.09859	4.93102	53.3325	0	0	1013.72	ZNF736
-1.57004	6.04541	-53.3355	0	0	1013.55	STK11
-2.70649	5.84374	-53.3255	0	0	1013.26	LTB4R
2.86775	-2.00206	53.3094	0	0	1013.19	EIF1AXP1
-5.26389	2.33455	-53.3122	0	0	1013.13	GZMB
-1.55914	6.41883	-53.317	0	0	1012.99	PPP1R12C
2.74247	-3.34482	53.3029	0	0	1012.98	MIR643
-1.64373	5.51897	-53.2907	0	0	1012.32	TAZ
-4.964	2.94143	-53.274	0	0	1011.98	TGFBI
-4.48394	-2.36919	-53.2626	0	0	1011.86	TRAV12-2
-1.9462	4.18112	-53.2665	0	0	1011.73	ESRRA
-1.74395	1.84903	-53.243	0	0	1011.23	ZNF653
3.41177	4.24328	53.2412	0	0	1011.17	MAP4K3
-6.69104	0.395159	-53.23	0	0	1010.85	SLPI
2.66217	-2.65451	53.2267	0	0	1010.83	SETP3
3.25071	4.25353	53.2292	0	0	1010.82	BTBD3
-1.67772	6.8108	-53.2287	0	0	1010.42	SSR2
3.47075	-3.15856	53.205	0	0	1010.18	RNA5SP437
3.70109	-0.27356	53.194	0	0	1009.91	EEF1A1P25
-4.68264	-2.20729	-53.1895	0	0	1009.78	LILRP1
3.36134	2.12263	53.1817	0	0	1009.54	POLE2
-2.25547	7.62823	-53.1746	0	0	1008.78	ARHGAP30
-3.63978	7.12405	-53.1698	0	0	1008.69	DOK3
3.84882	-2.09466	53.1337	0	0	1008.17	AC009495.3
-5.04047	-1.11436	-53.0887	0	0	1006.9	LYVE1
-5.03154	-2.93766	-53.0701	0	0	1006.38	MYBPC1
2.39567	2.94556	53.0457	0	0	1005.63	TRMT11
2.97248	-3.19187	53.0261	0	0	1005.09	MIR3685
5.54745	6.80099	53.0295	0	0	1005.05	SOX4
3.25315	-3.1132	53.0173	0	0	1004.84	AC003956.1
4.75511	0.813554	52.999	0	0	1004.35	LINC02175
2.70816	1.92214	52.9837	0	0	1003.9	BEND3
3.49817	8.98164	52.9892	0	0	1003.6	RPS24
2.64944	3.97077	52.9746	0	0	1003.56	C16orf87
1.79607	3.74439	52.9722	0	0	1003.48	UTP23
2.826	2.06695	52.9651	0	0	1003.37	NPM1P27
-3.77196	-0.288075	-52.9622	0	0	1003.29	TTC22
-1.32328	6.68799	-52.9733	0	0	1003.18	ACTR1A
3.24698	-2.20379	52.9572	0	0	1003.15	LINC02100
2.54661	3.34762	52.9585	0	0	1003.13	CEP83
3.23035	-2.20137	52.9559	0	0	1003.12	HSPA9P1
-4.12306	-1.38584	-52.9531	0	0	1003.05	ANG
4.04218	-2.06499	52.9405	0	0	1002.65	HSPE1P13
-4.31705	-1.80555	-52.9387	0	0	1002.64	GFAP
-4.12145	-2.45183	-52.9362	0	0	1002.57	DMKN
-2.59635	8.10943	-52.9276	0	0	1001.73	PPP1R18
3.61716	-1.16148	52.9006	0	0	1001.56	SUPT16HP1
-3.49667	8.53915	-52.9229	0	0	1001.5	FTH1
-2.1662	4.82621	-52.9006	0	0	1001.26	PDLIM2
4.47865	0.386986	52.8858	0	0	1001.13	PRC1-AS1
4.74138	0.431073	52.8809	0	0	1000.99	RPS7P10
-3.85489	-1.00183	-52.8811	0	0	1000.99	ADORA3
-2.95342	3.03066	-52.8871	0	0	1000.98	CAPN3
-2.86574	2.52731	-52.8836	0	0	1000.96	CRELD1
-3.06934	5.43554	-52.8902	0	0	1000.91	KIAA0040
4.02302	2.52474	52.8741	0	0	1000.78	EEF1A1P19
-4.19428	-4.34189	-52.8737	0	0	1000.78	AC129492.6
-2.4251	7.83412	-52.8839	0	0	1000.46	BSG
3.06292	-3.22225	52.8611	0	0	1000.39	RNA5SP466
2.11012	5.78846	52.859	0	0	1000.11	APPL1
-1.65402	5.88698	-52.8586	0	0	999.965	ATP6V1E1
-3.47213	5.54913	-52.8553	0	0	999.836	GLIPR2
-5.11521	-3.06172	-52.8329	0	0	999.625	MYL2
-2.522	5.42233	-52.8329	0	0	999.252	NPRL3
-2.86288	4.76375	-52.8222	0	0	999.023	RALGDS
-2.79756	1.94157	-52.8104	0	0	998.883	SLC35D2
-2.10322	5.88683	-52.8187	0	0	998.827	NAGK
3.27499	-0.0667295	52.7879	0	0	998.35	YBX1P2
-2.82824	10.011	-52.7844	0	0	997.434	LAPTM5
2.95352	-2.66472	52.7546	0	0	997.379	FBXW11P1
-4.60867	3.08984	-52.7628	0	0	997.372	C3AR1
-4.73652	-2.69304	-52.7532	0	0	997.36	KLRC3
2.026	5.38714	52.7585	0	0	997.284	UBE2Q2
3.85845	-0.414085	52.7344	0	0	996.825	SYCP3
1.65375	5.56931	52.7418	0	0	996.786	RAD54L2
4.26168	-0.874924	52.7314	0	0	996.733	RPL15P2
3.61035	4.18968	52.7271	0	0	996.539	ZNF92
3.70302	-2.06637	52.7244	0	0	996.526	TXNP6
-2.41289	3.62936	-52.7247	0	0	996.331	RILP
-2.20606	3.40283	-52.7221	0	0	996.27	RINL
3.5273	-0.911947	52.7008	0	0	995.871	VN1R83P
-4.46107	-3.36692	-52.6961	0	0	995.737	LINC01513
3.82266	-0.70372	52.6642	0	0	994.827	KRT8P39
2.29036	3.22406	52.6589	0	0	994.604	RBM41
2.06047	3.5351	52.6591	0	0	994.577	APOOL
-1.75792	6.5803	-52.66	0	0	994.248	CPNE1
3.59261	-2.30755	52.6435	0	0	994.205	LINC01971
3.28578	2.96804	52.6395	0	0	994.08	CENPK
3.57087	-2.8851	52.6383	0	0	994.056	RPL34P31
-2.60169	7.53765	-52.6482	0	0	993.783	ATG16L2
-3.33774	5.1731	-52.6386	0	0	993.723	FAM210B
1.63102	3.9027	52.6173	0	0	993.356	PPIL3
-2.36675	1.87652	-52.6035	0	0	993.011	LINC00339
3.48402	-2.48462	52.5951	0	0	992.839	RPL31P63
3.89901	3.33341	52.5854	0	0	992.538	CLSPN
3.55576	-2.79347	52.5802	0	0	992.397	AC008691.1
-1.45914	5.02426	-52.5865	0	0	992.307	ZBTB48
-3.96849	-1.09012	-52.5514	0	0	991.612	PERP
-5.38288	-4.61813	-52.5497	0	0	991.542	DEFA1B
3.51414	3.45709	52.5413	0	0	991.28	ZNF367
-4.54516	3.71679	-52.5412	0	0	991.07	NCF1C
-5.62425	4.14806	-52.5408	0	0	990.96	NFAM1
-2.08599	4.72562	-52.5365	0	0	990.907	SNAP23
3.44673	-2.8913	52.5179	0	0	990.625	RNU6-190P
-3.08463	6.17693	-52.5246	0	0	990.418	SLC43A2
2.05816	4.01766	52.512	0	0	990.364	MPP5
-4.3202	-1.79894	-52.5047	0	0	990.287	LINC02084
-2.06188	4.95288	-52.5096	0	0	990.108	AURKAIP1
2.73686	2.75254	52.4965	0	0	990.005	LINC00662
-2.46394	3.65568	-52.4977	0	0	989.849	SPRYD3
4.67573	-2.08417	52.4833	0	0	989.62	SNORA72
-3.51035	5.44289	-52.4907	0	0	989.476	SEMA4A
2.01492	5.24702	52.482	0	0	989.438	NAA16
-3.85641	-3.34428	-52.4519	0	0	988.791	AGAP2-AS1
-4.40736	-2.08165	-52.4446	0	0	988.582	BICDL2
4.94166	-0.660108	52.4443	0	0	988.551	ZNRF2P1
3.08234	-2.75919	52.4365	0	0	988.329	EEF1A1P28
2.57738	-3.40311	52.4282	0	0	988.081	RNU2-7P
-4.4795	5.68713	-52.4296	0	0	987.757	LILRB2
-3.11839	5.58548	-52.4076	0	0	987.115	RALB
4.64198	-1.37861	52.3787	0	0	986.645	RNU6-8
2.5972	-3.5796	52.3675	0	0	986.352	MIR320B2
1.91288	5.69036	52.3721	0	0	986.26	DIS3
-2.7561	7.08937	-52.3791	0	0	986.18	CCDC88B
2.67571	-3.37261	52.3592	0	0	986.119	HNRNPA1P61
3.1242	-2.74355	52.355	0	0	986.004	HNRNPDP1
2.77456	4.7132	52.3454	0	0	985.602	PM20D2
-2.04149	4.41043	-52.3491	0	0	985.587	TANGO2
2.34697	6.14172	52.3424	0	0	985.397	USF3
-3.43833	7.13532	-52.3489	0	0	985.321	THEMIS2
2.14123	5.70807	52.3297	0	0	985.07	NAA15
-2.52755	3.7062	-52.3197	0	0	984.822	TAGLN
-1.43595	4.29395	-52.3208	0	0	984.803	NIT1
-6.95521	-0.463131	-52.3108	0	0	984.733	DAAM2
-2.32408	8.70582	-52.33	0	0	984.607	PFN1
-5.86998	0.996297	-52.2872	0	0	983.989	TLR5
3.04634	-2.20518	52.2458	0	0	982.915	EIF4A2P4
-4.69311	-0.661014	-52.244	0	0	982.845	RTN1
-2.06312	3.96639	-52.251	0	0	982.844	PDCD6
3.05855	-2.65074	52.2237	0	0	982.279	SMARCE1P5
4.97988	-0.337313	52.2085	0	0	981.856	AC124944.3
2.12274	6.34656	52.1767	0	0	980.66	NRAS
-1.91146	7.25462	-52.1709	0	0	980.26	CSK
2.0808	2.80531	52.1432	0	0	979.949	NUFIP1
-2.26634	5.58355	-52.1528	0	0	979.894	SLC15A4
-2.50899	7.43783	-52.1491	0	0	979.626	SIPA1
-4.92106	1.44561	-52.1335	0	0	979.62	HSPA7
2.944	3.60689	52.1317	0	0	979.603	ZNF551
2.87501	2.71085	52.1272	0	0	979.513	PARGP1
4.38497	-1.73754	52.117	0	0	979.234	SVOPL
-2.66735	7.90365	-52.1366	0	0	979.188	CYBA
2.32156	3.29453	52.1163	0	0	979.161	ITGB3BP
-1.88328	6.03769	-52.1276	0	0	979.157	UBE2B
2.72455	2.16531	52.1123	0	0	979.103	FAIM
3.30735	-3.00997	52.111	0	0	979.054	SNORD11B
2.30055	5.35023	52.1143	0	0	978.982	THOC1
-4.1422	-4.76909	-52.0921	0	0	978.546	MYL7
-2.24016	5.84502	-52.1023	0	0	978.425	DENND1C
2.42281	4.24502	52.0901	0	0	978.353	ZFAND1
2.3617	2.3925	52.0798	0	0	978.168	ZNF569
4.18686	-0.68943	52.0604	0	0	977.654	RPL7P32
2.8585	4.45822	52.0551	0	0	977.369	POLA1
2.86245	5.13378	52.0324	0	0	976.671	CERS6
-4.17159	3.53635	-52.0288	0	0	976.532	NUAK2
-2.0034	7.96324	-52.0389	0	0	976.424	STAT6
-2.13626	1.50663	-51.9932	0	0	975.668	FBXL8
2.37743	3.39211	51.9931	0	0	975.656	NEK1
4.24432	-0.907689	51.9906	0	0	975.641	MIR4420
1.76072	5.42313	51.982	0	0	975.167	ATP6V0A2
2.66481	-0.553087	51.9723	0	0	975.155	GTF2IP23
1.79771	4.95593	51.9764	0	0	975.057	UPF3A
-2.86657	3.61513	-51.9721	0	0	974.895	ZNF438
2.27553	4.25265	51.9541	0	0	974.487	GPATCH11
3.66959	-2.25667	51.9436	0	0	974.31	RPL34P34
-2.89042	2.68793	-51.9491	0	0	974.302	NINJ2
1.66892	4.89328	51.9472	0	0	974.224	GTF3C3
-1.63588	5.67021	-51.946	0	0	974.037	IRF3
2.01684	5.88809	51.9342	0	0	973.79	LMAN1
3.0028	-2.51153	51.9147	0	0	973.498	RPL5P29
2.47268	5.34261	51.9212	0	0	973.488	DENND4C
-3.98081	1.14601	-51.9157	0	0	973.456	PECR
-1.7892	4.50777	-51.9204	0	0	973.391	TIMM17B
3.07943	-1.06057	51.9011	0	0	973.13	HMGN1P38
-4.85499	2.49832	-51.9036	0	0	972.988	F5
2.62191	4.33334	51.8854	0	0	972.551	CEP295
2.65838	2.38527	51.88	0	0	972.489	GUSBP1
2.31883	4.9154	51.8634	0	0	971.867	HACD3
2.40021	2.37458	51.8545	0	0	971.761	PACRGL
1.5027	5.74026	51.8612	0	0	971.71	DKC1
2.96517	2.59133	51.8522	0	0	971.691	ICA1L
2.34787	4.01948	51.8499	0	0	971.55	ZNF708
3.87746	-2.06674	51.8419	0	0	971.399	RNA5SP195
-1.4257	3.64652	-51.8474	0	0	971.391	DUS2
3.56985	-2.67377	51.8395	0	0	971.331	MIR3680-1
3.60128	-1.02458	51.8372	0	0	971.314	RPL7AP60
-2.61237	5.86079	-51.8503	0	0	971.279	SNN
-2.16007	4.27361	-51.8402	0	0	971.135	TMEM63B
1.52959	5.17255	51.8342	0	0	970.979	EMC1
-1.51345	7.52901	-51.836	0	0	970.727	TYK2
2.20205	2.22126	51.8167	0	0	970.69	NUBPL
-5.23339	2.71751	-51.8194	0	0	970.605	NLRP12
-2.77198	4.96576	-51.8212	0	0	970.51	STRADB
2.05274	4.7862	51.7927	0	0	969.859	UFL1
-5.0759	-1.83833	-51.7686	0	0	969.356	NRG1
1.54393	7.24244	51.747	0	0	968.328	LARP1
-3.68325	-1.83517	-51.7282	0	0	968.215	SNX29P2
-1.64716	4.50593	-51.7289	0	0	967.952	PYCR2
-5.93827	4.84323	-51.7079	0	0	967.192	MNDA
-5.01843	-3.82806	-51.6891	0	0	967.092	SAA1
2.80266	-3.46914	51.6894	0	0	967.075	RNU6-1099P
1.63682	3.62237	51.6766	0	0	966.622	ST7L
-5.86187	2.95839	-51.6664	0	0	966.219	ANXA3
2.61969	5.3563	51.6633	0	0	966.168	EZH2
2.80442	4.33534	51.6281	0	0	965.239	WEE1
3.31317	-1.81125	51.6181	0	0	965.083	SETSIP
-1.62785	4.20245	-51.625	0	0	965.036	PANK4
-5.35233	-1.30368	-51.6167	0	0	965.034	ACKR1
1.82772	5.60065	51.6153	0	0	964.739	KIF2A
2.82827	5.71504	51.6126	0	0	964.71	KNTC1
1.61002	4.38764	51.6057	0	0	964.564	QTRT2
1.67831	7.11171	51.6108	0	0	964.483	RCC2
-1.63396	5.53519	-51.609	0	0	964.465	STX4
-1.67658	5.33349	-51.6052	0	0	964.358	MICU1
4.73306	-1.58634	51.5931	0	0	964.327	ARL4AP4
2.62211	4.96263	51.5943	0	0	964.231	MYO9A
3.40763	-2.96005	51.5812	0	0	964.001	RPL17P43
-2.84216	7.33251	-51.5952	0	0	963.833	MBOAT7
1.60292	3.42691	51.5768	0	0	963.802	UPRT
2.16102	5.1575	51.5732	0	0	963.596	HEATR1
[truncated: 33,194 more rows]

## Sheet: YvO
logFC	AveExpr	t	P.Value	adj.P.Val	B	gene
1.27275	-5.98976	22.939	4.54974e-108	1.60119e-103	235.678	MIR4435-2
1.77449	-5.2781	22.8057	6.32759e-107	1.11343e-102	232.964	RNU6-195P
1.7199	-5.32445	22.6675	9.57948e-106	1.12377e-101	230.284	MIR4737
2.23516	-5.17411	21.4312	2.00208e-95	1.76148e-91	206.496	RNA5SP268
1.5076	-4.10151	21.3547	8.43021e-95	5.93369e-91	205.261	BOLA2
2.3038	-4.75987	21.2615	4.83699e-94	2.83714e-90	203.308	AC090286.2
2.98772	-4.23787	21.0561	2.22456e-92	1.11842e-88	199.395	SNORA26
1.44044	-4.34189	21.018	4.51272e-92	1.9852e-88	199.018	AC129492.6
1.67833	-4.83399	20.709	1.34676e-89	5.26627e-86	193.325	AC092171.2
3.24444	-2.3045	20.5914	1.15858e-88	4.07739e-85	190.88	EVA1B
1.81291	-4.73188	20.3172	1.69019e-86	5.40754e-83	186.212	MID1IP1-AS1
2.01124	-4.00429	20.0502	2.05692e-84	6.03243e-81	181.365	CLEC4G
2.10639	-5.19222	19.8717	4.9556e-83	1.34156e-79	178.227	RN7SL573P
2.96852	-4.24458	19.8032	1.67157e-82	4.20197e-79	176.856	SNORD20
2.10439	-5.52602	19.7179	7.55132e-82	1.77169e-78	175.525	MIR4449
3.2264	-4.90908	19.6992	1.05031e-81	2.31021e-78	175.009	ZNF593
1.41614	-5.84766	19.6692	1.78379e-81	3.69275e-78	174.756	MIR4669
2.0387	-3.92026	19.5076	3.0473e-80	5.95798e-77	171.863	PKMP3
1.41398	-5.29901	19.4954	3.77722e-80	6.9964e-77	171.709	AC027612.3
2.99931	-4.03112	19.4584	7.21427e-80	1.26946e-76	170.843	SNORA55
2.18369	-3.46392	19.4294	1.19759e-79	2.00699e-76	170.4	AP003774.1
2.0114	-5.46958	19.3	1.13821e-78	1.82077e-75	168.274	MIR631
1.44186	-5.77904	19.1745	1.001e-77	1.53165e-74	166.17	ZMYND10-AS1
2.4949	-3.55658	19.1601	1.2844e-77	1.88341e-74	165.764	EIF3EP1
2.37415	-4.1514	19.144	1.69533e-77	2.38655e-74	165.513	VN1R81P
2.20341	-4.31009	18.9084	9.67315e-76	1.30934e-72	161.542	PSMD6-AS1
2.18925	-4.98127	18.8022	5.91716e-75	7.71269e-72	159.742	AC100830.3
2.43042	-4.26264	18.627	1.15078e-73	1.44641e-70	156.751	AC091133.1
3.47667	-4.03305	18.5856	2.31465e-73	2.80895e-70	155.97	SCARNA22
1.88819	-5.45434	18.5435	4.70489e-73	5.5193e-70	155.448	AC017083.2
2.75198	-5.05818	18.3971	5.47402e-72	6.21443e-69	152.888	MT-TQ
1.89445	-5.44982	18.2845	3.57995e-71	3.93717e-68	151.145	MIR4746
3.30935	-3.11496	18.2397	7.53804e-71	8.03898e-68	150.245	SLC7A5P1
1.01296	-6.01767	18.2182	1.07546e-70	1.11319e-67	150.069	ADIRF
2.16834	-5.27593	17.8878	2.4737e-68	2.41825e-65	144.622	AC005786.3
2.49808	-3.97479	17.8959	2.16755e-68	2.1795e-65	144.615	AC017002.1
1.70011	-5.63638	17.742	2.6588e-67	2.4624e-64	142.305	RPL21P135
2.34389	-3.8619	17.7467	2.46293e-67	2.34264e-64	142.301	MT-TS1
3.12099	-4.65055	17.4889	1.57831e-65	1.42425e-62	138.1	MT-TW
1.98662	-5.22087	17.1892	1.86589e-63	1.64166e-60	133.482	MT-TA
1.11129	-5.77495	17.1568	3.11133e-63	2.67066e-60	132.991	RNU6-817P
3.12193	-2.28053	17.1501	3.45813e-63	2.89767e-60	132.783	PABPC1P3
1.09366	-5.87477	17.1383	4.17037e-63	3.41321e-60	132.714	RN7SL623P
1.47957	-5.63523	17.1226	5.34135e-63	4.27223e-60	132.467	SZT2-AS1
6.00574	-2.4827	16.9835	4.75069e-62	3.71535e-59	130.273	RMRP
-2.72516	-1.66126	-16.7527	1.72373e-60	1.31876e-57	126.662	ZBTB9
1.46213	-5.44736	16.744	1.9742e-60	1.47825e-57	126.592	KRT18P37
1.85237	-4.50083	16.3784	5.36276e-58	3.93191e-55	121.009	AC092159.2
1.13734	-5.84251	16.3367	1.00841e-57	7.24262e-55	120.38	RNU7-71P
1.73249	-5.39998	16.3191	1.31737e-57	9.27244e-55	120.136	MIR3661
1.58636	-5.65158	16.3159	1.38234e-57	9.53894e-55	120.082	AC019185.2
0.904506	-5.92722	16.1992	8.04262e-57	5.44316e-54	118.305	RNU6-986P
0.912484	-5.94739	15.9258	4.77939e-55	3.1736e-52	114.265	RNU6-251P
0.858342	-5.00082	15.8637	1.19923e-54	7.81564e-52	113.328	AC007383.3
-2.41323	0.924925	-15.7851	3.8258e-54	2.44802e-51	112.195	ANKRD18EP
0.694314	-4.65912	15.7425	7.15191e-54	4.49459e-51	111.544	SCARNA12
2.78658	-3.99649	15.7385	7.58124e-54	4.68082e-51	111.476	MT-TI
2.94013	-4.24888	15.6735	1.96643e-53	1.19319e-50	110.514	MT-TT
2.83928	-3.89492	15.6054	5.31523e-53	3.17049e-50	109.547	AC016831.5
1.15365	-5.87139	15.5522	1.1536e-52	6.76646e-50	108.835	RN7SKP190
3.81361	-3.00354	15.5191	1.86548e-52	1.07626e-49	108.317	PYURF
1.28699	-5.75901	15.4686	3.87996e-52	2.20238e-49	107.616	MIR3151
-2.11187	0.81232	-15.4277	7.00145e-52	3.91115e-49	107.045	FAM220A
0.859558	-5.84215	15.2499	9.00637e-51	4.95252e-48	104.464	MIR4761
-2.01915	-1.61102	-15.1643	3.05428e-50	1.65368e-47	103.212	AC098614.2
2.51659	-2.94576	15.1381	4.4298e-50	2.36209e-47	102.841	MIF
1.72679	2.55862	15.013	2.60242e-49	1.36697e-46	101.191	ILK
-2.35206	1.179	-15.0004	3.10804e-49	1.60855e-46	101.01	NRIP2
-1.58669	1.63444	-14.9957	3.32141e-49	1.69407e-46	100.941	PRR29
1.29813	-4.97445	14.9709	4.71163e-49	2.3688e-46	100.606	C10orf95
-1.9448	-0.398791	-14.9243	9.06605e-49	4.49382e-46	99.9043	PIGCP1
0.978367	-5.67861	14.8544	2.41215e-48	1.17904e-45	98.9383	AC093698.1
-1.95973	-0.467258	-14.7876	6.12495e-48	2.95282e-45	98.018	SPDYE1
1.73511	-5.39927	14.7845	6.39019e-48	3.03905e-45	97.9969	MIR606
1.23652	-5.6424	14.7777	7.02807e-48	3.29785e-45	97.9091	MT-TD
-1.55056	0.612498	-14.7714	7.67192e-48	3.5526e-45	97.8186	PLLP
1.09633	-5.78424	14.7608	8.89346e-48	4.06477e-45	97.6686	OR13C3
-2.38185	0.99194	-14.7349	1.27287e-47	5.74307e-45	97.314	BNIP3P11
0.850348	-5.91974	14.7316	1.33278e-47	5.93729e-45	97.2214	ZNF861P
1.9598	-3.19215	14.7261	1.4389e-47	6.32992e-45	97.1591	CATIP-AS1
1.71416	-3.67749	14.6523	3.9977e-47	1.73693e-44	96.1779	RCN1P2
-2.26793	0.649575	-14.6287	5.53435e-47	2.37525e-44	95.8749	LRRC37A16P
-1.54521	1.39763	-14.6173	6.47747e-47	2.74652e-44	95.726	TSSK4
-2.11681	-0.270176	-14.6163	6.56965e-47	2.75245e-44	95.6703	SPDYE6
0.788101	-5.96047	14.5584	1.45562e-46	6.02676e-44	94.8456	MIR328
-1.72254	-1.86048	-14.5486	1.66493e-46	6.81324e-44	94.705	RPL35AP32
1.78942	0.351575	14.5132	2.70554e-46	1.09444e-43	94.3057	TOP3B
0.800702	-5.89995	14.5047	3.04165e-46	1.21642e-43	94.0992	RPSAP14
1.06501	-5.30419	14.4906	3.686e-46	1.45754e-43	93.9291	SNRPCP3
2.12996	1.36303	14.4429	7.07663e-46	2.7672e-43	93.3357	SPSB3
1.7843	-2.69746	14.4114	1.08693e-45	4.20357e-43	92.8242	CYB5D1
-1.75601	-0.0107558	-14.3593	2.20409e-45	8.43136e-43	92.2013	DLK2
-2.03752	-0.882712	-14.3039	4.67091e-45	1.76756e-42	91.4534	SPDYE2
-1.73701	-0.204832	-14.2683	7.55113e-45	2.82709e-42	90.9791	IL17RB
-1.3222	1.44874	-14.2523	9.37926e-45	3.47457e-42	90.7985	NHEJ1
-1.97786	-0.117165	-14.2024	1.8345e-44	6.72517e-42	90.1163	SPDYE5
1.13888	-4.82392	14.1653	3.01847e-44	1.09514e-41	89.5613	HNRNPA1P70
1.82015	3.06036	14.151	3.65738e-44	1.31341e-41	89.4454	COQ8A
-1.8072	1.76046	-14.1439	4.02082e-44	1.42934e-41	89.3569	CTBP1-AS
-2.07489	-0.371431	-14.1363	4.45188e-44	1.55124e-41	89.2368	RPL23AP64
1.2059	-5.27862	14.1348	4.546e-44	1.5685e-41	89.2074	BX842568.2
0.755031	-5.97109	14.1396	4.26175e-44	1.49984e-41	89.1911	MIR4665
-1.80782	0.6023	-14.1203	5.51827e-44	1.88548e-41	89.0368	TMX2P1
-2.11745	-1.20279	-14.057	1.28404e-43	4.3451e-41	88.169	TMOD4
-1.62709	0.100555	-14.0387	1.63856e-43	5.49198e-41	87.9356	CNTD1
-1.75289	-2.07121	-14.0318	1.79643e-43	5.9643e-41	87.8094	RPL18AP7
-1.70539	-1.32823	-14.0244	1.98004e-43	6.47742e-41	87.7541	PABPC1P1
-1.89051	-0.263776	-14.0241	1.98778e-43	6.47742e-41	87.7403	RNF39
-2.83155	2.25926	-14.0057	2.5388e-43	8.19705e-41	87.5299	CICP14
1.51728	-4.76786	14.0037	2.60883e-43	8.3466e-41	87.5038	AC007036.4
-1.87877	-0.712918	-13.9577	4.79779e-43	1.52116e-40	86.8771	MLANA
-2.11486	-2.00389	-13.8759	1.41218e-42	4.43739e-40	85.8237	HERC2P7
-1.14955	-0.628759	-13.839	2.29588e-42	7.15034e-40	85.3325	ARPC3P1
0.744094	2.69419	13.7946	4.10806e-42	1.2682e-39	84.7211	WDR73
-2.06482	-0.258282	-13.7765	5.20719e-42	1.59353e-39	84.5287	PP2D1
-2.34483	2.39918	-13.7757	5.26772e-42	1.59816e-39	84.5285	SEMA3F-AS1
-1.92713	-0.302695	-13.7304	9.5103e-42	2.86065e-39	83.9221	MTX1P1
-1.34663	-1.36148	-13.7232	1.0448e-41	3.11608e-39	83.7968	HMGB3P24
-1.4724	1.15733	-13.6941	1.52664e-41	4.51488e-39	83.4782	SERHL2
-1.86498	0.971569	-13.685	1.7185e-41	5.03994e-39	83.3614	TATDN2P2
2.41537	-0.738442	13.6812	1.80618e-41	5.25329e-39	83.288	MGAT2
-1.43392	0.38112	-13.6754	1.94768e-41	5.61843e-39	83.2203	DPP9-AS1
-1.60773	-2.18845	-13.6613	2.33835e-41	6.69054e-39	82.9963	RNY4P10
-1.90142	-0.360262	-13.6397	3.09738e-41	8.7908e-39	82.7714	LINC00624
-2.4423	-0.595468	-13.5693	7.70045e-41	2.16802e-38	81.8745	RNU6-415P
-1.56736	-1.94608	-13.5558	9.16296e-41	2.5593e-38	81.6535	SPDYE12P
-1.96947	-1.02891	-13.5424	1.08953e-40	3.0192e-38	81.5139	RPL7AP10
1.75285	-4.28511	13.5128	1.59414e-40	4.38301e-38	81.1571	MT-TE
-1.46308	0.0301935	-13.5041	1.78467e-40	4.86882e-38	81.0347	INCA1
-1.63082	0.909847	-13.4882	2.18869e-40	5.92512e-38	80.8422	TVP23A
-1.92083	-0.283397	-13.4522	3.47122e-40	9.3254e-38	80.3829	EP300-AS1
1.40944	-5.25255	13.432	4.49661e-40	1.19886e-37	80.1319	MIR3155A
0.829411	2.2585	13.42	5.24063e-40	1.38672e-37	79.9531	SCAND2P
1.04159	2.10627	13.3728	9.58358e-40	2.51698e-37	79.3473	ZNF337
-1.29883	-1.41746	-13.3671	1.0307e-39	2.68691e-37	79.2996	UQCRBP1
-1.68462	0.0466182	-13.3631	1.08382e-39	2.80461e-37	79.2573	MMP24
-1.54057	-0.553047	-13.3566	1.17693e-39	3.02334e-37	79.1582	AP4B1-AS1
-2.11524	0.500725	-13.3341	1.56854e-39	3.97134e-37	78.895	PHBP9
0.871705	-5.90284	13.342	1.41872e-39	3.61806e-37	78.8818	AP000439.3
1.94937	-3.17927	13.2595	4.03565e-39	1.01448e-36	77.9377	NPM1P25
1.51189	-4.71297	13.2332	5.63223e-39	1.40578e-36	77.6257	AC079610.2
-1.7023	2.82886	-13.2213	6.54504e-39	1.62211e-36	77.3031	MT-TP
-1.30333	0.917351	-13.2025	8.29445e-39	2.0413e-36	77.2499	CCDC65
-1.79376	-1.63734	-13.1913	9.55128e-39	2.33429e-36	77.092	ALG1L6P
-1.84588	-1.1489	-13.1839	1.04793e-38	2.54343e-36	76.9945	DSTNP1
-2.12432	0.258089	-13.182	1.07353e-38	2.58772e-36	76.9901	PRPS1P2
1.07366	-5.63475	13.1795	1.1074e-38	2.65121e-36	76.9122	MIR101-2
-1.67306	-0.304075	-13.1747	1.17749e-38	2.79996e-36	76.8987	PGM5P2
-1.82092	-1.18482	-13.1644	1.33994e-38	3.16488e-36	76.7671	MFSD13B
-1.80224	-1.70556	-13.1457	1.69535e-38	3.97762e-36	76.52	ARGFXP2
-1.91114	1.52668	-13.1335	1.97479e-38	4.60257e-36	76.3816	MASP2
-1.64922	0.00170587	-13.1245	2.21069e-38	5.11846e-36	76.2804	KCNAB1
-1.48895	-2.18025	-13.1165	2.44453e-38	5.62289e-36	76.1578	RPL26P27
1.12307	1.3354	13.111	2.61754e-38	5.98176e-36	76.08	COX20
-1.83978	-0.410162	-13.0989	3.0474e-38	6.91917e-36	75.9561	UBOX5-AS1
-1.34401	-1.2737	-13.0905	3.38368e-38	7.63344e-36	75.844	RPS29P5
-1.5782	-2.77253	-13.0865	3.55786e-38	7.97526e-36	75.7702	OCIAD1-AS1
-1.90321	-1.29462	-13.0787	3.92116e-38	8.734e-36	75.6953	TUBA3D
1.62012	-0.512362	13.0686	4.44868e-38	9.84669e-36	75.5748	SCO2
1.00005	-5.55177	13.0569	5.15141e-38	1.12605e-35	75.3652	LAP3P2
-1.4775	4.43874	-13.0569	5.14794e-38	1.12605e-35	75.3441	CCDC85C
1.84236	-3.61843	13.0408	6.29567e-38	1.36768e-35	75.2312	EML2-AS1
-1.48352	-1.19749	-13.0331	6.92695e-38	1.49558e-35	75.1478	HNRNPA1P14
-1.43611	-1.31107	-13.0266	7.51036e-38	1.61166e-35	75.0409	ANKRD19P
-1.87329	-0.168657	-12.9941	1.12487e-37	2.39925e-35	74.6706	AC068831.6
1.31439	-4.78744	12.9902	1.18118e-37	2.50418e-35	74.6233	SAPCD1-AS1
-1.99924	0.0163688	-12.9599	1.72028e-37	3.62526e-35	74.2528	CA14
-1.8875	-0.640559	-12.9581	1.75893e-37	3.68465e-35	74.2219	NUTM2G
-2.24025	2.11872	-12.9418	2.15286e-37	4.48317e-35	74.0051	CELF2-AS1
-1.90871	-0.0303598	-12.9291	2.51946e-37	5.21573e-35	73.8729	NNAT
-1.91804	-0.0774567	-12.928	2.55398e-37	5.25627e-35	73.8605	GCNT7
0.806281	-5.88845	12.9077	3.28316e-37	6.71769e-35	73.4891	MIR3973
1.09806	0.561711	12.898	3.70241e-37	7.53173e-35	73.4887	CCDC189
-1.96327	-0.640277	-12.8956	3.81028e-37	7.70662e-35	73.46	ODCP
-1.06754	-0.258042	-12.89	4.08216e-37	8.20933e-35	73.3973	RPL23AP18
-1.76145	2.93416	-12.887	4.23801e-37	8.47433e-35	73.3347	LINGO3
0.856755	-5.90236	12.884	4.39887e-37	8.74629e-35	73.2173	AC006482.1
0.920892	-5.34459	12.8732	5.02295e-37	9.93105e-35	73.0868	AC016716.1
1.45913	2.28015	12.8555	6.24765e-37	1.22834e-34	72.9671	BCAP29
1.27812	-1.83833	12.829	8.65394e-37	1.69199e-34	72.6358	ZCWPW2
-1.98976	-0.138474	-12.8245	9.14517e-37	1.77815e-34	72.596	LHFPL5
-1.1732	1.92606	-12.7794	1.58999e-36	3.05669e-34	72.048	LSR
-1.55193	-0.21374	-12.7782	1.6139e-36	3.07016e-34	72.0404	MTCYBP18
-1.50788	-1.35346	-12.779	1.59814e-36	3.05669e-34	72.0307	NR1I3
-1.28274	0.47785	-12.7763	1.65203e-36	3.12579e-34	72.0173	CIRBP-AS1
1.05067	4.8592	12.7852	1.48145e-36	2.86466e-34	71.9545	MTMR3
-1.72315	2.75056	-12.7334	2.78854e-36	5.22006e-34	71.4574	MYH11
-1.72405	-0.437249	-12.7278	2.98535e-36	5.55891e-34	71.4206	SBSPON
0.609098	-6.02635	12.7352	2.72938e-36	5.13663e-34	71.3561	RNU6-819P
1.72323	-1.86237	12.7139	3.54003e-36	6.55707e-34	71.2312	PTRH1
-1.93409	-0.142507	-12.6809	5.28504e-36	9.73803e-34	70.8673	HNRNPA1P49
-1.71548	-0.744364	-12.6658	6.35077e-36	1.15805e-33	70.6817	TP53TG5
-1.24443	-1.09704	-12.6662	6.32208e-36	1.15805e-33	70.6761	LMOD3
1.88412	-4.11307	12.6253	1.03852e-35	1.88395e-33	70.1732	RN7SL141P
-1.80937	-0.00662281	-12.6162	1.15935e-35	2.09237e-33	70.0931	ESRP2
-2.13843	0.298332	-12.6119	1.22067e-35	2.19179e-33	70.0419	SMTNL1
1.31618	-4.99546	12.5932	1.53065e-35	2.73442e-33	69.8188	CCDC103
-1.21533	-0.867129	-12.5816	1.76013e-35	3.11278e-33	69.6808	RPL9P32
0.869122	-5.79223	12.5864	1.66234e-35	2.95469e-33	69.6214	MIR582
1.39717	-2.66826	12.5701	2.02452e-35	3.56245e-33	69.542	CTRL
1.51542	0.668453	12.5598	2.28956e-35	4.00879e-33	69.4149	ARL2BP
-1.72656	1.14574	-12.5587	2.32021e-35	4.02242e-33	69.3955	CALM2P2
0.942072	2.64771	12.5588	2.31899e-35	4.02242e-33	69.3598	TBCE
-1.24471	-2.62509	-12.5464	2.69145e-35	4.64315e-33	69.2334	RAB41
-1.70624	-1.75591	-12.5397	2.91804e-35	5.00949e-33	69.1667	KRT18P63
-1.44697	-1.07997	-12.5386	2.95906e-35	5.05525e-33	69.1479	PVRIG
-1.59125	1.85217	-12.5348	3.09461e-35	5.26129e-33	69.0719	STARD4-AS1
-1.60815	-1.86326	-12.5215	3.63485e-35	6.15006e-33	68.947	UBE2FP3
-1.01821	0.355392	-12.5067	4.33845e-35	7.30542e-33	68.7679	AC144530.1
-1.70654	-2.14267	-12.5002	4.6928e-35	7.79027e-33	68.6948	RNU4-47P
0.895558	-5.57029	12.5032	4.52826e-35	7.55274e-33	68.6063	HCG4
0.736312	-5.92068	12.5057	4.39462e-35	7.36475e-33	68.595	PCDHA1
-1.94304	-0.198073	-12.4788	6.06826e-35	1.00263e-32	68.4584	RN7SKP23
-1.15598	0.316211	-12.4735	6.46605e-35	1.06336e-32	68.388	RPL13AP20
-1.89566	-0.48556	-12.4555	8.01906e-35	1.31263e-32	68.1835	LCMT1-AS2
1.28661	1.05244	12.4429	9.31868e-35	1.5183e-32	68.0345	GEMIN7
1.4847	0.0804019	12.4331	1.04796e-34	1.69958e-32	67.9191	NSUN5P2
-1.47745	-2.56917	-12.4207	1.21461e-34	1.96082e-32	67.7531	BOLA2P2
-1.93157	0.538562	-12.4074	1.42462e-34	2.28934e-32	67.6131	ELF3-AS1
-1.93913	0.24702	-12.3741	2.11719e-34	3.38683e-32	67.2238	PIGHP1
-1.50479	0.881658	-12.3703	2.21421e-34	3.526e-32	67.174	CACNB2
-1.89005	0.354675	-12.3638	2.39153e-34	3.79122e-32	67.1039	C5orf58
-1.02153	-1.79879	-12.3518	2.76095e-34	4.35722e-32	66.9485	RPS10P5
1.09342	-5.46407	12.3434	3.04929e-34	4.7908e-32	66.8533	RNU2-42P
-1.54803	-0.640214	-12.341	3.13583e-34	4.90486e-32	66.8372	WDR88
1.32376	-1.86709	12.3406	3.15291e-34	4.90975e-32	66.8253	CSNK1G2P1
-1.19444	-0.42867	-12.3354	3.35193e-34	5.19667e-32	66.7714	PDPK2P
-1.10899	-0.592398	-12.33	3.5745e-34	5.51743e-32	66.7074	RPS15AP11
-1.39705	1.65696	-12.329	3.61612e-34	5.5573e-32	66.6439	AC079250.1
-0.999131	-0.636408	-12.2731	7.0064e-34	1.07207e-31	66.0439	RPS4XP6
-0.945497	1.27588	-12.2677	7.46935e-34	1.13796e-31	65.9658	LRTOMT
1.42772	1.18581	12.2438	9.89768e-34	1.50142e-31	65.6934	ADAMTSL4-AS1
-1.6924	-0.186985	-12.2408	1.02609e-33	1.54984e-31	65.6671	AC093690.1
-1.10794	-0.967974	-12.234	1.11123e-33	1.67125e-31	65.5882	PPIAP11
-1.24096	-0.437791	-12.2311	1.15031e-33	1.72268e-31	65.5546	HEATR4
-1.51106	-1.81588	-12.2132	1.41946e-33	2.11673e-31	65.3406	ARR3
-1.19564	1.81105	-12.2102	1.47021e-33	2.18317e-31	65.282	TMSB4XP4
-1.40722	-2.30142	-12.2057	1.54951e-33	2.29125e-31	65.2498	GGNBP1
-1.36839	0.388569	-12.1981	1.69495e-33	2.49583e-31	65.1655	ASB14
-1.28247	-1.22617	-12.1892	1.88158e-33	2.7591e-31	65.0669	RPL10P1
-1.22225	-0.792909	-12.1842	1.99368e-33	2.91136e-31	65.0115	RPL15P18
-1.44778	-0.931214	-12.1824	2.03779e-33	2.96347e-31	64.9899	AC009120.3
-1.59557	-1.61575	-12.1667	2.44893e-33	3.54672e-31	64.8067	RPL18AP16
-1.44613	5.51819e-07	-12.1297	3.77508e-33	5.44493e-31	64.3802	PSMD10P1
0.61234	-5.98978	12.1141	4.53228e-33	6.51039e-31	64.0166	RNU2-15P
1.63129	1.08058	12.0958	5.6105e-33	8.02644e-31	63.9907	GGT1
-1.44163	-0.893386	-12.0905	5.96172e-33	8.49436e-31	63.9312	NCLP1
-1.75588	0.0659383	-12.0746	7.17456e-33	1.01812e-30	63.7485	ARAP1-AS2
-1.58192	-1.01735	-12.0707	7.51156e-33	1.06166e-30	63.7011	EDRF1-AS1
1.59125	-4.39489	12.0698	7.59063e-33	1.06855e-30	63.6759	AC147651.1
-1.27725	2.53796	-12.0519	9.34078e-33	1.30968e-30	63.3879	RPL13AP25
-1.37968	-2.14561	-12.0382	1.09555e-32	1.52999e-30	63.3219	DNAJB7
-1.31695	0.07628	-12.0278	1.23632e-32	1.71975e-30	63.2045	RPL23AP65
-1.20669	-2.02642	-12.0249	1.27852e-32	1.77146e-30	63.1714	PGAM4
-1.55672	0.707949	-12.0133	1.46204e-32	2.0099e-30	63.0326	MTMR7
1.18118	2.94424	12.0147	1.43954e-32	1.98673e-30	62.9385	TTN-AS1
1.30325	-4.83428	11.9992	1.72155e-32	2.34832e-30	62.8648	AC026202.3
-1.47458	0.123073	-11.9936	1.83711e-32	2.49627e-30	62.8103	CYP3A5
0.641273	3.12827	12.001	1.68615e-32	2.30897e-30	62.7739	SLC7A6OS
-1.3067	-0.262816	-11.9821	2.09676e-32	2.83813e-30	62.689	RSPH9
1.57795	-2.32702	11.9801	2.14806e-32	2.89643e-30	62.6568	CNBD2
1.57757	-2.01553	11.9739	2.30622e-32	3.09782e-30	62.5828	RASSF1-AS1
-1.65875	-0.864316	-11.9704	2.40139e-32	3.21338e-30	62.5539	CSNK1G2-AS1
1.62548	-3.3001	11.9576	2.7827e-32	3.69553e-30	62.4049	AP001437.1
0.63438	-5.9438	11.9666	2.50863e-32	3.34418e-30	62.3284	MIR583
1.20468	-0.0472142	11.9483	3.10007e-32	4.08617e-30	62.3051	PSEN2
0.848694	-5.84287	11.9521	2.96679e-32	3.9252e-30	62.2242	RN7SL93P
1.72819	-3.04304	11.9417	3.34178e-32	4.38834e-30	62.2234	ST7-OT4
-1.63137	-1.88517	-11.9398	3.41683e-32	4.4702e-30	62.2055	AC087163.2
-1.69882	-0.745742	-11.9358	3.57763e-32	4.66324e-30	62.1635	RBM5-AS1
-1.82802	-0.649127	-11.934	3.6549e-32	4.72893e-30	62.1397	RXFP4
0.842233	-5.80721	11.9348	3.62025e-32	4.70139e-30	62.0198	MIR618
-0.886674	0.853142	-11.9187	4.35865e-32	5.59833e-30	61.9541	ZNF575
1.52982	-3.66428	11.9154	4.52779e-32	5.79442e-30	61.9178	MIR1537
0.877695	1.69308	11.9141	4.59427e-32	5.85819e-30	61.8866	HDHD2
-1.40515	-3.0911	-11.9104	4.7928e-32	6.08928e-30	61.8642	RNU7-3P
1.13735	4.53789	11.9219	4.19973e-32	5.41396e-30	61.8614	PCBP1
-1.49545	-1.66927	-11.908	4.92435e-32	6.2339e-30	61.8426	MAP3K20-AS1
-1.67416	-1.9806	-11.8985	5.49708e-32	6.934e-30	61.7364	MRPL53P1
-1.41604	-1.91869	-11.8842	6.47371e-32	8.1078e-30	61.5695	AC073254.1
0.638931	-6.01277	11.8971	5.58268e-32	7.01684e-30	61.5262	RNU7-187P
0.466459	2.27783	11.8732	7.34389e-32	9.16501e-30	61.3606	COQ6
2.19641	-0.758316	11.8637	8.19395e-32	1.01539e-29	61.325	SNORA54
-2.02442	0.0695901	-11.862	8.35144e-32	1.03127e-29	61.3235	NPM1P26
-1.27815	0.229587	-11.8611	8.43679e-32	1.03817e-29	61.3164	ASB16
1.00656	-0.26187	11.8597	8.57099e-32	1.05101e-29	61.28	SNORA71B
-1.20884	-2.38194	-11.8575	8.78941e-32	1.07405e-29	61.2724	AC007098.1
0.826035	-5.87115	11.869	7.70713e-32	9.58435e-30	61.2656	RN7SKP32
-1.41366	1.09288	-11.8426	1.0426e-31	1.26963e-29	61.0987	MXRA8
-1.48632	-0.56402	-11.8358	1.1271e-31	1.36779e-29	61.0323	C2orf16
-1.4275	-3.05201	-11.82	1.35028e-31	1.62741e-29	60.8442	RNU6-850P
-1.52103	-1.2517	-11.8176	1.3872e-31	1.6662e-29	60.8218	TRAPPC12-AS1
-1.50104	1.43487	-11.8156	1.41984e-31	1.6996e-29	60.7888	ALOX12
0.670197	-5.94655	11.826	1.26013e-31	1.52397e-29	60.7298	RPSAP37
-1.78316	-1.3849	-11.808	1.54836e-31	1.84093e-29	60.7191	RIMKLBP2
-1.36475	-1.49125	-11.8039	1.62256e-31	1.9162e-29	60.6641	AC005387.2
0.851579	-5.79208	11.8132	1.45935e-31	1.74098e-29	60.6429	RNU6-212P
-1.89736	-0.523086	-11.7886	1.93044e-31	2.27217e-29	60.501	KRR1P1
0.504613	-6.05397	11.8072	1.56194e-31	1.85082e-29	60.4853	MIR500B
-1.63396	-2.03009	-11.7792	2.14758e-31	2.51095e-29	60.3933	RPL10AP1
-1.32665	-2.75128	-11.7768	2.20925e-31	2.56601e-29	60.3606	UBE2V2P3
-1.07682	-1.14733	-11.7716	2.3439e-31	2.71345e-29	60.3104	EEF1A1P16
0.518646	-4.80057	11.785	2.01144e-31	2.35962e-29	60.2228	RPS12P28
-0.930695	1.42372	-11.7575	2.74883e-31	3.17179e-29	60.0969	RPS11P5
0.587038	6.35729	11.7787	2.16131e-31	2.51865e-29	60.0052	WDFY2
1.14983	-5.40262	11.7312	3.7054e-31	4.26157e-29	59.846	RN7SL638P
-1.15567	-2.74755	-11.7282	3.83523e-31	4.39652e-29	59.8156	F8A3
0.862637	-5.76538	11.726	3.93003e-31	4.49057e-29	59.6479	AC114760.1
-1.59723	-1.20432	-11.7094	4.74474e-31	5.40393e-29	59.6146	TGM4
-1.63565	-2.50478	-11.7056	4.95233e-31	5.62218e-29	59.5689	BNIP3P27
1.40156	-4.74725	11.697	5.46068e-31	6.15954e-29	59.4741	HSPA8P8
-1.14376	-2.3827	-11.696	5.52076e-31	6.20741e-29	59.462	RPL39P38
-1.77743	4.54873	-11.7017	5.17642e-31	5.85768e-29	59.3985	CD3E
-1.2585	-1.66451	-11.6824	6.44109e-31	7.21915e-29	59.3136	RPS2P4
-1.08071	-2.01958	-11.6788	6.70294e-31	7.48878e-29	59.274	RPL23AP58
-1.35587	-1.89409	-11.6742	7.06172e-31	7.86465e-29	59.2227	RPS10P16
-1.68751	-0.683449	-11.6704	7.36723e-31	8.17902e-29	59.1816	EIF4EP1
-1.24818	-1.96762	-11.67	7.40339e-31	8.19332e-29	59.1756	RPL3P1
-1.29821	0.532704	-11.6696	7.43738e-31	8.20514e-29	59.1413	ZNF350-AS1
-1.43594	-2.27092	-11.6639	7.93312e-31	8.7247e-29	59.1043	HIGD1B
1.44393	1.11591	11.6531	8.95488e-31	9.81773e-29	58.9542	SLC31A2
-1.79394	-1.24915	-11.6454	9.77272e-31	1.06811e-28	58.9024	MFSD1P1
-1.63211	-1.94229	-11.6446	9.86337e-31	1.07136e-28	58.8928	MTND4P15
-1.20434	1.7591	-11.6451	9.80396e-31	1.06821e-28	58.857	PDE5A
0.804088	-5.75711	11.6366	1.07927e-30	1.16869e-28	58.6486	LINC01927
-1.4563	-0.697889	-11.621	1.28558e-30	1.38784e-28	58.6327	GPX2
-1.26671	-1.98416	-11.6155	1.36803e-30	1.47233e-28	58.5717	RPL36AP13
1.18994	0.239236	11.6115	1.43134e-30	1.53576e-28	58.5234	RANGRF
-0.944444	-0.405247	-11.5916	1.78752e-30	1.90055e-28	58.302	HNRNPA1P35
0.751852	-5.86466	11.6007	1.61535e-30	1.7227e-28	58.248	BRDTP1
0.482139	-6.06594	11.6009	1.61218e-30	1.7227e-28	58.1671	SNORA36A
-1.50431	-1.15907	-11.5764	2.12039e-30	2.24768e-28	58.14	CDC42P5
1.44996	-4.04592	11.5757	2.13833e-30	2.25989e-28	58.1243	SNORA58
-1.44258	0.982249	-11.5731	2.20063e-30	2.31876e-28	58.0854	SGPP2
-1.13357	-0.68943	-11.5659	2.38474e-30	2.50526e-28	58.0127	RPL7P32
-1.4055	-1.47218	-11.5441	3.04274e-30	3.187e-28	57.7835	GTF3C2-AS1
0.580437	-4.55266	11.5434	3.06815e-30	3.20408e-28	57.5274	C19orf33
-1.2914	2.95659	-11.5245	3.7898e-30	3.93434e-28	57.5091	DNAH17
-1.49413	-1.88413	-11.5146	4.22908e-30	4.36464e-28	57.4593	HNRNPA3P9
0.819473	-5.81948	11.5272	3.67631e-30	3.82782e-28	57.4253	LINC01898
-1.09321	3.28885	-11.5203	3.96762e-30	4.10683e-28	57.4133	RAB15
-1.16131	-0.990508	-11.5067	4.61868e-30	4.75278e-28	57.3728	GAPDHP72
-1.58025	-1.19749	-11.4922	5.43014e-30	5.57152e-28	57.2135	DDX18P1
-1.54112	-2.20819	-11.4868	5.76429e-30	5.89717e-28	57.1532	AC007881.4
-1.24428	0.00205122	-11.4853	5.86378e-30	5.98157e-28	57.1339	TTYH1
1.37539	-4.51749	11.4819	6.08458e-30	6.17103e-28	57.101	RNA5SP294
-1.39623	-1.98727	-11.4643	7.3986e-30	7.46071e-28	56.9078	RPL23AP37
0.732544	-5.88122	11.4763	6.48088e-30	6.55407e-28	56.859	RN7SL183P
-1.50776	-1.90009	-11.4593	7.8225e-30	7.86564e-28	56.8526	GOLGA8VP
0.488105	-6.07322	11.4821	6.07369e-30	6.17103e-28	56.852	MIR660
-1.26864	-0.700879	-11.4558	8.1361e-30	8.13448e-28	56.8132	FAM184B
-1.69343	-2.29909	-11.4423	9.45297e-30	9.39769e-28	56.6671	EIF1AX-AS1
0.744414	4.04473	11.4564	8.07891e-30	8.10032e-28	56.6198	HELB
0.661171	-5.96137	11.4552	8.1896e-30	8.16478e-28	56.5636	PMCH
-1.45281	-0.47791	-11.423	1.17003e-29	1.15991e-27	56.44	ZNF295-AS1
-1.50157	-2.75179	-11.4191	1.22143e-29	1.20634e-27	56.4126	ALG13-AS1
-1.40038	-1.76223	-11.4189	1.22372e-29	1.20634e-27	56.4124	AC009299.2
-1.41279	0.0851696	-11.4134	1.30105e-29	1.27543e-27	56.3529	TMEM45B
-1.03584	-2.02678	-11.4065	1.40359e-29	1.37212e-27	56.2763	EIF3LP3
1.44463	4.94626	11.418	1.23643e-29	1.21547e-27	56.2168	PFDN5
-0.952513	0.0418986	-11.397	1.55921e-29	1.52004e-27	56.1592	RPSAP12
-1.39296	-2.59846	-11.3933	1.6251e-29	1.57989e-27	56.1318	C3orf49
1.35494	-1.43198	11.3838	1.80423e-29	1.74921e-27	56.0307	SNORA75
-1.90753	-1.09404	-11.3825	1.82932e-29	1.76866e-27	56.0141	AC010240.2
-0.983125	-1.449	-11.3785	1.91167e-29	1.83818e-27	55.9738	WASF4P
-1.42587	-0.501575	-11.374	2.00949e-29	1.92698e-27	55.9224	FTH1P4
0.518162	2.21683	11.3796	1.89033e-29	1.82265e-27	55.8772	PINK1-AS
-1.38618	-3.07146	-11.3658	2.20001e-29	2.10394e-27	55.8327	RNY4P25
-1.40008	-0.322537	-11.3551	2.47605e-29	2.36151e-27	55.7119	NME9
-1.72136	-1.25787	-11.3541	2.50363e-29	2.38136e-27	55.7061	AC092652.1
-0.851807	-0.598602	-11.341	2.89099e-29	2.74239e-27	55.5603	DNAJC9-AS1
-1.75166	-1.64641	-11.3368	3.0269e-29	2.86359e-27	55.5213	RNU6-595P
-1.06367	-1.76039	-11.3182	3.71108e-29	3.50145e-27	55.3207	RPL15P14
0.767893	1.65109	11.314	3.8862e-29	3.65687e-27	55.2152	JMJD4
-1.56266	-2.48455	-11.3036	4.35977e-29	4.09156e-27	55.1612	RNU7-75P
-1.23186	-2.81368	-11.296	4.73734e-29	4.43408e-27	55.0779	RPL3P3
-1.34928	-1.21038	-11.2838	5.41225e-29	5.03898e-27	54.9492	FUT2
1.25795	3.41718	11.2901	5.04964e-29	4.71385e-27	54.8991	NUDT3
-1.26784	-2.89846	-11.2687	6.3816e-29	5.92579e-27	54.7847	ACBD3-AS1
-1.15311	-2.02836	-11.2634	6.76214e-29	6.2462e-27	54.7297	RPSAP3
-1.45576	1.91412	-11.2669	6.51414e-29	6.03295e-27	54.6875	LAMB1
-1.20879	-0.753935	-11.251	7.74252e-29	7.13305e-27	54.585	RPL3P6
-1.01	-0.144273	-11.2455	8.2213e-29	7.55437e-27	54.5262	EEF1DP1
-0.660492	-0.0164215	-11.2449	8.27959e-29	7.58811e-27	54.5173	HMGB1P10
-1.36523	-1.14898	-11.2307	9.66184e-29	8.83193e-27	54.3783	C1orf147
-1.53638	-0.908605	-11.2255	1.02251e-28	9.32262e-27	54.3219	POU5F1P3
-1.47003	0.00656301	-11.2107	1.20128e-28	1.0868e-26	54.1554	NAALAD2
1.06769	-4.75175	11.2077	1.24198e-28	1.11787e-26	54.127	PCOTH
-1.41295	0.229234	-11.2078	1.23965e-28	1.11787e-26	54.1238	KLHL29
0.663823	-5.94719	11.2248	1.03039e-28	9.37013e-27	54.0526	LINC00533
0.533249	-6.04288	11.2117	1.18889e-28	1.07837e-26	53.9028	RNU1-82P
-1.63097	-1.80802	-11.1834	1.6175e-28	1.45216e-26	53.8714	BNIP3P25
-1.30994	-0.0928109	-11.1761	1.75068e-28	1.56773e-26	53.783	PLCE1
-1.43866	0.910851	-11.1727	1.8152e-28	1.62138e-26	53.7334	RBP5
-1.24481	-2.61207	-11.1577	2.13589e-28	1.90299e-26	53.596	PRADC1P1
-1.52287	-1.73202	-11.1542	2.21886e-28	1.96696e-26	53.5596	HNRNPA1P68
-1.38274	1.31268	-11.1573	2.14528e-28	1.90653e-26	53.5558	PRR7-AS1
-0.903635	-0.27356	-11.1532	2.24272e-28	1.98311e-26	53.5234	EEF1A1P25
-0.926738	-2.20914	-11.1465	2.41267e-28	2.12273e-26	53.4759	UBE2MP1
-1.73073	-0.840077	-11.1401	2.5838e-28	2.26762e-26	53.4062	SLC13A4
-1.81343	-2.19954	-11.1382	2.63927e-28	2.31055e-26	53.3861	AC016831.6
1.26174	-3.48084	11.1368	2.67933e-28	2.33979e-26	53.372	MIR1284
-1.0728	0.495961	-11.1364	2.68952e-28	2.34288e-26	53.3295	TPT1P4
1.22858	-5.14637	11.1289	2.91645e-28	2.52805e-26	53.2755	MIR591
-1.42347	-2.52696	-11.1273	2.96944e-28	2.56766e-26	53.273	LMO7-AS1
0.586695	-6.0032	11.1474	2.38835e-28	2.10659e-26	53.232	RNA5SP72
0.611855	-5.98979	11.1343	2.75275e-28	2.39203e-26	53.1014	RNA5SP96
-1.04977	-1.56537	-11.1089	3.62174e-28	3.11638e-26	53.0781	ANP32BP1
1.32704	-1.28898	11.1041	3.81172e-28	3.27185e-26	53.0258	GALNT4
-1.75746	-1.51487	-11.1007	3.95323e-28	3.38506e-26	52.9903	KRT18P7
-1.50957	-0.586056	-11.0965	4.14047e-28	3.53678e-26	52.9464	MKNK1-AS1
0.56514	-5.97582	11.1127	3.47657e-28	2.99879e-26	52.8808	RN7SKP194
-1.17705	0.189069	-11.0889	4.49099e-28	3.81767e-26	52.8648	FBXL16
-1.32217	0.853891	-11.0895	4.46096e-28	3.80132e-26	52.8202	PLCG1-AS1
0.872525	2.8795	11.0809	4.89686e-28	4.15265e-26	52.6944	IFNAR2
-1.26372	-2.17818	-11.0693	5.54911e-28	4.69447e-26	52.6573	ALG1L9P
-1.22111	-3.16684	-11.0575	6.29376e-28	5.27372e-26	52.5333	RNU6-1165P
-1.39607	0.437545	-11.0555	6.42993e-28	5.37502e-26	52.4911	DUOX1
0.80684	-5.76934	11.0628	5.9444e-28	5.00482e-26	52.446	RNU6ATAC10P
-0.929656	2.40487	-11.0579	6.2724e-28	5.26837e-26	52.4013	RPL5P34
-1.46624	-0.989993	-11.0411	7.50447e-28	6.2584e-26	52.3591	ERVH48-1
-1.28013	-2.6589	-11.0377	7.78347e-28	6.45556e-26	52.3248	ARL13A
-1.45997	-2.29765	-11.0376	7.79591e-28	6.45556e-26	52.3237	MTCO3P29
0.581395	-5.91838	11.0629	5.94113e-28	5.00482e-26	52.3126	RNA5SP439
-1.05439	-2.03899	-11.0327	8.21182e-28	6.784e-26	52.2727	HMGA1P2
-1.4455	-0.882955	-11.0313	8.33801e-28	6.87212e-26	52.257	FBXO40
-1.40071	-0.170792	-11.0288	8.56453e-28	7.04232e-26	52.2207	DNAJB13
0.448163	4.42737	11.0393	7.65759e-28	6.37101e-26	52.1029	KAT5
-1.29554	-3.88898	-11.0152	9.9141e-28	8.13303e-26	52.087	RPL30P14
-1.08717	-0.707278	-11.0069	1.08254e-27	8.85997e-26	51.992	DLSTP1
1.22623	-5.17474	11.0006	1.15865e-27	9.46086e-26	51.9117	RN7SL8P
0.659129	-5.93152	10.9984	1.18619e-27	9.66331e-26	51.6338	AC053503.6
-1.14602	0.0230421	-10.9673	1.65261e-27	1.3401e-25	51.5686	SOX15
-1.70974	-0.0916799	-10.9661	1.67505e-27	1.35518e-25	51.5596	C4orf19
0.537981	-6.04359	10.9899	1.29826e-27	1.05519e-25	51.5425	MIR4325
-1.24432	-2.34666	-10.9516	1.95421e-27	1.57378e-25	51.4194	RPS3AP36
-1.54803	-0.654879	-10.9456	2.08358e-27	1.66999e-25	51.3553	PLAC9
1.14345	-1.03481	10.9454	2.08791e-27	1.66999e-25	51.3416	SNORA65
0.714882	-5.64744	10.9546	1.89271e-27	1.52775e-25	51.2516	PTGES3P4
-1.66314	-1.17361	-10.9325	2.3956e-27	1.91175e-25	51.2183	ASPDH
0.603836	-5.9171	10.9488	2.01403e-27	1.61826e-25	51.137	HLTF-AS1
-0.810604	0.360598	-10.9197	2.74314e-27	2.18415e-25	51.0401	EIF3CL
-1.39921	-0.85682	-10.9072	3.1346e-27	2.48459e-25	50.9495	PA2G4P6
-1.02905	-1.19664	-10.8899	3.76503e-27	2.95106e-25	50.7607	SMARCA5-AS1
0.795616	-5.42293	10.9051	3.20307e-27	2.53316e-25	50.7499	AC091153.4
0.467484	-6.07826	10.9154	2.87212e-27	2.28169e-25	50.7445	RN7SL820P
-1.29819	-2.53356	-10.8836	4.02316e-27	3.14638e-25	50.7096	EEF1B2P7
1.02434	-5.54302	10.8972	3.48278e-27	2.73592e-25	50.6715	FAM230C
1.52917	-0.780787	10.8812	4.12644e-27	3.21999e-25	50.6626	SNORA5C
-1.73964	-2.65784	-10.8778	4.27639e-27	3.32228e-25	50.6478	AC005086.2
0.526166	-6.01876	10.9026	3.28841e-27	2.59482e-25	50.6359	MIR500A
0.464536	-6.06561	10.9003	3.37232e-27	2.65508e-25	50.5949	MIR501
-1.27448	-3.9045	-10.8719	4.55508e-27	3.53099e-25	50.5875	RPS8P3
1.05484	-5.61852	10.8808	4.14339e-27	3.22607e-25	50.5492	RN7SKP283
-1.46969	3.20386	-10.8699	4.65298e-27	3.59895e-25	50.4864	IL32
1.45527	-1.69405	10.852	5.62243e-27	4.33926e-25	50.376	GPR52
1.77629	-2.77894	10.849	5.80108e-27	4.45759e-25	50.3497	SNORA46
-1.17125	-2.69038	-10.8443	6.09692e-27	4.6747e-25	50.3007	EHMT2-AS1
2.16077	-1.91207	10.8438	6.12608e-27	4.68685e-25	50.2961	AC073052.1
-1.51726	3.61935	-10.8516	5.64161e-27	4.34453e-25	50.2418	MPIG6B
-1.23005	-2.36092	-10.8375	6.54646e-27	4.98679e-25	50.2309	LINC01389
-0.980281	0.18806	-10.8376	6.54518e-27	4.98679e-25	50.1999	RPSAP15
-1.21547	-3.40322	-10.8282	7.22078e-27	5.48857e-25	50.1343	RNU6-1153P
-1.42193	-1.68547	-10.8262	7.37715e-27	5.59535e-25	50.1129	HNRNPCP7
-1.18331	-1.71352	-10.8146	8.33283e-27	6.26618e-25	49.9902	BANF1P3
-1.2918	-2.37425	-10.8134	8.43938e-27	6.33278e-25	49.9804	PDZK1P1
-1.19025	1.49166	-10.8157	8.23674e-27	6.20718e-25	49.9783	C5orf66
-1.43614	-2.50796	-10.813	8.47858e-27	6.34865e-25	49.9765	MTND2P40
-1.11237	-1.75352	-10.8128	8.49931e-27	6.35066e-25	49.9713	RPL4P2
-1.58179	1.88997	-10.8229	7.63974e-27	5.78205e-25	49.9612	SH3D19
-0.845814	1.91857	-10.8181	8.03073e-27	6.06493e-25	49.894	PTMAP5
1.6609	-2.9573	10.8039	9.33129e-27	6.88461e-25	49.8822	PYCARD-AS1
-1.378	-2.56668	-10.8023	9.48558e-27	6.96923e-25	49.8663	RPL12P44
-1.13828	-1.28123	-10.8024	9.47579e-27	6.96923e-25	49.8604	RPS15AP24
-1.33865	0.855017	-10.8084	8.90149e-27	6.60908e-25	49.8476	MTND5P11
-1.042	-3.33639	-10.7966	1.00784e-26	7.37402e-25	49.8067	CFL1P2
-1.22296	-2.37403	-10.7954	1.01989e-26	7.44664e-25	49.795	PLA2G10
-1.19477	-2.2923	-10.7919	1.05854e-26	7.71284e-25	49.7581	GAPDHP71
-0.944391	1.34844	-10.8008	9.64039e-27	7.06822e-25	49.7493	PABPC3
-1.50074	4.39585	-10.8045	9.26746e-27	6.86631e-25	49.737	TRAC
0.533254	-6.01873	10.8106	8.69502e-27	6.46942e-25	49.6678	MIR921
0.498965	-6.04103	10.811	8.66018e-27	6.45716e-25	49.6634	MIR944
1.77609	-3.08139	10.7797	1.20262e-26	8.69074e-25	49.6328	RNU6-522P
-0.526568	4.13633	-10.8039	9.32584e-27	6.88461e-25	49.6246	TAF9B
-0.84083	1.72418	-10.7897	1.08267e-26	7.87237e-25	49.6012	EEF1A1P12
-1.0867	-2.51534	-10.7657	1.39403e-26	1.00328e-24	49.4878	RPL7AP53
0.884386	2.34512	10.7697	1.33643e-26	9.63787e-25	49.4456	MUTYH
-1.16123	-2.36558	-10.7594	1.48862e-26	1.06916e-24	49.4227	ARHGEF38
0.648837	-5.92575	10.7863	1.12203e-26	8.12502e-25	49.4222	AC010975.1
0.437448	-6.08089	10.7878	1.10453e-26	8.01475e-25	49.4095	PARP1P2
1.13536	-4.87899	10.7581	1.50859e-26	1.0813e-24	49.393	RNU4-59P
-1.37729	-1.55726	-10.7416	1.79274e-26	1.27523e-24	49.2395	PDE6C
-1.29259	-2.99264	-10.7343	1.93631e-26	1.37388e-24	49.1648	UBE2Q1-AS1
-1.02557	-2.40752	-10.7301	2.02202e-26	1.43181e-24	49.1219	SRRM1P3
0.509842	-6.04345	10.7559	1.54385e-26	1.10432e-24	49.0912	OPCML-IT2
-0.770135	3.411	-10.7416	1.79365e-26	1.27523e-24	49.0132	RPL4P4
1.91522	-1.60631	10.7201	2.24509e-26	1.58658e-24	49.0026	SNORA38
0.531618	-5.91892	10.7469	1.69754e-26	1.2118e-24	48.9912	MIR5006
1.43512	-3.40035	10.7104	2.48593e-26	1.74974e-24	48.9191	HMGB3P9
1.17324	-5.0827	10.7127	2.42514e-26	1.71038e-24	48.9082	HDAC11-AS1
-1.24554	-1.63357	-10.705	2.62916e-26	1.84687e-24	48.8609	EIF1P7
-0.932877	-1.14155	-10.7008	2.74733e-26	1.91839e-24	48.8082	HSP90AB2P
1.04992	0.975527	10.7012	2.73426e-26	1.91306e-24	48.802	EMC6
1.50269	0.134519	10.7034	2.67184e-26	1.87311e-24	48.7727	SNORD94
-1.36351	-2.04704	-10.6913	3.03357e-26	2.11407e-24	48.7224	SEC62-AS1
-1.26863	-2.42058	-10.6854	3.22383e-26	2.24222e-24	48.6629	BTF3P12
-1.17149	-0.780605	-10.6851	3.23385e-26	2.24475e-24	48.6595	OLFM2
-1.73039	-1.08995	-10.6843	3.26142e-26	2.25943e-24	48.6393	BTBD18
-1.34329	-2.70311	-10.6829	3.3109e-26	2.28472e-24	48.6374	RPS20P4
1.02605	1.1994	10.6841	3.26813e-26	2.25963e-24	48.5861	OPN3
-0.872651	0.287799	-10.6793	3.43444e-26	2.36533e-24	48.5351	RPS7P11
-1.41722	-2.79336	-10.6639	4.03069e-26	2.75441e-24	48.4441	RNU6-476P
-1.28675	0.916576	-10.6658	3.9543e-26	2.70746e-24	48.4351	TCF7L1
1.22529	2.11206	10.6689	3.82881e-26	2.62666e-24	48.4299	FANCG
0.804578	-5.68524	10.676	3.55645e-26	2.44458e-24	48.4188	OR13C9
-1.10277	-0.965453	-10.6577	4.3003e-26	2.92728e-24	48.3649	EEF1GP5
-1.33555	-1.9681	-10.6531	4.51302e-26	3.06025e-24	48.3329	NODAL
-1.22492	-2.80186	-10.6482	4.746e-26	3.21204e-24	48.2836	RNU7-140P
0.728937	-5.87733	10.6628	4.08093e-26	2.78334e-24	48.2038	RNA5SP280
-1.13281	-0.933786	-10.6393	5.20312e-26	3.50792e-24	48.1766	GAPDHP61
0.629705	3.13098	10.6549	4.42632e-26	3.00725e-24	48.1759	SDR39U1
-0.991618	-0.259296	-10.634	5.49801e-26	3.69965e-24	48.1061	RPS10P3
-1.63316	0.10204	-10.6334	5.53433e-26	3.71698e-24	48.1057	AVPR2
-0.998667	-0.532403	-10.6318	5.62733e-26	3.77224e-24	48.0982	GAPDHP63
-1.05684	-1.01842	-10.627	5.91542e-26	3.95031e-24	48.0626	PAICSP1
-1.09623	0.780799	-10.6293	5.7728e-26	3.8624e-24	48.0422	SLC16A4
-1.48244	-2.41176	-10.6214	6.26686e-26	4.17707e-24	48.0093	SMIM18
0.488151	-6.02026	10.6452	4.89437e-26	3.3061e-24	47.9555	MIR4794
-1.14978	-3.12756	-10.6054	7.39785e-26	4.89384e-24	47.8475	RNU6-1024P
0.717378	2.74471	10.617	6.56118e-26	4.35675e-24	47.8416	ZFPL1
-1.00429	1.09065	-10.6074	7.24339e-26	4.80069e-24	47.7647	RPS13P2
0.977767	2.46388	10.617	6.55687e-26	4.35675e-24	47.7493	JPX
-1.42541	-1.88557	-10.5884	8.81873e-26	5.81194e-24	47.6725	CLDN20
1.43692	-3.96852	10.5768	9.9399e-26	6.51424e-24	47.5563	RNU4-87P
-1.6462	2.59421	-10.5852	9.11353e-26	5.995e-24	47.5548	GATA3
0.589948	-5.75505	10.6033	7.55523e-26	4.98858e-24	47.5179	AC092651.1
-0.881721	0.343456	-10.5743	1.01928e-25	6.66759e-24	47.4681	HNRNPA1P10
-1.46007	-1.97105	-10.5571	1.21681e-25	7.88638e-24	47.3575	CICP16
0.487718	-6.01654	10.5814	9.4775e-26	6.22279e-24	47.3094	RNU6-351P
-0.856178	-1.46148	-10.5498	1.3119e-25	8.48705e-24	47.2759	SUMO1P3
-1.2758	-3.16471	-10.5489	1.32437e-25	8.55204e-24	47.2752	RNU6-510P
0.837862	-5.21137	10.5588	1.1968e-25	7.77101e-24	47.2568	NOXO1
-1.27172	-1.95784	-10.546	1.36486e-25	8.79738e-24	47.2447	HNRNPA1P59
-1.43233	-0.940298	-10.5417	1.42704e-25	9.16454e-24	47.1931	VAC14-AS1
-1.13186	-2.10403	-10.5369	1.49894e-25	9.60878e-24	47.1495	PTMAP8
0.527326	-5.77758	10.5652	1.12007e-25	7.3133e-24	47.143	MT-TN
-1.00589	-2.46442	-10.5323	1.57105e-25	1.00344e-23	47.1075	RPL4P1
0.453063	-6.07369	10.5623	1.15352e-25	7.51774e-24	47.0964	MTND2P39
0.487152	5.26425	10.5609	1.17086e-25	7.61665e-24	47.0396	HEXA
1.33901	0.329364	10.5344	1.53698e-25	9.83473e-24	47.0259	FOXP1-IT1
-1.26556	-3.27901	-10.5196	1.78968e-25	1.1369e-23	46.9793	RNU6-1095P
-0.804496	-0.098723	-10.5217	1.7516e-25	1.11472e-23	46.9522	RPL7AP11
-1.119	-3.02564	-10.5134	1.90757e-25	1.20743e-23	46.9167	RPL10P4
-0.398802	5.81592	-10.5451	1.37804e-25	8.86609e-24	46.8474	DPF2
-1.40579	-1.26027	-10.5041	2.09872e-25	1.32366e-23	46.8211	ITIH2
-1.46366	3.811	-10.517	1.83783e-25	1.16538e-23	46.7965	CD5
0.616929	-5.92269	10.5264	1.66908e-25	1.06413e-23	46.773	MIR449C
-1.13229	-1.98357	-10.4962	2.27456e-25	1.432e-23	46.7399	RPS2P48
1.64902	0.0960887	10.4958	2.28531e-25	1.43619e-23	46.6485	SNORD15B
-1.41748	2.46273	-10.4922	2.37048e-25	1.48706e-23	46.6305	LRRN2
-1.51549	0.715539	-10.4874	2.49113e-25	1.55997e-23	46.6024	GRIN2C
0.518778	-6.00339	10.5059	2.06051e-25	1.30189e-23	46.5484	MIR4731
-1.41245	-1.05328	-10.4758	2.80278e-25	1.74891e-23	46.5279	FTH1P1
-0.8582	1.80343	-10.4861	2.52215e-25	1.57659e-23	46.5055	RPL24P4
-1.09779	0.15219	-10.4703	2.96493e-25	1.8403e-23	46.4728	FOXP3
-1.35449	1.21435	-10.4624	3.2161e-25	1.99268e-23	46.345	FTH1P20
1.18953	-3.9628	10.4598	3.3014e-25	2.04194e-23	46.3387	LINC02132
0.993728	2.70963	10.4731	2.88191e-25	1.7941e-23	46.3375	FEM1A
-0.988147	-2.21926	-10.4475	3.74344e-25	2.30288e-23	46.2544	PPP1R2P1
-1.62271	-1.54245	-10.448	3.72274e-25	2.29447e-23	46.2488	FAM217A
1.11662	-5.46237	10.4557	3.44316e-25	2.12588e-23	46.2463	LINC00477
-1.52951	-1.63828	-10.4418	3.96813e-25	2.42449e-23	46.1929	AC024560.2
-1.26143	-1.06163	-10.441	4.0008e-25	2.44021e-23	46.1818	LDHAP2
-1.19879	-0.951592	-10.4383	4.10927e-25	2.4934e-23	46.1578	FABP3
1.79876	4.90159	10.473	2.8854e-25	1.7941e-23	46.1513	MATR3
0.640202	2.1664	10.4448	3.84795e-25	2.35925e-23	46.1311	LINC00847
-0.938716	-0.0299266	-10.4385	4.10246e-25	2.4934e-23	46.1175	PABPC1P4
-1.14604	-2.85169	-10.4329	4.34453e-25	2.6271e-23	46.1077	INTS4P2
0.636532	-5.938	10.4473	3.74946e-25	2.30288e-23	45.9624	RPL5P21
0.518835	-5.97938	10.4423	3.94845e-25	2.41666e-23	45.9092	RPL12P39
1.06723	3.25984	10.4394	4.06493e-25	2.47503e-23	45.8683	MIR222HG
0.531043	-6.02582	10.4371	4.16079e-25	2.52032e-23	45.8346	SCML2P1
0.597877	-5.90439	10.4237	4.77204e-25	2.87081e-23	45.7696	MIR584
0.479679	-6.05312	10.4301	4.47085e-25	2.69884e-23	45.7639	MIR4260
-1.40847	-1.47665	-10.3995	6.09972e-25	3.65577e-23	45.7635	HMGB1P14
-1.12	-2.06637	-10.3971	6.25245e-25	3.73586e-23	45.7445	TXNP6
0.533515	-6.02223	10.4238	4.76705e-25	2.87081e-23	45.6935	AC011525.2
-1.50757	-0.869446	-10.391	6.65182e-25	3.96104e-23	45.6793	GPR37L1
-0.937923	-0.0140009	-10.395	6.3857e-25	3.80902e-23	45.6787	RPL5P1
-1.4835	-2.15077	-10.386	6.99761e-25	4.15991e-23	45.6368	NADK2-AS1
-1.5885	2.68742	-10.4026	5.90969e-25	3.54914e-23	45.6228	MTND4P12
0.69362	-5.71923	10.3994	6.10801e-25	3.65577e-23	45.5254	ALDH1L1-AS1
-1.20106	-2.85108	-10.3627	8.8576e-25	5.23052e-23	45.4079	RPS6P16
-1.73158	2.64899	-10.3726	8.01633e-25	4.75748e-23	45.4064	PRR33
-1.0618	-2.08075	-10.3627	8.85798e-25	5.23052e-23	45.4051	RIMKLBP1
1.19583	-1.65601	10.362	8.92032e-25	5.25851e-23	45.381	SNORA14B
-1.35425	0.416228	-10.3633	8.80817e-25	5.21862e-23	45.3316	EEF1A1P38
-1.38224	-0.0806833	-10.3548	9.59446e-25	5.63702e-23	45.2877	MTND6P4
-1.16576	-0.412075	-10.354	9.67111e-25	5.67259e-23	45.2871	RPL13AP6
0.444527	2.67491	10.3616	8.95953e-25	5.27279e-23	45.2666	TMED1
-0.906721	-1.54069	-10.3474	1.03459e-24	6.04822e-23	45.2451	RPL29P12
-1.61745	-1.96891	-10.3467	1.0418e-24	6.08025e-23	45.2395	DUTP2
-1.53309	-1.55617	-10.3423	1.08881e-24	6.34413e-23	45.2028	SNORA70
1.00455	-1.52103	10.3229	1.32496e-24	7.69462e-23	45.011	PITPNA-AS1
-1.40933	-1.07528	-10.32	1.36444e-24	7.91084e-23	44.9622	MTCO1P2
-1.18991	-0.840711	-10.3192	1.37503e-24	7.95912e-23	44.9529	RPL9P7
-1.18416	-1.76148	-10.3162	1.41735e-24	8.19061e-23	44.9466	NPPA
-1.16161	-3.66661	-10.3153	1.42999e-24	8.25011e-23	44.9376	RPS24P7
-0.801959	4.20849	-10.3379	1.13883e-24	6.62458e-23	44.9319	DUSP16
-1.10598	-3.13855	-10.314	1.44944e-24	8.34866e-23	44.9245	PIN4P1
0.552674	5.24088	10.3505	1.00268e-24	5.87143e-23	44.9134	UBE2E1
-1.09222	-1.81612	-10.309	1.52455e-24	8.76693e-23	44.8749	SLC25A18
-1.3384	-3.20006	-10.3029	1.62024e-24	9.30196e-23	44.8149	GLIPR1L1
-1.20585	-1.60166	-10.2929	1.79129e-24	1.02673e-22	44.7046	MKRN2OS
-1.26467	-2.13881	-10.2901	1.84357e-24	1.05155e-22	44.6878	IGBP1-AS1
-1.31431	-1.38504	-10.2871	1.90038e-24	1.0822e-22	44.6495	C1QL3
0.692805	2.22809	10.292	1.80832e-24	1.03312e-22	44.6086	CHD1L
-1.16444	-1.75043	-10.2772	2.09764e-24	1.19068e-22	44.5481	RPL7P6
-1.44228	-0.619782	-10.2761	2.12145e-24	1.20226e-22	44.5092	ETF1P2
-0.942628	1.51872	-10.2758	2.12871e-24	1.20443e-22	44.4838	PLEKHB1
-1.27671	1.73502	-10.2739	2.16931e-24	1.22543e-22	44.4685	SLC51A
-1.59838	-0.365368	-10.2611	2.46694e-24	1.39133e-22	44.3903	SPDYE3
2.55085	1.97191	10.2868	1.90651e-24	1.08394e-22	44.3894	SNORD17
0.479498	-6.05828	10.2921	1.80718e-24	1.03312e-22	44.3756	HINT2P1
-1.19257	-2.58201	-10.2566	2.58155e-24	1.45132e-22	44.3569	RPL13P2
-0.919086	-1.90234	-10.2559	2.59845e-24	1.45849e-22	44.3467	EIF3LP2
-1.45752	-0.947682	-10.2527	2.68357e-24	1.50148e-22	44.317	CNN2P1
-0.983026	0.469161	-10.2568	2.57491e-24	1.4499e-22	44.3108	TAGLN2P1
-1.67674	-0.353628	-10.2401	3.04524e-24	1.69843e-22	44.1823	RAB11FIP1P1
-1.39589	-2.17483	-10.2383	3.09953e-24	1.72598e-22	44.1759	DCUN1D2-AS
-1.57162	-1.70489	-10.2358	3.17962e-24	1.76778e-22	44.1422	MIR133A1HG
-1.077	-1.74693	-10.2281	3.43258e-24	1.9024e-22	44.0741	RPSAP61
0.572048	-5.9201	10.2547	2.63133e-24	1.47459e-22	44.0619	RANP9
-1.05712	-2.07914	-10.2187	3.77102e-24	2.08341e-22	43.9832	PKMP1
0.507225	-6.01512	10.248	2.81409e-24	1.57201e-22	43.957	MIR532
-1.03074	-2.69951	-10.212	4.03249e-24	2.22438e-22	43.9188	RPL21P134
-1.29292	-3.02928	-10.2057	4.29493e-24	2.35884e-22	43.8572	TDGF1P5
0.811284	-5.66895	10.2247	3.55161e-24	1.96528e-22	43.8567	MIRLET7F2
-1.62435	-1.67739	-10.2057	4.29635e-24	2.35884e-22	43.8457	KCNJ13
0.589982	-5.8688	10.235	3.20484e-24	1.77899e-22	43.827	AC012493.1
-0.929082	0.728176	-10.2042	4.35852e-24	2.38924e-22	43.7577	RPS2P55
-1.05134	-3.47727	-10.1926	4.89185e-24	2.67743e-22	43.7297	RPL3P12
-1.06001	-1.29219	-10.1897	5.03844e-24	2.75338e-22	43.6961	GGN
-1.555	-1.81439	-10.188	5.12569e-24	2.78807e-22	43.6787	MTND4P35
0.600947	-5.90043	10.2092	4.14879e-24	2.28495e-22	43.6154	OR8G2P
-1.01258	-2.27821	-10.1775	5.68915e-24	3.08503e-22	43.5816	EIF1P3
-1.01056	0.563347	-10.1885	5.10041e-24	2.77862e-22	43.5807	RPS3AP47
-1.03658	-2.96373	-10.1728	5.96341e-24	3.22381e-22	43.5357	HNRNPA1P36
-0.543176	1.82875	-10.1841	5.32819e-24	2.89375e-22	43.5172	GTF2IP1
0.566203	3.3204	10.189	5.07036e-24	2.76653e-22	43.5039	NDUFS7
-1.47864	-2.92928	-10.1662	6.36595e-24	3.43089e-22	43.4688	RN7SL182P
-1.55739	-1.48244	-10.165	6.44327e-24	3.46725e-22	43.452	ZBTB12BP
-1.24656	-3.39893	-10.1642	6.49154e-24	3.48789e-22	43.4519	RPS11P7
-1.26422	-2.76073	-10.1609	6.71141e-24	3.60053e-22	43.4191	RN7SL738P
-1.50605	-2.26023	-10.1589	6.8432e-24	3.66564e-22	43.3916	DGCR5
-0.903202	-1.00195	-10.1562	7.03437e-24	3.76232e-22	43.3573	GAPDHP60
-0.947429	0.369497	-10.156	7.04557e-24	3.76259e-22	43.3457	TNK1
1.14543	-4.3723	10.1537	7.21121e-24	3.84521e-22	43.3443	MIR548AC
1.12434	-4.32693	10.1472	7.68783e-24	4.08697e-22	43.2773	RAB40AL
0.971045	-2.01484	10.1461	7.77279e-24	4.12591e-22	43.2748	TCEA1P4
0.806305	0.310264	10.1501	7.46756e-24	3.97588e-22	43.2556	NFYC-AS1
1.29264	-3.09044	10.141	8.17768e-24	4.3343e-22	43.226	MIR1255A
0.747255	3.62504	10.1667	6.33687e-24	3.42045e-22	43.2257	SGK3
0.457013	-6.01955	10.1734	5.92811e-24	3.20966e-22	43.1932	SPTLC1P2
2.42348	-1.56245	10.1373	8.4807e-24	4.4814e-22	43.1602	SNORA74B
-1.26302	-2.43531	-10.1283	9.27856e-24	4.87373e-22	43.1	ZRANB2-AS1
-1.28872	-1.42944	-10.1237	9.71021e-24	5.08529e-22	43.0521	COX7A1
-0.893451	-0.740006	-10.1238	9.69287e-24	5.08377e-22	43.0472	LIX1L-AS1
-1.23763	-2.5585	-10.1206	1.00131e-23	5.23382e-22	43.0264	ZNF285B
-1.47894	-2.31976	-10.1198	1.0087e-23	5.25914e-22	43.0151	AC079584.2
1.21951	-1.67501	10.1182	1.02556e-23	5.33915e-22	42.9966	ARF4-AS1
-1.09241	-2.4281	-10.116	1.0479e-23	5.44739e-22	42.9801	MYO1H
-0.830526	0.731468	-10.1148	1.0599e-23	5.50165e-22	42.8989	GAPDHP65
2.80499	2.56151	10.1355	8.63415e-24	4.55565e-22	42.8959	SNORA73B
-0.879481	4.19895	-10.1321	8.93173e-24	4.70561e-22	42.8884	ADGRL1
0.499435	-5.9731	10.1378	8.43903e-24	4.46609e-22	42.879	RNU6-1225P
-1.14178	-3.06727	-10.1039	1.1812e-23	6.11325e-22	42.8642	GAPDHP70
1.15506	-2.92328	10.1027	1.19514e-23	6.17629e-22	42.8353	ACTL10
1.04337	-5.18022	10.106	1.15658e-23	5.99464e-22	42.8262	MIR583HG
0.746004	-5.7773	10.1205	1.00236e-23	5.23382e-22	42.7796	MACROD2-IT1
0.422162	-6.07361	10.1295	9.16333e-24	4.8204e-22	42.7674	MIR188
-1.08095	-0.555828	-10.0949	1.29109e-23	6.66234e-22	42.7625	TRIM17
-0.919769	-1.39083	-10.0934	1.30962e-23	6.74808e-22	42.7548	ABHD17AP1
-1.26268	-2.81523	-10.0891	1.36638e-23	7.03024e-22	42.7202	ACTG1P23
-1.09794	-3.1132	-10.089	1.36887e-23	7.0328e-22	42.7197	AC003956.1
-1.19101	-1.76172	-10.0884	1.37686e-23	7.06354e-22	42.7119	KCNT1
-1.40653	-1.47693	-10.0865	1.40269e-23	7.18558e-22	42.6918	FTOP1
-1.25743	-2.84832	-10.0777	1.52922e-23	7.81101e-22	42.6092	FKBP1AP1
-1.22905	-2.02279	-10.0764	1.54914e-23	7.90127e-22	42.5968	BACH1-AS1
-1.18277	-1.55572	-10.0737	1.5921e-23	8.10867e-22	42.5657	GRIK1
-1.31462	-2.45295	-10.0651	1.73224e-23	8.80964e-22	42.4856	INSL6
-1.91539	-0.689794	-10.0643	1.74603e-23	8.86697e-22	42.4545	MARK2P8
-1.11194	-1.66751	-10.0621	1.7834e-23	9.0437e-22	42.4478	OFD1P17
-1.13369	-0.70264	-10.0602	1.81823e-23	9.1938e-22	42.4346	GLIS2
-1.20228	-2.8182	-10.0596	1.82852e-23	9.23257e-22	42.4344	RPL18P13
-1.06479	-2.34081	-10.0522	1.96778e-23	9.92151e-22	42.3615	UBA52P5
0.586167	-5.87008	10.0796	1.50112e-23	7.67861e-22	42.3484	KLF8P1
2.05784	0.321791	10.061	1.804e-23	9.13497e-22	42.3348	SCARNA6
-1.7166	-1.4315	-10.0459	2.09288e-23	1.04921e-21	42.2924	GAPDHP42
-1.37233	0.049868	-10.0465	2.08119e-23	1.04484e-21	42.2884	LINC01529
-1.38387	-1.30717	-10.0454	2.10245e-23	1.05228e-21	42.2841	BCAS2P2
1.62202	2.22132	10.0501	2.00755e-23	1.01076e-21	42.2791	VARS2
1.67511	-2.16431	10.033	2.3755e-23	1.18247e-21	42.1738	SNORA5A
-1.30895	-3.02665	-10.032	2.39871e-23	1.19234e-21	42.1683	PRDX3P2
-0.86284	1.49215	-10.0453	2.10499e-23	1.05228e-21	42.1598	TPT1P9
-1.14343	-0.997783	-10.0311	2.41986e-23	1.20116e-21	42.1322	RPS4XP3
0.569506	-5.8955	10.0491	2.02718e-23	1.01918e-21	42.0054	CDSN
-1.60393	-2.30551	-10.014	2.86409e-23	1.40973e-21	41.9877	SNORA70G
0.836626	-5.64146	10.0244	2.58407e-23	1.28086e-21	41.9546	NDUFS5P1
-1.4541	-2.01646	-10.0103	2.96917e-23	1.45941e-21	41.9461	AC017104.2
0.63085	-5.8202	10.0344	2.34337e-23	1.16813e-21	41.9335	MIR651
0.665604	2.20852	10.0199	2.70314e-23	1.33424e-21	41.8927	HYPK
0.835388	-5.60457	10.0222	2.6423e-23	1.30604e-21	41.8784	MIR30B
-1.07494	-0.874924	-10.003	3.18832e-23	1.56059e-21	41.8508	RPL15P2
-0.960121	1.1197	-10.0045	3.14144e-23	1.53978e-21	41.8316	CYP2D6
0.416161	5.6248	10.0449	2.11365e-23	1.05512e-21	41.8138	CLASP2
-1.01499	-0.608856	-9.9891	3.65395e-23	1.7737e-21	41.7449	POU5F1
0.431437	-6.06117	10.0225	2.63327e-23	1.30341e-21	41.732	MIR4789
0.494636	-6.00367	10.0177	2.761e-23	1.36089e-21	41.6931	MIR99B
0.6055	-5.79635	10.0059	3.10014e-23	1.52166e-21	41.6685	MIR3692
0.876218	0.814241	9.97696	4.11481e-23	1.98373e-21	41.5997	SLC25A32
-0.844647	1.32539	-9.97944	4.016e-23	1.94408e-21	41.5744	APC2
-1.12277	-2.626	-9.97017	4.39682e-23	2.11679e-21	41.571	RPL17P34
0.720544	-5.53353	9.99224	3.54332e-23	1.72476e-21	41.5701	FGF7P6
-1.31437	-2.84372	-9.96577	4.59014e-23	2.20684e-21	41.5303	MTATP6P27
2.61413	0.624663	9.97826	4.06287e-23	1.96407e-21	41.4902	SCARNA5
0.477758	4.30188	9.9986	3.32922e-23	1.62729e-21	41.4856	TTC21B
-1.4232	-2.66	-9.96092	4.81277e-23	2.31072e-21	41.4822	TXNDC12-AS1
0.843071	2.83217	9.98006	3.99193e-23	1.9351e-21	41.4686	ENTPD1-AS1
-1.38551	-2.61536	-9.95655	5.02244e-23	2.40483e-21	41.4414	POU5F1P4
-1.41864	0.00816026	-9.95873	4.91682e-23	2.35746e-21	41.4374	PPL
0.475234	-6.01153	9.98925	3.64869e-23	1.77359e-21	41.4172	MIR1302-4
0.512529	5.51119	9.99657	3.39632e-23	1.65779e-21	41.3547	ATAD2B
0.451696	-6.0566	9.97701	4.11281e-23	1.98373e-21	41.2847	RN7SL117P
1.48158	-4.07506	9.94042	5.87769e-23	2.8067e-21	41.2787	RPL23AP74
-1.16628	-0.749914	-9.9382	6.00639e-23	2.86039e-21	41.24	ANKRD61
-1.03904	-1.84161	-9.93413	6.24921e-23	2.96799e-21	41.2195	RPL3P9
-1.25734	-3.30435	-9.93122	6.42842e-23	3.03265e-21	41.2008	RPLP1P13
1.10519	-4.57745	9.93205	6.37719e-23	3.01252e-21	41.2002	LINC01764
-0.76273	-0.504404	-9.93392	6.26201e-23	2.97007e-21	41.1867	RPS4XP1
-1.44052	-1.81425	-9.92395	6.89983e-23	3.24633e-21	41.1263	MARCKSL1P1
0.515049	3.79933	9.95329	5.18482e-23	2.4792e-21	41.1212	ZNF224
-0.863939	2.44095	-9.93849	5.98957e-23	2.85625e-21	41.043	RPS3AP26
-0.957701	-2.00282	-9.91219	7.73564e-23	3.62022e-21	41.0153	AGBL5-IT1
-1.0221	-4.22793	-9.9116	7.7802e-23	3.63623e-21	41.0067	RPSAP63
2.21005	0.996157	9.92191	7.0382e-23	3.30701e-21	40.9694	SNORA53
1.28317	-3.27756	9.90596	8.21861e-23	3.83096e-21	40.9601	SNORD67
0.503562	-5.97625	9.93324	6.30357e-23	2.98576e-21	40.8842	MTCYBP44
-1.04498	-2.66314	-9.89701	8.96443e-23	4.17309e-21	40.8742	RPSAP4
0.586446	-4.21682	9.93234	6.35884e-23	3.00789e-21	40.8575	AC005253.2
-1.00651	-3.70885	-9.89432	9.20141e-23	4.27774e-21	40.8471	RNU6-1011P
1.44862	-3.86525	9.89323	9.29958e-23	4.31768e-21	40.8378	RN7SKP253
0.49109	5.27211	9.93637	6.11432e-23	2.90785e-21	40.8288	CCNH
0.534985	-5.92062	9.92779	6.64696e-23	3.13154e-21	40.8098	AC002542.2
-0.757294	2.8387	-9.91652	7.4167e-23	3.47558e-21	40.8046	ZNF320
0.592712	-5.91299	9.91884	7.25168e-23	3.40278e-21	40.7817	OR10J2P
1.0722	-4.56274	9.88587	9.98768e-23	4.63105e-21	40.7467	RPL17P10
-1.21056	-2.50429	-9.88164	1.04052e-22	4.80563e-21	40.7275	WASHC5-AS1
-1.17704	-1.67266	-9.87964	1.06086e-22	4.88678e-21	40.7064	CTAGE7P
-0.715301	-0.0667295	-9.88504	1.00678e-22	4.66205e-21	40.6952	YBX1P2
0.485851	-6.00615	9.90919	7.96492e-23	3.71763e-21	40.6559	MIR107
0.915056	11.5902	9.99238	3.5383e-23	1.7247e-21	40.6363	MALAT1
-1.15964	-3.12629	-9.86875	1.17882e-22	5.37387e-21	40.6062	RN7SL268P
2.56007	-2.23286	9.87088	1.15481e-22	5.27121e-21	40.6038	SNORA74A
-0.917042	-0.872422	-9.87091	1.15454e-22	5.27121e-21	40.6002	PSMA6P1
-1.08021	-2.9466	-9.86686	1.20066e-22	5.46635e-21	40.5882	SRSF9P1
1.18786	-4.61595	9.8617	1.26213e-22	5.73877e-21	40.5134	MIR103A2
-1.24262	-3.99987	-9.85703	1.3204e-22	5.99599e-21	40.4935	PABPC1P2
0.865265	-5.43647	9.87208	1.14143e-22	5.2237e-21	40.484	COX6CP18
-1.24937	-2.24025	-9.8547	1.35052e-22	6.10909e-21	40.4694	KIZ-AS1
-1.20235	-3.31306	-9.85428	1.35595e-22	6.12579e-21	40.4686	RNA5SP317
-1.13768	-3.20825	-9.84863	1.43208e-22	6.45316e-21	40.4148	BTF3P4
-1.26503	-3.0616	-9.84846	1.43434e-22	6.4551e-21	40.413	GLYATL1P1
-1.22789	0.268644	-9.855	1.34656e-22	6.09901e-21	40.4079	LRRC7
0.53003	-5.98045	9.88422	1.01483e-22	4.69316e-21	40.4049	WFDC9
0.571634	-5.80985	9.87601	1.09887e-22	5.05522e-21	40.3614	AC053503.2
0.37493	-6.10663	9.88078	1.04922e-22	4.83946e-21	40.3487	MIR9-3
-1.56985	-2.29489	-9.83731	1.59746e-22	7.14349e-21	40.2993	MTCO2P22
0.490177	-6.00014	9.87214	1.1408e-22	5.2237e-21	40.2969	LINC02155
1.21494	-1.60831	9.83812	1.58503e-22	7.09696e-21	40.2934	SNORA2A
0.450986	-5.6379	9.8726	1.1357e-22	5.21106e-21	40.2746	TIMM8AP1
-1.31024	-0.0678435	-9.83559	1.62417e-22	7.25375e-21	40.2449	KDELR3
-1.01574	2.18529	-9.84419	1.49481e-22	6.71865e-21	40.2357	IDI2-AS1
-0.751432	-1.09509	-9.82971	1.71902e-22	7.6482e-21	40.2167	ATF4P4
0.710727	-5.79353	9.85147	1.39336e-22	6.28673e-21	40.1757	LINC01708
0.407986	5.65492	9.87374	1.12325e-22	5.16064e-21	40.1599	NEMF
-0.844484	1.34354	-9.83256	1.67241e-22	7.4597e-21	40.1289	RPL3P2
0.385387	-6.10453	9.85556	1.33931e-22	6.07403e-21	40.1071	MIR3116-1
1.20448	-2.48357	9.81593	1.96313e-22	8.70132e-21	40.1001	SCARNA8
-0.962939	-3.32384	-9.81498	1.98118e-22	8.77027e-21	40.0968	RPSAP11
-1.51091	-1.13761	-9.81384	2.00296e-22	8.83335e-21	40.063	FRMD5
-0.806715	0.530784	-9.81402	1.99958e-22	8.8295e-21	40.0176	ADNP-AS1
0.419017	-6.07714	9.84387	1.49936e-22	6.73049e-21	40.0065	SNORD113-7
0.463472	-6.00036	9.83821	1.58356e-22	7.09696e-21	39.9724	CNTNAP3P5
-1.05746	-2.94886	-9.80102	2.26601e-22	9.93123e-21	39.9643	HNRNPA1P39
-1.28492	-1.98168	-9.80105	2.26523e-22	9.93123e-21	39.9592	TAC4
0.408255	-6.07274	9.83172	1.68588e-22	7.51028e-21	39.8894	MIR362
1.3123	-2.89242	9.78917	2.53945e-22	1.10198e-20	39.8526	MIR3136
0.513716	-6.00035	9.82413	1.81389e-22	8.06014e-21	39.8396	TFAMP2
0.723535	-5.64269	9.8146	1.98836e-22	8.79099e-21	39.8168	MIR3945
-0.995333	-3.40578	-9.78485	2.6469e-22	1.14579e-20	39.8117	RNU6-722P
0.55915	-5.91484	9.82022	1.88353e-22	8.35903e-21	39.7852	AC079779.4
-1.18515	1.38343	-9.7992	2.30595e-22	1.00937e-20	39.7828	MTCO1P40
1.09777	-5.43658	9.78961	2.52861e-22	1.09863e-20	39.7509	NEGR1-IT1
0.756961	1.96058	9.78732	2.58488e-22	1.12032e-20	39.7437	MRPL2
-1.54303	4.73809	-9.80119	2.26237e-22	9.93123e-21	39.7274	LCK
-0.842245	2.4062	-9.7947	2.40788e-22	1.05007e-20	39.712	GAPDHP1
-1.19953	-2.24378	-9.7736	2.94863e-22	1.27326e-20	39.7051	HTR5BP
-1.22914	-2.69994	-9.77304	2.96458e-22	1.27858e-20	39.6981	HNRNPA3P11
-0.876753	2.85638	-9.79409	2.42199e-22	1.05491e-20	39.6876	RPL10P16
1.17836	3.9972	9.79726	2.34939e-22	1.02583e-20	39.6811	CTNND1
0.432049	-6.04712	9.80921	2.09424e-22	9.21281e-21	39.6688	NXT1P1
-1.10929	-3.63639	-9.76375	3.24086e-22	1.39092e-20	39.6127	RNU6-216P
-1.20821	-3.16667	-9.76135	3.31601e-22	1.41902e-20	39.5911	GPAT2P2
-1.47735	-2.338	-9.76128	3.31842e-22	1.41902e-20	39.5847	OPA1-AS1
0.403879	-6.09425	9.79796	2.33374e-22	1.02026e-20	39.5597	RNU6-178P
0.511941	3.31199	9.78179	2.72597e-22	1.17857e-20	39.5496	GLYCTK
-1.08684	-1.66865	-9.7547	3.53409e-22	1.50575e-20	39.506	RPL5P3
0.808557	-5.54721	9.77221	2.98838e-22	1.28727e-20	39.5032	RNU6-403P
-1.40726	-2.01942	-9.75295	3.59394e-22	1.5294e-20	39.4989	RPL7P52
0.473897	-6.03551	9.79078	2.50027e-22	1.08767e-20	39.4989	LINC01921
0.442465	6.55919	9.81256	2.02783e-22	8.93183e-21	39.4987	VPS13B
1.42451	-4.06014	9.74688	3.80901e-22	1.61507e-20	39.4561	PGAM1P10
-1.04258	-2.99841	-9.74231	3.97907e-22	1.68514e-20	39.4124	BPIFB9P
1.70118	-2.27931	9.73527	4.25602e-22	1.79811e-20	39.3405	TVP23CP1
0.539743	-5.96998	9.76932	3.07232e-22	1.3202e-20	39.3309	RNU6-369P
0.416311	-6.07715	9.77144	3.01054e-22	1.29523e-20	39.3171	RNU6-115P
-0.639268	2.10973	-9.75103	3.66061e-22	1.55589e-20	39.3102	DISP1
0.468549	3.77103	9.76059	3.34038e-22	1.42667e-20	39.2733	FAM219B
0.780152	-5.76885	9.74863	3.74578e-22	1.59017e-20	39.2592	RN7SL464P
0.414551	-6.07348	9.76301	3.26393e-22	1.39912e-20	39.2341	FERD3L
-1.15819	-2.65772	-9.72301	4.78504e-22	2.01195e-20	39.2291	RN7SL502P
-1.30508	-1.62786	-9.72317	4.77762e-22	2.01123e-20	39.2225	LINC00102
0.394452	-6.09167	9.75696	3.4587e-22	1.47542e-20	39.1731	RNU1-142P
-1.03806	-2.70247	-9.71166	5.33209e-22	2.22865e-20	39.1251	LDHAP5
1.50444	-2.11864	9.7122	5.30469e-22	2.21983e-20	39.1095	SNORA80B
0.442231	3.16333	9.73893	4.1097e-22	1.73838e-20	39.1089	SPRYD4
-1.21683	-0.983995	-9.70795	5.52412e-22	2.30344e-20	39.0845	PRG4
-1.0863	-0.588358	-9.70709	5.56965e-22	2.31968e-20	39.0608	GRIN3A
-1.19108	-3.07311	-9.70376	5.74927e-22	2.39166e-20	39.0508	RNA5SP78
0.811944	-5.64988	9.71969	4.93926e-22	2.07184e-20	39.0269	OR13C4
-0.785582	-1.20283	-9.69998	5.96004e-22	2.47641e-20	39.0053	USHBP1
1.1385	-4.55329	9.72013	4.9182e-22	2.06547e-20	38.9748	AP000648.3
0.459443	-6.0195	9.72895	4.52098e-22	1.90776e-20	38.929	AC027119.1
0.436321	-6.05759	9.72565	4.66584e-22	1.96653e-20	38.8907	RNA5SP208
-0.722317	1.01822	-9.69219	6.41908e-22	2.664e-20	38.8706	C1orf56
0.636177	-5.77625	9.71437	5.1962e-22	2.17702e-20	38.8698	MIR361
-1.26067	-2.02289	-9.67839	7.31935e-22	3.01275e-20	38.8122	FTH1P5
-1.50536	1.50994	-9.68531	6.8532e-22	2.83747e-20	38.8029	PRDX3P1
-1.05464	-3.09343	-9.67679	7.43169e-22	3.05542e-20	38.7995	RPS4XP8
-1.44578	-1.09108	-9.67905	7.27375e-22	2.99749e-20	38.7947	KLB
-1.37481	-1.96914	-9.67463	7.5855e-22	3.11501e-20	38.7686	KNOP1P2
1.34196	-3.06651	9.67306	7.69956e-22	3.15449e-20	38.7629	TAS2R13
0.505744	-5.95517	9.70819	5.51187e-22	2.30106e-20	38.7554	MIR4506
-0.730064	-1.41124	-9.67437	7.60492e-22	3.11935e-20	38.7513	OLA1P1
0.549003	3.92026	9.6903	6.53568e-22	2.70919e-20	38.6705	ABCF2
-1.17164	-2.2811	-9.66257	8.50602e-22	3.46874e-20	38.6664	TTC9B
1.12095	-4.20494	9.65904	8.79583e-22	3.57863e-20	38.6316	RNA5SP344
-1.27039	4.53453	-9.68495	6.87705e-22	2.84399e-20	38.6192	CD6
-0.78452	-0.58889	-9.66189	8.56163e-22	3.48738e-20	38.6071	EEF1A1P24
1.17204	-3.08412	9.64807	9.76025e-22	3.95273e-20	38.5317	LDHAL6FP
0.563023	4.72562	9.68136	7.11543e-22	2.93568e-20	38.5081	SNAP23
-1.24237	-3.01043	-9.64482	1.00657e-21	4.06239e-20	38.5016	AP000356.2
-1.63184	-0.6671	-9.64639	9.91721e-22	4.00708e-20	38.4967	FLNB-AS1
0.430847	-6.06078	9.68174	7.09023e-22	2.92872e-20	38.471	SCEL-AS1
1.74845	-3.68827	9.63955	1.05816e-21	4.25598e-20	38.4512	RN7SL471P
0.947504	-5.36611	9.65127	9.46849e-22	3.83899e-20	38.4493	LINC01924
-1.2523	-1.724	-9.64052	1.04839e-21	4.22153e-20	38.4452	RPSAP8
0.536352	-5.93926	9.67262	7.73231e-22	3.16055e-20	38.4358	RNU6-164P
-1.35376	-2.76736	-9.63811	1.07267e-21	4.30941e-20	38.4335	RPL26P37
-0.745633	3.7527	-9.67266	7.7295e-22	3.16055e-20	38.4314	EEF1A1P6
-1.07175	-2.94381	-9.63582	1.0962e-21	4.38296e-20	38.4155	RPL26P35
-1.35562	-2.96544	-9.63572	1.0972e-21	4.38296e-20	38.4154	RN7SL338P
-1.01063	-3.86193	-9.63443	1.11066e-21	4.43169e-20	38.4035	RPS5P3
-1.02075	-2.80942	-9.63378	1.11748e-21	4.45385e-20	38.3976	MIR4513
1.36647	-2.12449	9.63079	1.14959e-21	4.57666e-20	38.3506	SCARNA3
-1.15347	-1.4234	-9.62977	1.16075e-21	4.61586e-20	38.3484	C22orf23
-1.38861	-1.7975	-9.62879	1.17152e-21	4.6534e-20	38.3423	MTRNR2L10
0.402558	-6.09253	9.66868	8.02662e-22	3.27704e-20	38.3392	IQCF5
0.75451	2.54852	9.64071	1.04653e-21	4.21886e-20	38.2817	RHOF
-0.992033	-1.47224	-9.62312	1.23605e-21	4.89319e-20	38.2807	GAPDHP38
-1.13839	-2.69178	-9.62031	1.26944e-21	5.01407e-20	38.2739	RPL7P57
-1.25337	-3.25286	-9.61803	1.29703e-21	5.11156e-20	38.2525	MT-TC
-0.94978	-0.211487	-9.62222	1.2467e-21	4.9298e-20	38.2459	PFN1P1
0.501606	-6.00374	9.65245	9.36386e-22	3.80095e-20	38.2061	LINC02017
-0.760393	-0.122652	-9.61973	1.27639e-21	5.03588e-20	38.1996	TUBBP1
0.384325	-6.09118	9.65328	9.29013e-22	3.77538e-20	38.1977	MIR502
-1.15254	0.0727046	-9.61281	1.36259e-21	5.35794e-20	38.1752	FTH1P7
-0.932684	-0.00177082	-9.60992	1.40034e-21	5.49412e-20	38.1494	GRIN3B
1.53461	-1.04357	9.61297	1.36059e-21	5.35606e-20	38.1485	SNORA7B
1.16638	-3.73458	9.60633	1.44862e-21	5.65831e-20	38.1463	RNU7-96P
-1.15262	0.878504	-9.60827	1.42233e-21	5.57416e-20	38.0966	ZC3H12B
-1.49319	-1.74702	-9.60046	1.53117e-21	5.9675e-20	38.0778	RN7SL15P
0.436156	-6.05921	9.63715	1.0824e-21	4.34353e-20	38.0515	LINC02077
-1.80142	-1.0618	-9.59931	1.54785e-21	6.02584e-20	38.0504	MTND4P24
0.410137	-6.06097	9.63589	1.09546e-21	4.38296e-20	38.0502	RNU6-732P
0.441405	5.1575	9.64699	9.86124e-22	3.98904e-20	38.0487	HEATR1
0.410505	-6.08066	9.63595	1.09482e-21	4.38296e-20	38.0376	SNORD114-27
0.763305	0.786668	9.60224	1.50561e-21	5.87437e-20	38.0272	STARD5
-0.888592	-0.502735	-9.59569	1.60156e-21	6.22805e-20	38.0245	SEMA4G
-1.44949	-1.96209	-9.59157	1.66509e-21	6.45599e-20	37.9939	MTATP8P2
-1.22236	-2.40083	-9.58849	1.71412e-21	6.61459e-20	37.9774	CRHR2
-1.05837	-1.09544	-9.58896	1.70659e-21	6.59277e-20	37.9725	RGS17
-0.947956	-2.79252	-9.58728	1.73381e-21	6.67595e-20	37.9655	CCDC13-AS1
1.60301	-2.51214	9.58744	1.73106e-21	6.67262e-20	37.9599	SCARNA1
0.488643	-6.00907	9.62488	1.21567e-21	4.82335e-20	37.9506	LNCPRESS2
2.45886	-1.18777	9.59153	1.66568e-21	6.45599e-20	37.9464	SNORA23
0.464984	-6.02216	9.62344	1.23243e-21	4.88432e-20	37.9321	UQCRHP4
-1.31364	-1.60856	-9.58526	1.76702e-21	6.79538e-20	37.9269	FOXP1-AS1
-0.816614	-0.0287816	-9.5893	1.701e-21	6.57837e-20	37.9208	ATF4P3
-1.28975	-2.66794	-9.58058	1.84662e-21	7.08703e-20	37.903	LRRC19
-1.39692	-2.88523	-9.57869	1.87985e-21	7.19885e-20	37.8859	HSPE1P27
-1.0973	-2.35051	-9.57245	1.99357e-21	7.62606e-20	37.83	FDX1P1
-1.10378	1.14707	-9.58516	1.7687e-21	6.79538e-20	37.8158	DRC3
0.393672	-6.0968	9.61187	1.37473e-21	5.39965e-20	37.8078	VN1R37P
0.393683	-6.082	9.60635	1.44833e-21	5.65831e-20	37.7591	RNU4ATAC7P
0.40054	-6.07962	9.60655	1.44558e-21	5.65831e-20	37.7585	RPL13P
-1.14009	-3.1725	-9.56358	2.16696e-21	8.23561e-20	37.7495	MTND3P23
-0.870166	-2.31541	-9.56308	2.1772e-21	8.2655e-20	37.7402	UBE2D3P2
-0.958268	-1.19208	-9.56237	2.19188e-21	8.30341e-20	37.7192	GAPDHP40
0.627235	-5.86696	9.58961	1.69616e-21	6.56688e-20	37.6933	RN7SL551P
-1.24634	-0.375177	-9.55998	2.24172e-21	8.474e-20	37.6808	PLEKHG6
-0.558253	3.0667	-9.58043	1.84929e-21	7.08956e-20	37.6788	ARL3
0.963915	-2.98242	9.55552	2.33766e-21	8.79885e-20	37.6731	LINC00571
-0.81872	1.398	-9.56642	2.1099e-21	8.04481e-20	37.6599	MYH7B
-1.09648	-1.57868	-9.55463	2.35708e-21	8.86246e-20	37.6574	ACOXL
-0.792351	-0.177005	-9.55887	2.26518e-21	8.55348e-20	37.6439	RPL5P23
-1.2268	-0.0029942	-9.5572	2.30106e-21	8.67036e-20	37.6413	SCUBE3
0.440081	-6.06148	9.59203	1.65779e-21	6.43957e-20	37.6255	RPS17P15
0.900562	-5.61636	9.56376	2.16329e-21	8.23056e-20	37.6208	RN7SKP40
-0.863091	0.278121	-9.55126	2.4331e-21	9.1288e-20	37.5515	RPL13AP7
-0.944223	-0.243663	-9.53929	2.72213e-21	1.01591e-19	37.4693	ZC2HC1C
-0.868194	-1.58835	-9.53236	2.90493e-21	1.08298e-19	37.4433	DHX9P1
0.578823	-5.78798	9.55786	2.28674e-21	8.62564e-20	37.4289	NDUFB4P9
0.415687	-6.07254	9.57018	2.0367e-21	7.78257e-20	37.4251	RBMY2KP
1.17447	-2.88737	9.52803	3.02545e-21	1.12434e-19	37.4185	PNPT1P1
0.380667	-6.09432	9.56668	2.10474e-21	8.03387e-20	37.3889	MTCO1P44
0.386835	-6.09134	9.56618	2.1147e-21	8.0544e-20	37.3861	BPY2DP
-0.698788	-0.733224	-9.52571	3.09177e-21	1.14656e-19	37.3667	RPL5P30
0.421867	-6.05373	9.56297	2.17952e-21	8.2655e-20	37.3621	CYCSP8
-0.936309	-3.92045	-9.52144	3.21797e-21	1.19211e-19	37.36	RPL31P28
0.445466	-6.03428	9.56197	2.20014e-21	8.32575e-20	37.3537	FAM74A3
0.873317	3.49197	9.54803	2.50785e-21	9.38924e-20	37.2929	NREP
0.415784	-6.04479	9.55391	2.37312e-21	8.91326e-20	37.2873	MIR3683
-1.28684	-3.03969	-9.51147	3.53276e-21	1.30323e-19	37.2679	HMGB3P14
-0.980942	0.0156373	-9.51268	3.49303e-21	1.29128e-19	37.2582	ZBTB32
-1.41975	-1.58634	-9.5125	3.4988e-21	1.29206e-19	37.2522	ARL4AP4
-0.75903	1.70444	-9.52966	2.97957e-21	1.10963e-19	37.2235	EEF1A1P4
-0.433499	5.41406	-9.54831	2.50122e-21	9.37437e-20	37.2231	DAXX
-0.489326	4.65869	-9.54308	2.62722e-21	9.81527e-20	37.2083	CLPP
0.442161	-6.04838	9.54359	2.61464e-21	9.77862e-20	37.1843	CCDC58P2
-1.18291	0.534687	-9.51722	3.34749e-21	1.23878e-19	37.1832	RPL37P2
-1.01614	-3.46562	-9.50063	3.90945e-21	1.43617e-19	37.171	SNX6P1
-0.94488	-2.21877	-9.49903	3.96848e-21	1.45482e-19	37.1535	HMGN2P17
-1.55494	-0.427506	-9.49945	3.95295e-21	1.45064e-19	37.1275	MUC6
0.427075	-6.06705	9.52775	3.03338e-21	1.12609e-19	37.0326	MIR3976
0.36301	-6.11608	9.52857	3.01007e-21	1.1198e-19	37.0314	MIR3914-1
-1.4	-2.47347	-9.48331	4.59549e-21	1.67576e-19	37.0078	BNIP3P40
-0.854924	-1.1841	-9.4845	4.54502e-21	1.66099e-19	37.003	CFAP157
-1.40871	-2.01292	-9.48228	4.63986e-21	1.68863e-19	36.9976	SETP5
-1.21677	-1.57031	-9.48101	4.69534e-21	1.70706e-19	36.988	VTN
1.39846	-3.95853	9.47955	4.75979e-21	1.7287e-19	36.9787	SNORA11B
-0.79786	-1.66121	-9.47887	4.79013e-21	1.73793e-19	36.9669	GLT8D2
-1.22591	-2.62334	-9.47395	5.01469e-21	1.81379e-19	36.9256	ACRV1
1.22302	-4.41891	9.47101	5.15396e-21	1.86034e-19	36.8887	MIR1256
0.718185	2.93962	9.48846	4.37983e-21	1.60228e-19	36.8655	ZNF410
-1.0526	-0.302173	-9.4752	4.95646e-21	1.79642e-19	36.8574	RPL37AP1
-1.22768	-1.33641	-9.46642	5.37906e-21	1.9396e-19	36.8567	GK-AS1
-1.48979	-1.67069	-9.46523	5.43918e-21	1.95927e-19	36.8356	TBC1D22A-AS1
0.410749	-6.07263	9.50578	3.72569e-21	1.37153e-19	36.828	RPS14P7
-1.20247	-1.73506	-9.46378	5.51299e-21	1.98181e-19	36.8129	RPL27AP5
0.407551	-6.05954	9.50351	3.8058e-21	1.39956e-19	36.8117	RNU6-619P
-1.23603	-0.0370749	-9.46313	5.54642e-21	1.99179e-19	36.8041	ATP6V1C2
-0.754275	-0.581136	-9.4642	5.49179e-21	1.9762e-19	36.802	SEC63P1
0.507613	-5.96221	9.49818	4.00016e-21	1.46491e-19	36.7977	RN7SL864P
-0.89028	-1.50541	-9.45973	5.7249e-21	2.05169e-19	36.7774	EIF5AP4
-1.24002	-3.15949	-9.45445	6.01324e-21	2.15116e-19	36.7482	RNU7-49P
-1.22783	-2.50457	-9.45404	6.03616e-21	2.15666e-19	36.7438	C12orf71
-1.1051	-3.45958	-9.45035	6.24721e-21	2.2298e-19	36.7109	RNU6-1048P
-1.5615	-2.20643	-9.44947	6.29798e-21	2.24564e-19	36.6926	RPS27AP7
0.720237	-5.68392	9.47176	5.11801e-21	1.84926e-19	36.6461	MIR30D
1.47292	-1.33393	9.44829	6.36747e-21	2.26812e-19	36.6432	TAS2R30
0.412247	-6.06887	9.48437	4.55029e-21	1.66119e-19	36.6368	RNA5SP261
0.454865	-6.02775	9.48321	4.59972e-21	1.67576e-19	36.6297	LINC01394
-0.931893	0.452574	-9.44543	6.5395e-21	2.32001e-19	36.6231	GLI1
-0.632053	-0.158908	-9.44629	6.4875e-21	2.30621e-19	36.6168	EIF4HP1
-1.27338	-2.99621	-9.44011	6.87043e-21	2.43006e-19	36.6159	RPS27P29
1.17618	-4.52609	9.44082	6.82532e-21	2.41654e-19	36.6149	MIR2278
-0.708235	1.97906	-9.45974	5.72414e-21	2.05169e-19	36.5934	ATP1A1-AS1
0.496403	-6.0033	9.47417	5.00449e-21	1.81196e-19	36.5526	TRIM60P13
0.72467	7.85236	9.51022	3.57404e-21	1.31708e-19	36.5483	ZEB2
1.13045	-0.192124	9.44801	6.3846e-21	2.27192e-19	36.5291	HERC2P10
-1.18376	-3.32528	-9.42897	7.61958e-21	2.68424e-19	36.5157	BNIP3P24
1.34106	0.13265	9.43412	7.2638e-21	2.56404e-19	36.4704	POU5F2
-0.796002	-2.25126	-9.4212	8.1886e-21	2.87606e-19	36.4433	RPL26P30
2.45078	-2.0963	9.4172	8.49776e-21	2.97574e-19	36.3796	SNORA49
0.401827	-6.08009	9.45442	6.01467e-21	2.15116e-19	36.3532	MIR5702
-1.5932	-2.06599	-9.4097	9.10993e-21	3.16804e-19	36.3286	ST8SIA6-AS1
1.25437	-2.66957	9.40749	9.29832e-21	3.22718e-19	36.3162	MKRN5P
0.462967	2.6599	9.42502	7.90359e-21	2.78151e-19	36.2987	TMEM234
0.386757	-6.09011	9.44577	6.51882e-21	2.315e-19	36.2746	SNORD114-22
-0.574725	1.40513	-9.41532	8.64727e-21	3.01609e-19	36.2652	HNRNPCP2
0.41727	-6.04806	9.44169	6.77076e-21	2.39963e-19	36.2515	RNA5SP215
-1.102	-0.0471094	-9.40324	9.67143e-21	3.35006e-19	36.2425	GRTP1
-1.17878	-2.53776	-9.39579	1.03613e-20	3.57145e-19	36.215	RPS12P20
1.33872	-2.97416	9.39383	1.05508e-20	3.6332e-19	36.1977	MIR548E
-1.37641	5.63337	-9.43415	7.26146e-21	2.56404e-19	36.1936	TCF7
-0.88929	-1.75366	-9.39349	1.05838e-20	3.64101e-19	36.1933	CRLF1
1.46667	-1.8883	9.39632	1.03101e-20	3.56078e-19	36.1918	RN7SL648P
0.37884	-6.09146	9.42996	7.54984e-21	2.66234e-19	36.129	RNU6-765P
-0.934231	2.74924	-9.41663	8.54323e-21	2.98869e-19	36.1186	EEF1A1P9
-1.39099	-2.54501	-9.38263	1.17009e-20	4.0214e-19	36.0882	UBE2CP1
0.402797	-6.07263	9.42238	8.09986e-21	2.84774e-19	36.0653	RNA5SP116
-1.53292	-1.70895	-9.37873	1.21307e-20	4.15694e-19	36.0485	AC015987.1
0.390751	-6.08576	9.41778	8.45232e-21	2.96573e-19	36.0187	MIR494
0.378063	-6.0906	9.41758	8.4682e-21	2.96834e-19	36.0141	MIR3938
0.38892	-6.088	9.41638	8.56263e-21	2.9925e-19	36.0055	RNU6-248P
0.383783	-6.08553	9.41624	8.57403e-21	2.99351e-19	36.0049	MIR876
0.635088	-5.30953	9.41409	8.74619e-21	3.04757e-19	35.9991	AL132709.1
-0.906864	-1.81807	-9.3727	1.28245e-20	4.39038e-19	35.9965	RPL7P50
-1.12506	1.13242	-9.38071	1.19111e-20	4.08563e-19	35.9784	FTH1P2
0.69695	-5.75103	9.39735	1.02123e-20	3.53047e-19	35.9772	AIMP1P1
-1.18863	-2.12373	-9.3684	1.3344e-20	4.53295e-19	35.9655	MCCC1-AS1
0.378077	-6.08872	9.41022	9.0659e-21	3.15585e-19	35.9463	MIR4674
0.418109	-6.05884	9.40917	9.15464e-21	3.18045e-19	35.9455	AC078851.1
0.431819	-6.04952	9.40738	9.30758e-21	3.22721e-19	35.9263	OR5AL1
-1.10252	-1.66903	-9.36498	1.37713e-20	4.67361e-19	35.9259	ZNF32-AS2
-1.23636	-2.13687	-9.3635	1.39603e-20	4.73319e-19	35.9219	CDRT15P1
-1.26779	-0.604662	-9.36968	1.31875e-20	4.49126e-19	35.9204	RPL10P12
-1.03469	-3.77964	-9.36317	1.40027e-20	4.74301e-19	35.9183	RNU6-824P
0.418191	-6.06603	9.39904	1.00545e-20	3.47935e-19	35.8548	MIRLET7A2
0.493593	-6.01273	9.39619	1.03229e-20	3.56171e-19	35.8348	RNA5SP164
-0.935747	-0.469669	-9.35789	1.47009e-20	4.96516e-19	35.8247	AQP11
1.01208	-1.0426	9.3562	1.49318e-20	5.03508e-19	35.7894	FAR1-IT1
-1.27032	-0.163087	-9.34785	1.61261e-20	5.41012e-19	35.7318	CDHR5
-1.13075	-2.19851	-9.33886	1.75172e-20	5.83913e-19	35.6956	NPM1P29
-1.30382	1.71674	-9.3457	1.64484e-20	5.50257e-19	35.6924	SIT1
-1.23279	-2.18892	-9.33883	1.75209e-20	5.83913e-19	35.6923	GAPDHP2
0.373236	-6.09876	9.38164	1.18086e-20	4.05443e-19	35.684	RNA5SP279
1.15576	-4.70065	9.33682	1.78489e-20	5.94281e-19	35.6542	MIRLET7I
-0.918445	-3.29196	-9.33057	1.89038e-20	6.25853e-19	35.6254	SUCLA2-AS1
0.499978	-5.99838	9.37212	1.28939e-20	4.40132e-19	35.6241	MIR548AX
-0.911506	-2.1203	-9.3313	1.87777e-20	6.22851e-19	35.6224	RPL5P9
0.412793	-6.06806	9.37234	1.28678e-20	4.40092e-19	35.6009	IGHVII-44-2
0.361509	-6.10196	9.37222	1.28819e-20	4.40132e-19	35.5974	VTRNA2-1
-0.881871	-2.65687	-9.32719	1.94992e-20	6.44353e-19	35.5965	IGBP1P1
0.375511	-6.08973	9.37116	1.30081e-20	4.43597e-19	35.5903	RNA5SP249
0.478357	-6.01179	9.36846	1.33371e-20	4.53295e-19	35.5802	CBX1P5
-1.03117	-2.49155	-9.32544	1.98155e-20	6.54191e-19	35.5757	RWDD4P1
0.408847	-6.08013	9.36961	1.31957e-20	4.49126e-19	35.5752	PDLIM1P2
-1.1325	1.53284	-9.33612	1.79642e-20	5.97557e-19	35.5488	GP1BA
0.389035	-6.06421	9.36197	1.4159e-20	4.79133e-19	35.5158	MIR7-2
1.28257	-0.295288	9.3303	1.89503e-20	6.26802e-19	35.5119	SNORA28
0.433373	-6.0498	9.36127	1.42503e-20	4.81759e-19	35.5081	FAM197Y3
-0.847053	-3.0965	-9.31624	2.15624e-20	7.09202e-19	35.4972	HNRNPA1P41
-1.21232	-3.13966	-9.31598	2.16129e-20	7.10199e-19	35.4914	RPL36AP48
-0.840079	-1.43228	-9.31979	2.08718e-20	6.8713e-19	35.4887	EEF1B2P1
0.653698	-5.79954	9.34867	1.60052e-20	5.37985e-19	35.4806	HTR2A-AS1
0.459844	-5.99538	9.35441	1.51805e-20	5.11241e-19	35.4694	RNU6-719P
-1.33782	-3.22519	-9.31263	2.22877e-20	7.29648e-19	35.4635	RPL23AP12
0.413207	-6.06371	9.35617	1.49366e-20	5.03508e-19	35.4596	TSPY12P
-1.2124	-2.63345	-9.31266	2.22822e-20	7.29648e-19	35.4553	RPL7P48
0.557748	-5.91826	9.34775	1.61414e-20	5.41012e-19	35.445	MIR99A
-0.846116	-1.33549	-9.31041	2.27471e-20	7.43304e-19	35.4163	NAP1L1P1
0.534594	1.58473	9.32382	2.01123e-20	6.63368e-19	35.4148	PTPMT1
-0.891056	-0.201671	-9.31333	2.21456e-20	7.26345e-19	35.4099	RPL7AP50
0.508453	-5.96449	9.34756	1.61684e-20	5.41402e-19	35.4076	LINC00587
0.401989	-6.08275	9.34984	1.58328e-20	5.32699e-19	35.3964	MIR124-2
0.361985	-6.10695	9.34783	1.61281e-20	5.41012e-19	35.3765	ELOCP4
0.450822	-6.05027	9.34119	1.71453e-20	5.72481e-19	35.3318	SNORD113-9
-1.04342	-1.91326	-9.29681	2.57653e-20	8.29604e-19	35.3189	TMEM221
-1.21836	-2.40371	-9.29549	2.60796e-20	8.38191e-19	35.3047	PHACTR2P1
0.574364	-5.91548	9.3357	1.80337e-20	5.98735e-19	35.304	LINC01566
-0.739703	-1.45729	-9.29625	2.58999e-20	8.33177e-19	35.2955	SUMO2P1
0.366894	-6.09877	9.33578	1.80188e-20	5.98735e-19	35.2688	MIR412
1.26924	-3.44642	9.2905	2.72979e-20	8.7495e-19	35.2667	SCARNA18
-0.846683	-1.41088	-9.29026	2.73593e-20	8.76119e-19	35.2498	UBE2SP1
1.33952	-3.78383	9.28856	2.77875e-20	8.89024e-19	35.2495	MIR1200
-1.27463	-2.22196	-9.28651	2.8313e-20	9.03373e-19	35.2255	AC092620.2
0.606316	4.71729	9.33119	1.87966e-20	6.22889e-19	35.2097	ZNF407
1.04128	-3.76429	9.28366	2.90612e-20	9.24728e-19	35.207	MIR3146
-0.759688	3.23389	-9.30094	2.48101e-20	8.0597e-19	35.1759	LRFN1
0.86154	-5.47884	9.30466	2.39774e-20	7.82781e-19	35.1679	RNU6-1275P
1.07833	-1.86444	9.2802	2.99952e-20	9.52726e-19	35.155	SNORA20
0.852502	-5.57162	9.29818	2.54462e-20	8.22338e-19	35.1539	RN7SL278P
0.644843	3.10989	9.30274	2.44037e-20	7.94485e-19	35.1301	TRAPPC6B
1.01999	-1.15511	9.27588	3.12048e-20	9.89361e-19	35.1272	POLN
0.484309	2.25792	9.29768	2.55621e-20	8.24572e-19	35.1263	IPPK
0.347793	-6.11525	9.32024	2.07855e-20	6.84929e-19	35.1235	OFD1P12Y
-0.676645	-0.807255	-9.27349	3.18935e-20	1.00847e-18	35.0846	UBE2D3P1
0.419803	-6.01882	9.31397	2.20165e-20	7.22785e-19	35.084	ZNF444P1
-1.31865	-2.84904	-9.26961	3.30457e-20	1.04303e-18	35.077	COX6B1P5
0.405402	-6.0628	9.31221	2.23735e-20	7.31776e-19	35.0657	MIR561
2.14702	-0.173156	9.27558	3.12914e-20	9.91213e-19	35.0387	RN7SL3
0.499501	7.34289	9.34292	1.68741e-20	5.63961e-19	35.0301	MYCBP2
-0.761941	1.77441	-9.28315	2.9198e-20	9.28245e-19	35.0222	YBX1P1
0.513686	-5.98224	9.30358	2.42175e-20	7.89153e-19	35.0007	MTND6P7
0.54632	-5.86996	9.29769	2.55604e-20	8.24572e-19	34.9981	MIR141
-1.37777	-2.27716	-9.26013	3.60307e-20	1.13116e-18	34.9918	RN7SL798P
-0.797902	-1.09792	-9.26213	3.53801e-20	1.11371e-18	34.9762	EEF1A1P14
0.328409	-4.89248	9.30374	2.41806e-20	7.8868e-19	34.9722	RPL23AP1
-1.14792	-3.23897	-9.25644	3.72639e-20	1.16675e-18	34.9606	RPL34P33
0.357944	-6.09995	9.30172	2.4634e-20	8.01243e-19	34.9592	RNASE12
0.374977	-6.0828	9.30087	2.48251e-20	8.0597e-19	34.9548	RNU6-381P
0.409491	-6.06029	9.29897	2.52608e-20	8.18631e-19	34.9435	RPS29P33
-1.18797	-2.84564	-9.25441	3.79628e-20	1.18547e-18	34.9406	LANCL1-AS1
0.48422	-5.9971	9.29715	2.56853e-20	8.27787e-19	34.9375	PRAMEF35P
0.384052	-6.08484	9.29897	2.52616e-20	8.18631e-19	34.9344	MIR4465
0.377061	-6.0905	9.29861	2.53443e-20	8.20553e-19	34.9326	RNU4ATAC8P
0.398096	-6.08183	9.29819	2.54429e-20	8.22338e-19	34.9265	MIR5691
0.485012	-5.96148	9.29222	2.68725e-20	8.62887e-19	34.9194	RNU6-148P
0.964823	-4.23401	9.24971	3.96252e-20	1.23519e-18	34.8906	MIR628
-1.06038	-2.90916	-9.24857	4.00381e-20	1.2455e-18	34.8901	CASP16P
0.68668	-1.74809	9.2485	4.00621e-20	1.2455e-18	34.8734	NEURL2
0.386503	-6.08342	9.29173	2.69924e-20	8.65948e-19	34.8725	RN7SL647P
-1.1707	-0.858804	-9.2439	4.17788e-20	1.29544e-18	34.8367	B3GAT2
0.345528	-6.11676	9.28766	2.80175e-20	8.95568e-19	34.8284	RNU6-1293P
0.360367	-6.10271	9.28698	2.81928e-20	9.00352e-19	34.8241	RNU6-261P
0.360934	-6.09859	9.28589	2.84754e-20	9.0773e-19	34.8163	MIR4330
1.20818	-4.44577	9.23941	4.35229e-20	1.3436e-18	34.8044	TAS2R41
-1.18534	-0.562847	-9.24167	4.26362e-20	1.3197e-18	34.8034	RBFOX3
0.393853	-6.08243	9.28391	2.8995e-20	9.23458e-19	34.7993	MIR1295A
-0.728362	-1.68743	-9.23886	4.37405e-20	1.34913e-18	34.7775	SRP9P1
0.410254	-6.04431	9.27732	3.07976e-20	9.77331e-19	34.7558	MIR4661
-0.949706	1.2316	-9.24303	4.21092e-20	1.30453e-18	34.7517	PCDH12
0.400797	-6.06363	9.27525	3.13853e-20	9.93293e-19	34.7295	RNU6-205P
0.318166	4.58329	9.27222	3.22663e-20	1.01934e-18	34.7228	AP4B1
-1.10672	-0.476078	-9.23682	4.45628e-20	1.37329e-18	34.721	PKD2L2
-1.29321	-2.92956	-9.22921	4.77576e-20	1.46789e-18	34.7164	RNU6-30P
-1.31435	-2.84033	-9.22817	4.82107e-20	1.47923e-18	34.7044	RN7SL413P
-1.13201	-1.29492	-9.22606	4.91469e-20	1.50664e-18	34.6798	APOBEC2
0.389659	-6.08266	9.26736	3.3731e-20	1.06371e-18	34.651	FAM197Y5
0.367771	-6.09242	9.26625	3.40745e-20	1.07358e-18	34.6409	RNU6-1317P
-1.0621	-3.61035	-9.22068	5.16072e-20	1.5727e-18	34.6377	CDC37P2
0.951093	-4.36289	9.22016	5.18507e-20	1.57853e-18	34.6244	MIR4782
0.477354	-6.02522	9.26146	3.5598e-20	1.11957e-18	34.6159	MIR30A
0.455011	-5.99254	9.26083	3.58025e-20	1.125e-18	34.6114	RPL29P32
0.61467	-5.69489	9.24617	4.09223e-20	1.27e-18	34.5998	MIR3145
0.357572	-6.10751	9.25951	3.62355e-20	1.13657e-18	34.5773	MIR133A2
0.382918	-5.84274	9.25818	3.66785e-20	1.14944e-18	34.5649	MIR135A1
0.369409	-6.09677	9.25471	3.78589e-20	1.18433e-18	34.5362	MIR4666B
0.359653	-6.10063	9.2545	3.79293e-20	1.18547e-18	34.5331	MIR892B
0.74462	1.35476	9.23014	4.73558e-20	1.45681e-18	34.5303	KRT8P46
0.373926	-6.08878	9.25096	3.91737e-20	1.2222e-18	34.501	MIR4636
2.47605	0.00320856	9.22067	5.16146e-20	1.5727e-18	34.4997	RNU4-1
0.382829	-6.08247	9.24958	3.96693e-20	1.23547e-18	34.4907	CDY11P
0.437262	-6.0412	9.24665	4.07454e-20	1.26562e-18	34.4769	HMGN1P16
-0.989458	-3.32095	-9.20194	6.11815e-20	1.84821e-18	34.4717	RPL21P89
-0.934831	2.28321	-9.22433	4.99243e-20	1.52649e-18	34.4528	RPL15P3
0.365593	-6.10356	9.24153	4.26906e-20	1.32022e-18	34.415	MTND1P12
0.351811	-6.10753	9.24096	4.29136e-20	1.32595e-18	34.4105	TTTY7
0.858119	-5.58433	9.21102	5.63406e-20	1.70931e-18	34.3929	ENO1P3
-1.28795	-0.877186	-9.19165	6.71653e-20	2.0117e-18	34.358	SLC16A8
-0.931567	-2.0575	-9.18831	6.92312e-20	2.0613e-18	34.3434	ATP8B5P
0.357121	-6.10689	9.23145	4.67943e-20	1.4408e-18	34.323	TSPY9P
0.549455	-5.82581	9.22096	5.14782e-20	1.57127e-18	34.3222	RNU1-68P
1.08784	-4.4612	9.18508	7.12837e-20	2.12062e-18	34.3172	MIR550A3
0.379008	-6.08422	9.22908	4.78147e-20	1.46836e-18	34.3084	RNU6-832P
0.468383	-5.92552	9.22489	4.96721e-20	1.52009e-18	34.2714	MIR4767
0.362394	-6.10202	9.22558	4.93576e-20	1.51178e-18	34.2709	MIR1283-1
0.427262	-6.04528	9.22354	5.02849e-20	1.53618e-18	34.2666	RNA5SP26
-1.56409	-1.73397	-9.1802	7.45048e-20	2.21083e-18	34.2639	BIRC6-AS2
-1.15646	-2.57927	-9.17613	7.7299e-20	2.28604e-18	34.242	YWHAQP6
-0.696988	0.913181	-9.18904	6.8772e-20	2.04936e-18	34.2177	HSP90AB3P
0.486112	-5.99019	9.21413	5.47745e-20	1.66466e-18	34.19	LINC02118
0.423979	-6.03671	9.21188	5.59021e-20	1.69747e-18	34.1651	RN7SL335P
0.328409	-4.76912	9.21063	5.6543e-20	1.71397e-18	34.1339	HNRNPCP1
0.694189	4.34391	9.21758	5.30843e-20	1.61469e-18	34.1229	ANKRD36
0.359848	-6.10308	9.20877	5.7506e-20	1.74136e-18	34.1229	MIR4303
0.36014	-6.09982	9.20869	5.75455e-20	1.74136e-18	34.122	MIR1269A
0.38219	-6.08882	9.20834	5.77304e-20	1.74545e-18	34.1191	RNA5SP189
-0.748178	-0.539512	-9.167	8.39543e-20	2.47041e-18	34.1142	XRCC6P2
-1.20893	2.90484	-9.19036	6.79573e-20	2.03024e-18	34.1008	MTCO3P12
-1.04126	-2.38576	-9.15975	8.96365e-20	2.62008e-18	34.1005	MRPS18AP1
-0.481071	5.2476	-9.20109	6.16548e-20	1.85931e-18	34.0915	GSK3A
-1.1154	-3.1905	-9.15814	9.09532e-20	2.65196e-18	34.0861	RNU6-387P
0.390457	-6.07433	9.20164	6.13505e-20	1.85172e-18	34.0658	RNA5SP62
0.35926	-6.10076	9.19999	6.22767e-20	1.87646e-18	34.0427	MIR888
1.17352	-0.414087	9.15922	9.00734e-20	2.62849e-18	34.0232	SCARNA9
0.35877	-6.10074	9.19658	6.42275e-20	1.93193e-18	34.0143	MIR1-1
0.551312	-5.88329	9.19023	6.8034e-20	2.03081e-18	34.0136	ASNSP6
0.347678	-6.10785	9.19672	6.41487e-20	1.93121e-18	34.0125	ZNF736P4Y
-0.885033	-2.31958	-9.14939	9.84283e-20	2.84633e-18	34.0071	HNRNPA3P10
0.356731	-6.10531	9.19597	6.45834e-20	1.94098e-18	34.0051	RNU6-309P
0.426192	-6.04556	9.19224	6.68052e-20	2.00262e-18	33.9858	OR4A41P
0.364446	-6.10768	9.19371	6.5922e-20	1.97952e-18	33.9853	RNU6-374P
0.341354	-6.1134	9.19249	6.66589e-20	1.99994e-18	33.9738	TTTY8
0.425878	-6.04672	9.19071	6.77405e-20	2.0272e-18	33.9716	MTND6P13
1.11655	-0.545393	9.14986	9.80138e-20	2.83901e-18	33.9643	RTEL1P1
0.39781	-6.06976	9.19045	6.78979e-20	2.03019e-18	33.9629	KRTAP19-10P
0.360182	-6.10224	9.1899	6.82412e-20	2.03526e-18	33.9521	SDR42E1P2
-0.949241	-0.281777	-9.14955	9.82889e-20	2.84464e-18	33.9294	HNRNPA1P4
-1.02087	-2.4191	-9.13983	1.07292e-19	3.08744e-18	33.9192	TUBBP2
-1.05157	-1.69936	-9.14187	1.05335e-19	3.03856e-18	33.9177	SRP72P2
0.562415	-5.92905	9.18306	7.25978e-20	2.15788e-18	33.9045	CDR1
-0.804637	-1.35239	-9.13833	1.08751e-19	3.12431e-18	33.8841	EIF4A1P4
1.19284	-2.19585	9.13688	1.10185e-19	3.15776e-18	33.8716	KCTD9P1
0.339324	-6.11628	9.18087	7.40521e-20	2.19925e-18	33.8693	ARAFP3
0.593792	-5.88121	9.17277	7.96852e-20	2.35068e-18	33.8645	GRM5-AS1
-1.17912	-3.01195	-9.1329	1.14204e-19	3.25922e-18	33.8626	MED4-AS1
-0.898339	-3.56861	-9.13209	1.15041e-19	3.27294e-18	33.8562	UBL5P2
0.505777	-5.95349	9.17437	7.85407e-20	2.31886e-18	33.852	IFNA13
0.430272	-6.06115	9.17797	7.60268e-20	2.25409e-18	33.8516	TSPY8
0.422162	-6.04727	9.17618	7.72653e-20	2.28604e-18	33.8428	RNU6-321P
0.370006	-6.09501	9.17698	7.67089e-20	2.2724e-18	33.8394	RNU6-119P
0.363534	-6.09934	9.17571	7.75919e-20	2.29277e-18	33.8268	KRTAP20-4
-1.03762	-0.187016	-9.13268	1.14434e-19	3.25922e-18	33.8238	CRB2
0.754562	2.52731	9.14353	1.03774e-19	2.99599e-18	33.8068	CRELD1
0.396252	-6.06186	9.17057	8.12915e-20	2.39405e-18	33.7869	AC079395.1
-1.02295	-2.7885	-9.12396	1.23785e-19	3.49398e-18	33.7831	RPS4XP7
0.340484	-6.11964	9.17092	8.10321e-20	2.38841e-18	33.7796	RBMY2WP
0.519406	-5.94066	9.16335	8.67705e-20	2.54689e-18	33.762	MIR3144
-0.908862	-4.07706	-9.12101	1.27109e-19	3.58154e-18	33.7515	RNU6-553P
-0.776353	3.52072	-9.16046	8.90654e-20	2.60555e-18	33.7476	EEF1A1P13
0.872077	-5.48484	9.13782	1.0925e-19	3.13609e-18	33.7459	RNU7-124P
1.20962	0.294017	9.14064	1.06509e-19	3.0674e-18	33.7455	AC011933.2
0.407688	-6.04695	9.16442	8.59381e-20	2.52667e-18	33.7388	GXYLT1P1
1.31832	-2.88543	9.11728	1.31449e-19	3.6979e-18	33.7243	GCNT1P3
0.377964	-6.0868	9.16394	8.63108e-20	2.53551e-18	33.7231	MIR4290
0.4177	-6.07058	9.16283	8.71829e-20	2.55473e-18	33.7136	TSPY1
0.357013	-6.10383	9.16304	8.70143e-20	2.55191e-18	33.713	MIR2053
0.958597	-4.8102	9.12394	1.23803e-19	3.49398e-18	33.7099	REP15
0.341507	-6.11628	9.16254	8.74063e-20	2.55914e-18	33.7059	TTTY4C
0.422898	-6.05747	9.1595	8.98397e-20	2.62384e-18	33.6908	RBMY3AP
0.396085	1.52472	9.13097	1.16209e-19	3.30351e-18	33.6788	DUS4L
0.442982	-6.03603	9.15589	9.28161e-20	2.69734e-18	33.6623	CYP4F44P
0.369269	-6.08311	9.15699	9.1901e-20	2.67516e-18	33.6621	RNU1-54P
0.357795	-6.10028	9.15734	9.16101e-20	2.6689e-18	33.6619	SDR42E1P4
0.341256	-6.11448	9.15654	9.22724e-20	2.68376e-18	33.6535	RNU6-1193P
0.362416	-6.09473	9.1548	9.37339e-20	2.72176e-18	33.6404	CYP4A43P
0.369752	-6.08886	9.15164	9.64527e-20	2.7984e-18	33.6155	FAM74A1
0.400788	-6.07008	9.15023	9.76867e-20	2.83187e-18	33.6055	OR4R3P
0.74693	-5.67606	9.12918	1.18095e-19	3.35171e-18	33.5999	VTRNA1-2
0.355533	-6.10188	9.14863	9.91093e-20	2.86367e-18	33.5856	MIR105-2
-0.87088	-2.17779	-9.10173	1.51161e-19	4.21205e-18	33.5782	PCNPP5
0.38791	-6.06226	9.14133	1.05855e-19	3.05107e-18	33.5322	RBMX2P4
0.921269	-0.226167	9.1091	1.41476e-19	3.95525e-18	33.528	CCDC144CP
0.513382	-5.98704	9.13474	1.12329e-19	3.20878e-18	33.4966	RNA5SP366
0.328409	-4.9942	9.13895	1.08151e-19	3.10962e-18	33.494	Z83844.1
0.352847	-6.10777	9.13737	1.09699e-19	3.1464e-18	33.4831	MIR302E
-1.22317	2.31578	-9.10105	1.52097e-19	4.23143e-18	33.4769	LINC00861
0.363728	-6.09931	9.13613	1.10936e-19	3.17413e-18	33.4735	RNU6-349P
0.350357	-6.11273	9.13616	1.10898e-19	3.17413e-18	33.4722	RNU6-1117P
0.339268	-6.11818	9.13597	1.11088e-19	3.17589e-18	33.4684	RBMY1J
-1.03435	-1.38447	-9.08959	1.68561e-19	4.66e-18	33.4523	GAPDHP35
0.37027	-6.09223	9.13277	1.1434e-19	3.25922e-18	33.4465	RNA5SP328
0.362382	-6.10207	9.13265	1.14466e-19	3.25922e-18	33.4412	RNA5SP281
-1.12749	-3.01742	-9.08471	1.76111e-19	4.84588e-18	33.4383	PRR15L
0.86595	0.594543	9.09173	1.65362e-19	4.57685e-18	33.4237	ACAD11
0.355193	-6.09993	9.12967	1.1758e-19	3.3398e-18	33.4152	USP9YP8
0.366734	-6.0932	9.12813	1.1922e-19	3.38091e-18	33.4051	RNA5SP401
0.421695	-6.04478	9.1263	1.21199e-19	3.43151e-18	33.3978	RN7SKP121
0.863717	-5.31528	9.09683	1.57965e-19	4.38082e-18	33.3921	STARD13-IT1
0.373414	-6.09522	9.12558	1.21985e-19	3.45099e-18	33.3808	MIR3169
0.398127	-6.06599	9.12363	1.24154e-19	3.50109e-18	33.3737	MIR409
0.339569	-6.11916	9.12438	1.23318e-19	3.48588e-18	33.3654	RNU6-473P
-0.998798	-1.71002	-9.07543	1.91384e-19	5.22941e-18	33.3523	FTH1P12
0.374563	-6.08246	9.11988	1.28416e-19	3.61547e-18	33.3334	MIR873
0.486128	-5.984	9.11567	1.33372e-19	3.74004e-18	33.3163	ADAM20P3
-0.98368	-1.85103	-9.07018	2.00596e-19	5.443e-18	33.312	PIANP
0.360034	-6.09557	9.1169	1.319e-19	3.70764e-18	33.3051	RNU6-187P
-1.12882	-3.13589	-9.06934	2.021e-19	5.47115e-18	33.3027	THOC7-AS1
0.375053	-6.09663	9.11626	1.32667e-19	3.72516e-18	33.3007	MIR299
0.344585	-6.10887	9.1162	1.32735e-19	3.72516e-18	33.2938	MIR514A2
-0.991216	-0.76441	-9.07307	1.95469e-19	5.32442e-18	33.2895	RPSAP47
0.414976	-6.05888	9.11423	1.3511e-19	3.78577e-18	33.285	SOD2P1
0.443279	-6.0187	9.11196	1.37894e-19	3.86071e-18	33.2763	HNRNPDP2
-1.13644	-3.53375	-9.06607	2.08102e-19	5.60775e-18	33.2745	RPL31P7
-0.942903	-4.15044	-9.06668	2.0698e-19	5.58418e-18	33.2674	RPL10P5
-0.784253	4.69295	-9.10207	1.50705e-19	4.20267e-18	33.2623	ANKH
1.74176	-2.16661	9.06688	2.06597e-19	5.58001e-18	33.2586	SNORA37
-1.0996	-2.84218	-9.06336	2.1322e-19	5.74129e-18	33.2482	FNTAP2
0.410849	3.34227	9.1012	1.51887e-19	4.22893e-18	33.2462	GPATCH2
0.421656	-6.04001	9.10799	1.42905e-19	3.99148e-18	33.2456	MIR125B1
0.354467	-6.10028	9.10909	1.41496e-19	3.95525e-18	33.2334	MIR514A1
-1.05336	0.279637	-9.0687	2.03255e-19	5.49821e-18	33.2247	BMP8A
1.05138	-3.88634	9.05868	2.22335e-19	5.95028e-18	33.2134	MIR3174
0.436881	7.01363	9.12703	1.20408e-19	3.41184e-18	33.2134	EEF1D
0.386105	-6.05323	9.10626	1.45139e-19	4.05067e-18	33.2087	AC009237.11
-0.796356	2.71085	-9.08806	1.70903e-19	4.72102e-18	33.2004	RPL6P27
-1.17236	-3.5603	-9.05762	2.24451e-19	6.00236e-18	33.2003	RPS17P2
0.338319	-6.11673	9.09922	1.5461e-19	4.29793e-18	33.1423	XKRYP6
0.36894	-6.07858	9.09786	1.56509e-19	4.3473e-18	33.1391	RNU6-356P
0.338519	-6.11822	9.09701	1.57713e-19	4.37728e-18	33.1234	DUX4L28
1.80298	0.323542	9.06718	2.06046e-19	5.56942e-18	33.1207	SNORA12
-0.917013	-2.7035	-9.04788	2.44854e-19	6.4937e-18	33.1148	ACTG1P9
0.390822	-6.07702	9.0923	1.64518e-19	4.55896e-18	33.0901	RNA5SP148
0.397082	-6.06217	9.09169	1.65424e-19	4.57685e-18	33.0863	OR10AF1P
0.652556	-5.70195	9.07423	1.9344e-19	5.28142e-18	33.0803	MIR1343
-0.781693	-1.99806	-9.04331	2.55059e-19	6.74104e-18	33.0647	CHCHD2P2
-1.49077	-1.10387	-9.04327	2.55138e-19	6.74104e-18	33.0513	SLC10A1
0.435441	-6.03575	9.08676	1.72905e-19	4.77258e-18	33.0495	LINC01243
-0.801412	-1.60861	-9.04171	2.58711e-19	6.81499e-18	33.0391	RPL7AP31
0.416985	-6.04205	9.08559	1.7473e-19	4.81163e-18	33.0356	RBMY2EP
0.364394	-6.09148	9.08606	1.73994e-19	4.79889e-18	33.03	RNU6ATAC21P
-1.09315	-3.3213	-9.03604	2.72143e-19	7.11556e-18	33.0127	RPS15AP5
0.361266	-6.08465	9.08115	1.81815e-19	4.99892e-18	32.9923	RNU6-566P
0.348867	-6.10757	9.08061	1.82694e-19	5.01917e-18	32.9797	TCP11X2
0.429763	-6.03443	9.07852	1.86151e-19	5.10617e-18	32.9764	LINC01889
0.397769	-6.05504	9.07807	1.8691e-19	5.123e-18	32.9712	RNU2-44P
0.515425	-5.95148	9.07556	1.91148e-19	5.22941e-18	32.9686	MIPEPP2
0.337308	-6.11942	9.0786	1.86019e-19	5.10617e-18	32.9602	TTTY4
0.421302	-6.05181	9.07658	1.89409e-19	5.18746e-18	32.9528	OR4A5
0.810237	3.08736	9.04151	2.59192e-19	6.82255e-18	32.9517	GABARAP
0.496758	-5.94415	9.07216	1.97061e-19	5.36362e-18	32.9475	CACNA1C-IT1
0.39986	-6.07627	9.07542	1.91387e-19	5.22941e-18	32.9359	QTRT1P1
-1.02836	-1.55397	-9.02911	2.89498e-19	7.51905e-18	32.9237	RPL19P16
0.371746	-6.09036	9.07366	1.94444e-19	5.30371e-18	32.9207	RN7SKP14
0.34812	-6.10323	9.07359	1.94558e-19	5.30371e-18	32.9201	RBMY2NP
1.51659	-3.71548	9.02438	3.0196e-19	7.77387e-18	32.9101	SCARNA11
0.559804	-5.78859	9.05874	2.22199e-19	5.95028e-18	32.9085	SNORA36B
0.611732	-5.77113	9.0555	2.28732e-19	6.10292e-18	32.9068	RN7SKP297
-1.39518	-2.44241	-9.02448	3.01693e-19	7.77387e-18	32.9052	PHBP12
0.363793	-6.09466	9.07171	1.97859e-19	5.3812e-18	32.9034	RNU6-127P
0.364012	-6.08394	9.07054	1.9994e-19	5.42976e-18	32.8903	MIR4271
0.301341	4.72131	9.07053	1.99954e-19	5.42976e-18	32.8838	MIOS
0.328409	-5.29169	9.06973	2.01399e-19	5.46059e-18	32.8807	MIR637
0.334438	-6.12207	9.06962	2.01595e-19	5.46168e-18	32.8801	CDY14P
0.384715	-6.07273	9.06663	2.07068e-19	5.58418e-18	32.8672	MIR2681
-1.01919	-0.625697	-9.02569	2.98461e-19	7.71766e-18	32.8544	RPL10P3
-0.826066	-2.78946	-9.01785	3.2004e-19	8.19736e-18	32.852	RPL29P33
0.471011	-5.99138	9.06113	2.17511e-19	5.8434e-18	32.8511	RNU6-1303P
0.701071	-5.39663	9.03585	2.72596e-19	7.1221e-18	32.8485	RNU6-770P
0.394693	-6.05992	9.06315	2.13617e-19	5.74756e-18	32.834	UBTFL10
0.337963	6.55499	9.08588	1.74271e-19	4.80277e-18	32.8216	GPATCH2L
-0.810278	-3.22832	-9.01386	3.31602e-19	8.46886e-18	32.8202	RPSAP46
0.366228	-6.09302	9.06133	2.17111e-19	5.83711e-18	32.8124	RNU4-66P
0.365722	-6.077	9.06018	2.19372e-19	5.87995e-18	32.8066	RNU6-1194P
0.350074	-6.10685	9.0605	2.18735e-19	5.87182e-18	32.803	RNU6-81P
0.353354	-6.10455	9.06018	2.1937e-19	5.87995e-18	32.7995	OFD1P16Y
0.499012	-5.98326	9.05513	2.29492e-19	6.11857e-18	32.7794	DEFB128
0.359012	-6.10057	9.05675	2.26195e-19	6.04441e-18	32.7699	MIR548AE1
-1.15704	-2.64325	-9.00789	3.49706e-19	8.88606e-18	32.7657	LINC01988
0.35904	-6.09626	9.05618	2.27359e-19	6.0709e-18	32.7657	TSPY20P
0.368601	-6.09665	9.05431	2.31186e-19	6.15906e-18	32.7509	RNU6-279P
0.418412	-6.04686	9.05249	2.34963e-19	6.25024e-18	32.7485	LINC01038
0.407105	-6.04202	9.05133	2.37427e-19	6.31099e-18	32.7401	MIR4684
0.347661	-6.10974	9.05299	2.33919e-19	6.22715e-18	32.7352	MIR5681A
0.395656	-6.05447	9.04956	2.4121e-19	6.40671e-18	32.7171	LINC00314
0.559231	-5.88962	9.04037	2.61838e-19	6.88189e-18	32.7007	MIRLET7C
1.06728	-2.0375	9.00579	3.563e-19	9.02756e-18	32.6954	HYMAI
0.340319	-6.11344	9.04819	2.44185e-19	6.48085e-18	32.692	RNU6-394P
0.334184	-6.1211	9.04756	2.45557e-19	6.50744e-18	32.6856	USP9YP36
0.334438	-6.12158	9.04722	2.46302e-19	6.52228e-18	32.6826	DUX4L25
0.964595	-4.81655	9.00142	3.70419e-19	9.35832e-18	32.6773	MIR4648
0.350242	-6.10363	9.04487	2.51517e-19	6.65537e-18	32.6666	RNU6-280P
-1.23828	-2.49593	-8.99766	3.83011e-19	9.64184e-18	32.6659	AC008937.2
-1.33588	-2.41588	-8.9968	3.85933e-19	9.70153e-18	32.6619	B3GALNT1P1
1.14238	-4.03777	8.99527	3.91221e-19	9.81342e-18	32.6588	PACERR
0.378334	-6.07891	9.04318	2.55346e-19	6.74148e-18	32.6541	ZYXP1
0.637412	-5.84143	9.03566	2.73076e-19	7.12936e-18	32.6532	NRG1-IT1
0.466231	-5.97302	9.03827	2.66772e-19	6.98549e-18	32.6492	AC012462.3
0.405312	-6.06164	9.04113	2.60066e-19	6.84044e-18	32.6468	MIR551B
0.422805	2.84522	9.02496	3.00403e-19	7.76217e-18	32.644	CA5BP1
0.35471	-6.10517	9.04204	2.57961e-19	6.80542e-18	32.6417	RNU7-46P
0.356933	-6.10727	9.04174	2.58648e-19	6.81499e-18	32.6373	RNU6-438P
0.343527	-6.10308	9.03966	2.63488e-19	6.91494e-18	32.6193	PRAMEF32P
0.333641	-6.12061	9.03975	2.6328e-19	6.91464e-18	32.6174	USP9YP9
0.328409	-4.30512	9.03832	2.66657e-19	6.98549e-18	32.6039	SDHAP2
-1.31837	-2.69849	-8.98939	4.1219e-19	1.02954e-17	32.5991	GNRHR
0.335457	-6.12013	9.03736	2.68955e-19	7.03743e-18	32.5964	FAM90A5P
-0.811096	-2.08529	-8.9884	4.15834e-19	1.03643e-17	32.5847	RPL5P5
0.356653	-6.10005	9.03528	2.73995e-19	7.14273e-18	32.5812	RNU6-581P
0.328409	-4.53137	9.03554	2.73366e-19	7.13163e-18	32.5794	FCF1P2
-1.24565	0.705036	-8.99579	3.89416e-19	9.78209e-18	32.5758	LHX4
0.38833	-6.06112	9.03362	2.78077e-19	7.2438e-18	32.5716	AP000997.1
0.535667	-5.75441	9.01836	3.18581e-19	8.16594e-18	32.5649	CNTNAP3P1
0.366816	-6.08883	9.03236	2.81227e-19	7.32043e-18	32.5588	RN7SKP147
0.475583	-5.98458	9.03001	2.87182e-19	7.4644e-18	32.5569	LINC00601
0.416822	-6.02806	9.03097	2.84733e-19	7.40621e-18	32.5568	UBDP1
0.402529	-6.06592	9.02868	2.90608e-19	7.53675e-18	32.5314	RNU6-168P
0.968569	-4.10719	8.98032	4.46714e-19	1.09967e-17	32.5285	AC079790.2
0.336176	-6.11362	9.0289	2.90044e-19	7.52766e-18	32.5234	RN7SL469P
-1.18946	0.082308	-8.98473	4.29594e-19	1.06695e-17	32.5165	B3GNT4
0.369962	-6.06905	9.02661	2.96012e-19	7.6656e-18	32.5143	RN7SL796P
-1.27219	-1.42633	-8.9809	4.44432e-19	1.09607e-17	32.5099	ATP1B3-AS1
0.378704	-6.07526	9.02638	2.9662e-19	7.67569e-18	32.5097	AC007967.3
0.336557	-6.11867	9.02706	2.94832e-19	7.64067e-18	32.5058	ELOCP10
-1.14572	-3.25248	-8.97769	4.57276e-19	1.12302e-17	32.5037	RNA5SP493
0.662163	-5.56161	9.00072	3.72734e-19	9.39657e-18	32.4969	MIR548N
0.333701	-6.1183	9.02462	3.01301e-19	7.77387e-18	32.4848	TTTY23
0.332492	-6.12158	9.0247	3.01093e-19	7.77387e-18	32.4845	CDY20P
0.334326	-6.1199	9.02446	3.01744e-19	7.77387e-18	32.4823	RBMY2XP
-0.721351	0.546427	-8.98583	4.25418e-19	1.05807e-17	32.4728	RPL7AP30
0.333317	-6.11942	9.02301	3.05674e-19	7.86373e-18	32.4696	WBP1LP12
-0.568093	6.9679	-9.03938	2.64163e-19	6.92749e-18	32.4631	PACS1
0.343301	-6.11019	9.02123	3.1055e-19	7.98333e-18	32.4546	AC005609.2
0.363626	-6.09113	9.02001	3.13946e-19	8.05886e-18	32.4485	RNU6-139P
0.339815	-6.10587	9.02008	3.13757e-19	8.05886e-18	32.4467	RNU6-361P
0.422406	-6.04437	9.01844	3.18349e-19	8.16594e-18	32.4467	LINC00353
-0.82058	-2.20278	-8.97222	4.79985e-19	1.17063e-17	32.4408	HNRNPA1P50
0.547796	-5.93041	9.01284	3.34635e-19	8.53393e-18	32.4328	RNA5SP188
-0.925645	-2.5614	-8.97025	4.88457e-19	1.18881e-17	32.4328	EEF1A1P17
0.403729	-6.05112	9.01658	3.23691e-19	8.28485e-18	32.4244	RN7SL305P
0.38224	-6.07648	9.01504	3.28132e-19	8.39242e-18	32.4068	FAM197Y2
0.349369	-6.10823	9.0145	3.29739e-19	8.42738e-18	32.3958	CKS1BP5
0.333045	-6.11437	9.01356	3.32506e-19	8.48577e-18	32.3885	AC009947.2
-1.12203	-0.825564	-8.96581	5.0802e-19	1.22625e-17	32.3797	HSPA12B
0.332632	-6.1211	9.01261	3.35312e-19	8.545e-18	32.3783	TP53TG3F
0.404799	-6.05044	9.01105	3.39999e-19	8.65816e-18	32.3693	DSTNP4
0.328409	-4.94209	9.01057	3.41475e-19	8.68946e-18	32.36	SNORA8
-1.1092	-1.72664	-8.96067	5.31706e-19	1.27817e-17	32.3467	ADGRG2
-0.791901	-0.365785	-8.96476	5.12791e-19	1.23692e-17	32.3438	UQCRFS1P1
0.40455	-6.06949	9.00695	3.52621e-19	8.94078e-18	32.3415	RNU6-457P
1.0481	-4.29171	8.95936	5.37884e-19	1.29037e-17	32.3394	MRPS10P2
0.346031	-6.10536	9.00758	3.50681e-19	8.9044e-18	32.3376	MIR1263
0.958702	-2.14237	8.96053	5.32336e-19	1.2788e-17	32.336	PRDX2P3
1.10472	-3.98462	8.95829	5.43025e-19	1.29987e-17	32.3346	MIR4804
0.334954	-6.11844	9.0072	3.51846e-19	8.92756e-18	32.3322	USP9YP20
-0.759575	1.64717	-8.97628	4.63009e-19	1.13473e-17	32.3259	YBX1P10
0.331195	-6.11747	9.00563	3.56793e-19	9.03354e-18	32.3176	TSPY19P
0.332425	-6.12039	9.00548	3.5727e-19	9.03912e-18	32.3158	CDY18P
0.331321	-6.12184	9.0035	3.63631e-19	9.19343e-18	32.2985	USP9YP19
0.453917	-6.01143	9.00113	3.71366e-19	9.37553e-18	32.2968	UGT1A2P
0.433687	-6.05112	9.00046	3.73578e-19	9.41112e-18	32.2873	LINC01628
0.330991	-6.1211	9.00099	3.71825e-19	9.38037e-18	32.2764	RNU1-95P
0.427108	-6.00527	8.99553	3.90322e-19	9.79786e-18	32.263	MIR3928
0.386101	-6.06658	8.99725	3.84403e-19	9.66997e-18	32.2599	RNA5SP193
-1.30875	-2.20453	-8.94915	5.88746e-19	1.39152e-17	32.2429	TET2-AS1
-0.834347	-2.06134	-8.94689	6.00612e-19	1.41482e-17	32.2289	RPL12P14
0.387305	-6.06284	8.99251	4.00923e-19	1.00425e-17	32.213	RNA5SP98
0.366675	-6.09545	8.99264	4.00475e-19	1.00384e-17	32.2084	MIR1267
-1.61106	1.85649	-8.9544	5.62034e-19	1.3419e-17	32.2074	MAL
0.342716	-6.10849	8.99202	4.0268e-19	1.00793e-17	32.2008	MIR1912
0.358505	-6.10062	8.99147	4.04625e-19	1.01208e-17	32.1969	FAM197Y4
0.347047	-6.08709	8.99047	4.08258e-19	1.02044e-17	32.1913	RNU6-232P
-1.33046	-0.572936	-8.94174	6.28586e-19	1.47479e-17	32.1787	VSIG2
0.355919	-6.09152	8.98871	4.14679e-19	1.03429e-17	32.1766	RNU6-461P
0.434998	-6.00662	8.98588	4.25221e-19	1.05807e-17	32.176	RNU2-20P
0.334245	-6.11407	8.9888	4.1435e-19	1.0342e-17	32.1713	XKRYP3
0.33791	-6.10902	8.98556	4.26424e-19	1.05983e-17	32.1443	RNU6-412P
-1.06439	-1.79915	-8.93653	6.58177e-19	1.53704e-17	32.1396	DIO1
0.392718	-6.07007	8.98399	4.32415e-19	1.07244e-17	32.1369	RNU6-253P
0.331237	-6.12158	8.98444	4.3069e-19	1.06892e-17	32.1314	FAM90A6P
0.371214	-6.08061	8.98277	4.37124e-19	1.0826e-17	32.1265	RNU6-690P
0.333921	-6.11253	8.98335	4.34874e-19	1.07778e-17	32.1244	RN7SL818P
0.412637	-6.03872	8.98122	4.4317e-19	1.09372e-17	32.1243	RNU6-1163P
0.350706	-6.09629	8.98256	4.37956e-19	1.08389e-17	32.1188	MIR3663
0.465647	-6.00985	8.9803	4.46826e-19	1.09967e-17	32.1172	AC079896.1
0.432625	-6.0435	8.98137	4.42568e-19	1.093e-17	32.1165	AC097463.1
1.66837	-4.77366	8.93709	6.54945e-19	1.53051e-17	32.114	RNA5S9
-0.974607	-3.1365	-8.93255	6.81676e-19	1.56262e-17	32.1137	RPL9P28
0.333726	-6.1199	8.98241	4.38513e-19	1.08451e-17	32.1137	RN7SKP131
0.370118	6.72686	9.00848	3.47859e-19	8.84552e-18	32.11	TPP2
0.369618	-6.08342	8.98029	4.46828e-19	1.09967e-17	32.1039	RNU7-183P
-0.899091	1.82759	-8.962	5.2546e-19	1.26401e-17	32.1038	KRBA2
-0.835136	-1.70088	-8.93436	6.70918e-19	1.56262e-17	32.0978	RPL31P49
0.656817	-5.75107	8.96894	4.94121e-19	1.20011e-17	32.0883	RAD51AP2
0.339346	-6.11187	8.97814	4.55451e-19	1.11932e-17	32.0786	MIR3621
0.334438	-6.11867	8.97826	4.54976e-19	1.11894e-17	32.0773	MIR1258
0.486484	-5.97531	8.97409	4.72115e-19	1.15463e-17	32.0744	LINC00290
0.364077	-6.08383	8.97677	4.61035e-19	1.13075e-17	32.0726	MIR4267
0.360873	-6.08508	8.97676	4.61067e-19	1.13075e-17	32.0708	HNRNPDLP1
2.25512	0.711924	8.95199	5.74108e-19	1.36696e-17	32.0684	SCARNA21
0.376892	-6.07915	8.97522	4.67405e-19	1.1447e-17	32.058	MIR5580
0.336496	-6.10515	8.97391	4.72849e-19	1.15562e-17	32.0413	RNU6-1171P
-1.17517	-3.00161	-8.92397	7.35292e-19	1.57315e-17	32.0381	RPS15AP16
0.331054	-6.11927	8.97321	4.75797e-19	1.16202e-17	32.0338	OFD1P9Y
0.39998	-6.05098	8.97027	4.88337e-19	1.18881e-17	32.0197	PGAM3P
-1.026	-1.64455	-8.92576	7.23796e-19	1.56262e-17	32.0192	HNRNPRP1
0.340785	-6.10954	8.97109	4.84839e-19	1.18164e-17	32.0178	DEFB104B
0.393524	-6.05984	8.96971	4.90769e-19	1.19362e-17	32.0161	DEFB113
-0.463138	6.08222	-8.98138	4.42537e-19	1.093e-17	32.0124	GIT1
0.438344	-6.02346	8.96812	4.97746e-19	1.20725e-17	32.0101	LINC01332
0.337413	-6.10099	8.96948	4.91782e-19	1.19525e-17	32.0058	RN7SL331P
0.343221	-6.10991	8.96824	4.97195e-19	1.20674e-17	31.9927	SNORA70C
0.357356	-6.09111	8.96788	4.9881e-19	1.209e-17	31.9915	TAAR7P
0.357726	-6.08643	8.9675	5.00471e-19	1.21052e-17	31.9913	RNY3P7
0.330755	-6.11844	8.96763	4.9989e-19	1.20995e-17	31.9853	IGHD3OR15-3B
0.328409	-3.51026	8.96766	4.99763e-19	1.20995e-17	31.9844	TOMM6
0.420142	-6.0183	8.96441	5.14374e-19	1.23904e-17	31.9777	TRPC7-AS2
-0.970724	-3.47371	-8.91675	7.83596e-19	1.64052e-17	31.9772	RPL12P15
0.363549	-6.08751	8.96606	5.0689e-19	1.22436e-17	31.9772	RNA5SP264
0.408929	-6.04875	8.96468	5.13164e-19	1.23697e-17	31.9724	NDUFB9P3
0.407077	-6.04954	8.96368	5.17711e-19	1.24622e-17	31.9646	RNA5SP42
0.634031	-5.79969	8.95395	5.64236e-19	1.34443e-17	31.9509	AC023469.1
-0.880279	0.431073	-8.92851	7.06438e-19	1.56262e-17	31.9249	RPS7P10
0.328409	-5.1902	8.96017	5.34064e-19	1.28208e-17	31.9189	SNORA27
0.333541	-6.1165	8.9589	5.40102e-19	1.29393e-17	31.9094	SDR42E1P1
0.334438	-6.11728	8.95894	5.39903e-19	1.29393e-17	31.9086	TSPY3
0.367367	7.02022	8.9879	4.17689e-19	1.04032e-17	31.907	HECTD1
1.33463	-2.87051	8.90895	8.39337e-19	1.72721e-17	31.9056	MIR3140
0.359946	-6.09906	8.95788	5.44992e-19	1.3021e-17	31.9044	YWHAEP2
0.33679	-6.11478	8.95822	5.43322e-19	1.29987e-17	31.9035	RNU6-102P
0.336944	-6.11216	8.95803	5.44248e-19	1.3012e-17	31.9024	REXO1L3P
-0.862099	1.07256	-8.92405	7.34749e-19	1.57315e-17	31.902	CC2D2A
-1.41197	-0.896066	-8.9092	8.37488e-19	1.72697e-17	31.8775	TULP2
0.362	-6.0815	8.95419	5.63055e-19	1.34324e-17	31.8732	TSPY2
0.339733	-6.10779	8.95413	5.63357e-19	1.34324e-17	31.8712	RN7SL722P
-1.02642	-3.07549	-8.90365	8.79442e-19	1.78817e-17	31.863	RNU5B-2P
0.478934	-5.97766	8.95007	5.8397e-19	1.38488e-17	31.8617	GPC5-IT1
0.374453	-6.07289	8.95192	5.74469e-19	1.36696e-17	31.8593	RPL30P9
-0.936901	1.76592	-8.9157	7.90903e-19	1.64993e-17	31.8567	GPX3
0.365214	-6.08385	8.95156	5.76306e-19	1.3704e-17	31.8503	MIR3617
0.382406	-6.07419	8.95087	5.79836e-19	1.37601e-17	31.8492	KRTAP20-3
0.330782	-6.11818	8.95144	5.7695e-19	1.37101e-17	31.8437	OFD1P8Y
0.349369	-6.10618	8.95108	5.7877e-19	1.3744e-17	31.841	MTND4P19
0.378348	-6.08803	8.94923	5.88314e-19	1.39152e-17	31.8307	SNORD115-19
0.336524	-6.10679	8.94926	5.88131e-19	1.39152e-17	31.8272	VN1R33P
0.341929	-6.10789	8.94919	5.88539e-19	1.39152e-17	31.8258	MIR509-1
0.330398	-6.1211	8.94936	5.87615e-19	1.39152e-17	31.8252	USP17L23
-0.39345	7.10044	-8.9747	4.69557e-19	1.14917e-17	31.823	KHSRP
0.491726	-5.97507	8.9452	6.09663e-19	1.43326e-17	31.8226	HNF4GP1
0.33756	-6.11075	8.94874	5.90858e-19	1.39558e-17	31.8208	RNA5SP518
-0.722902	-0.336827	-8.90819	8.44952e-19	1.7339e-17	31.8173	EEF1A1P7
0.335457	-6.11314	8.9483	5.93161e-19	1.40007e-17	31.8164	SNORD112
1.11376	-2.49331	8.89746	9.28653e-19	1.86755e-17	31.8127	AC009303.1
0.336135	-6.11262	8.94755	5.97125e-19	1.40849e-17	31.8106	MIR34B
0.472427	6.1535	8.96706	5.02418e-19	1.2144e-17	31.8089	DENND4A
0.33171	-6.11441	8.94724	5.98756e-19	1.41139e-17	31.8067	AC006335.2
-0.777642	2.72494	-8.92475	7.30251e-19	1.56801e-17	31.804	MAP3K13
0.33467	-6.11673	8.9466	6.02132e-19	1.41745e-17	31.8016	MIR3910-1
-1.06861	-0.846975	-8.90302	8.84281e-19	1.79472e-17	31.801	HSPA8P1
-0.691042	1.85436	-8.9232	7.40295e-19	1.5809e-17	31.7957	EEF1B2P3
-0.505972	7.22062	-8.97306	4.76427e-19	1.16275e-17	31.7938	NCOR2
-1.38402	-2.68512	-8.89624	9.38633e-19	1.88546e-17	31.7923	ATP6V0E1P1
0.332276	-6.11867	8.94542	6.08465e-19	1.4314e-17	31.7913	OR7E125P
-0.905734	-0.795967	-8.8984	9.20965e-19	1.85633e-17	31.7796	RPSAP54
1.13852	-3.08753	8.89451	9.53052e-19	1.90898e-17	31.7784	NCAPGP1
0.369185	-6.08361	8.9427	6.23264e-19	1.46425e-17	31.7755	RNU6-643P
0.369815	-6.07714	8.94252	6.24241e-19	1.46557e-17	31.7745	AC007631.1
0.414303	-6.05284	8.94163	6.29167e-19	1.47517e-17	31.771	RNU6-837P
0.381195	-6.08295	8.94039	6.36118e-19	1.48849e-17	31.752	RNA5SP487
0.328785	-6.12039	8.94077	6.34004e-19	1.48453e-17	31.7503	USP9YP11
-0.508904	5.10453	-8.94117	6.31737e-19	1.48021e-17	31.7395	CHRAC1
-0.589039	-0.586536	-8.89453	9.52893e-19	1.90898e-17	31.739	PIPSL
-1.31064	-0.876612	-8.89018	9.89987e-19	1.97509e-17	31.7356	CKMT2
1.98234	1.01436	8.91253	8.13279e-19	1.68661e-17	31.725	RN7SL4P
0.331443	-6.11822	8.93727	6.53882e-19	1.52904e-17	31.7213	RN7SL106P
1.01227	-4.03908	8.88684	1.01951e-18	2.02287e-17	31.712	HLX-AS1
0.397959	-6.05868	8.93297	6.79188e-19	1.56262e-17	31.6949	LINC01680
0.328409	-6.1211	8.93415	6.72117e-19	1.56262e-17	31.6922	SNORD42A
0.328409	-6.10849	8.93388	6.73748e-19	1.56262e-17	31.6898	RNA5S13
0.599845	-5.86198	8.92564	7.24548e-19	1.56262e-17	31.6872	LINC01799
0.328409	-6.1113	8.9333	6.77214e-19	1.56262e-17	31.6847	RNA5S3
-1.05229	-1.81056	-8.88383	1.0468e-18	2.06894e-17	31.6847	PRMT1P1
0.386101	-6.07185	8.93184	6.85967e-19	1.56262e-17	31.6824	MIR504
0.330693	-6.12013	8.93262	6.81259e-19	1.56262e-17	31.6793	TSPY23P
0.972569	-3.89094	8.88133	1.06996e-18	2.10718e-17	31.6748	MIR4644
1.06572	-4.33402	8.88271	1.05716e-18	2.08547e-17	31.673	MIR4729
0.33051	-6.12061	8.93173	6.86668e-19	1.56262e-17	31.6716	TRIM60P8Y
0.379427	-6.08279	8.93097	6.91292e-19	1.56262e-17	31.6713	RNU6-243P
0.328409	-6.1211	8.93161	6.87378e-19	1.56262e-17	31.67	CT45A8
0.408962	-6.0446	8.92889	7.04079e-19	1.56262e-17	31.6653	RN7SL618P
0.392924	-6.07182	8.92916	7.02418e-19	1.56262e-17	31.6645	SNORD113-5
0.337102	-6.11262	8.93073	6.92761e-19	1.56262e-17	31.664	MIR4497
-1.36737	-2.59561	-8.88088	1.07421e-18	2.11317e-17	31.6609	TDGF1P6
0.328409	-6.12207	8.93055	6.93812e-19	1.56262e-17	31.6609	CT47A11
0.3696	-6.08649	8.92946	7.00534e-19	1.56262e-17	31.6587	MIR548AS
0.391156	-6.0598	8.92836	7.07385e-19	1.56262e-17	31.6571	RNU1-43P
0.328409	-6.12207	8.93007	6.96801e-19	1.56262e-17	31.6566	USP9YP25
0.328409	-6.12207	8.93007	6.96801e-19	1.56262e-17	31.6566	USP9YP26
0.362954	-6.08764	8.92904	7.03145e-19	1.56262e-17	31.6561	RN7SL120P
0.328409	-6.12207	8.92995	6.97518e-19	1.56262e-17	31.6556	MIR5701-2
0.357311	-6.10502	8.92938	7.01034e-19	1.56262e-17	31.6543	RNU7-99P
0.328409	-6.10732	8.92957	6.99867e-19	1.56262e-17	31.6523	RNA5S11
0.328409	-6.12207	8.92956	6.99929e-19	1.56262e-17	31.6522	FAM41AY2
0.328409	-6.12207	8.9295	7.00291e-19	1.56262e-17	31.6517	USP17L24
0.336322	-6.10469	8.92874	7.04976e-19	1.56262e-17	31.6497	TAF9P2
0.458226	-6.00348	8.92593	7.22711e-19	1.56262e-17	31.6477	AC009498.1
0.328409	-6.12184	8.92893	7.03839e-19	1.56262e-17	31.6467	SNORD114-14
0.328409	-6.10736	8.92853	7.0631e-19	1.56262e-17	31.6433	RNA5S10
0.357537	-6.09324	8.92795	7.09958e-19	1.56262e-17	31.643	MIR449B
0.328409	-6.10899	8.92848	7.06642e-19	1.56262e-17	31.6428	RNA5S12
0.328409	-6.12158	8.92838	7.07265e-19	1.56262e-17	31.6419	SNORD114-17
0.328409	-6.12207	8.92826	7.08006e-19	1.56262e-17	31.6409	GAGE12F
0.328409	-6.12207	8.92826	7.08006e-19	1.56262e-17	31.6409	RNA5SP253
0.552639	-5.80569	8.91488	7.96604e-19	1.65985e-17	31.6407	MIR4499
0.328409	-6.12207	8.92819	7.08464e-19	1.56262e-17	31.6403	MIR1233-1
0.328409	-6.12207	8.92779	7.10951e-19	1.56262e-17	31.6368	BPY2C
0.36046	-6.09679	8.92711	7.15205e-19	1.56262e-17	31.636	MIR2392
0.328409	-6.12207	8.92761	7.12089e-19	1.56262e-17	31.6352	HMGB1P35
0.328409	-6.12158	8.9273	7.1404e-19	1.56262e-17	31.6325	HSFY5P
0.369178	-6.07513	8.92637	7.19873e-19	1.56262e-17	31.6318	KRTAP19-2
0.328409	-6.12207	8.9271	7.15263e-19	1.56262e-17	31.6308	TTTY6B
0.328409	-6.12207	8.92694	7.16295e-19	1.56262e-17	31.6294	SNORD115-45
0.328409	-6.12184	8.92619	7.21055e-19	1.56262e-17	31.6229	MIR125B2
0.328409	-6.12207	8.9257	7.24182e-19	1.56262e-17	31.6186	MIR34C
0.328409	-6.12256	8.92538	7.2624e-19	1.56262e-17	31.6158	AC007322.1
0.328409	-6.12256	8.92538	7.2624e-19	1.56262e-17	31.6158	AQP7P5
0.328409	-6.12256	8.92538	7.2624e-19	1.56262e-17	31.6158	BPY2B
0.328409	-6.12256	8.92538	7.2624e-19	1.56262e-17	31.6158	CT47A12
0.328409	-6.12256	8.92538	7.2624e-19	1.56262e-17	31.6158	CT47A2
0.328409	-6.12256	8.92538	7.2624e-19	1.56262e-17	31.6158	CT47A7
0.328409	-6.12256	8.92538	7.2624e-19	1.56262e-17	31.6158	CT47A9
0.328409	-6.12256	8.92538	7.2624e-19	1.56262e-17	31.6158	DUX4L1
0.328409	-6.12256	8.92538	7.2624e-19	1.56262e-17	31.6158	DUX4L10
0.328409	-6.12256	8.92538	7.2624e-19	1.56262e-17	31.6158	DUX4L11
0.328409	-6.12256	8.92538	7.2624e-19	1.56262e-17	31.6158	DUX4L12
0.328409	-6.12256	8.92538	7.2624e-19	1.56262e-17	31.6158	DUX4L13
0.328409	-6.12256	8.92538	7.2624e-19	1.56262e-17	31.6158	DUX4L14
0.328409	-6.12256	8.92538	7.2624e-19	1.56262e-17	31.6158	DUX4L15
0.328409	-6.12256	8.92538	7.2624e-19	1.56262e-17	31.6158	DUX4L2
0.328409	-6.12256	8.92538	7.2624e-19	1.56262e-17	31.6158	DUX4L20
0.328409	-6.12256	8.92538	7.2624e-19	1.56262e-17	31.6158	DUX4L21
0.328409	-6.12256	8.92538	7.2624e-19	1.56262e-17	31.6158	DUX4L22
0.328409	-6.12256	8.92538	7.2624e-19	1.56262e-17	31.6158	DUX4L23
0.328409	-6.12256	8.92538	7.2624e-19	1.56262e-17	31.6158	DUX4L24
0.328409	-6.12256	8.92538	7.2624e-19	1.56262e-17	31.6158	DUX4L3
0.328409	-6.12256	8.92538	7.2624e-19	1.56262e-17	31.6158	DUX4L5
0.328409	-6.12256	8.92538	7.2624e-19	1.56262e-17	31.6158	DUX4L6
0.328409	-6.12256	8.92538	7.2624e-19	1.56262e-17	31.6158	ELOCP11
0.328409	-6.12256	8.92538	7.2624e-19	1.56262e-17	31.6158	ELOCP15
0.328409	-6.12256	8.92538	7.2624e-19	1.56262e-17	31.6158	ELOCP16
0.328409	-6.12256	8.92538	7.2624e-19	1.56262e-17	31.6158	ELOCP9
0.328409	-6.12256	8.92538	7.2624e-19	1.56262e-17	31.6158	FAM90A15P
0.328409	-6.12256	8.92538	7.2624e-19	1.56262e-17	31.6158	GAGE12B
0.328409	-6.12256	8.92538	7.2624e-19	1.56262e-17	31.6158	GAGE12D
0.328409	-6.12256	8.92538	7.2624e-19	1.56262e-17	31.6158	GAGE12E
0.328409	-6.12256	8.92538	7.2624e-19	1.56262e-17	31.6158	MIR1233-2
0.328409	-6.12256	8.92538	7.2624e-19	1.56262e-17	31.6158	MIR30C2
0.328409	-6.12256	8.92538	7.2624e-19	1.56262e-17	31.6158	MIR3118-4
0.328409	-6.12256	8.92538	7.2624e-19	1.56262e-17	31.6158	MIR3655
0.328409	-6.12256	8.92538	7.2624e-19	1.56262e-17	31.6158	MIR452
0.328409	-6.12256	8.92538	7.2624e-19	1.56262e-17	31.6158	MIR4703
0.328409	-6.12256	8.92538	7.2624e-19	1.56262e-17	31.6158	OPN1MW2
0.328409	-6.12256	8.92538	7.2624e-19	1.56262e-17	31.6158	PRR20B
0.328409	-6.12256	8.92538	7.2624e-19	1.56262e-17	31.6158	PRR20C
0.328409	-6.12256	8.92538	7.2624e-19	1.56262e-17	31.6158	RBMY1D
0.328409	-6.12256	8.92538	7.2624e-19	1.56262e-17	31.6158	RBMY2UP
0.328409	-6.12256	8.92538	7.2624e-19	1.56262e-17	31.6158	RN7SKP63
0.328409	-6.12256	8.92538	7.2624e-19	1.56262e-17	31.6158	RNA5SP21
0.328409	-6.12256	8.92538	7.2624e-19	1.56262e-17	31.6158	RNU1-86P
0.328409	-6.12256	8.92538	7.2624e-19	1.56262e-17	31.6158	RNU6-1014P
0.328409	-6.12256	8.92538	7.2624e-19	1.56262e-17	31.6158	RNU6-109P
0.328409	-6.12256	8.92538	7.2624e-19	1.56262e-17	31.6158	RNU6-749P
0.328409	-6.12256	8.92538	7.2624e-19	1.56262e-17	31.6158	RNU6-799P
0.328409	-6.12256	8.92538	7.2624e-19	1.56262e-17	31.6158	RNU6-816P
0.328409	-6.12256	8.92538	7.2624e-19	1.56262e-17	31.6158	SNORD113-6
0.328409	-6.12256	8.92538	7.2624e-19	1.56262e-17	31.6158	SNORD113-8
0.328409	-6.12256	8.92538	7.2624e-19	1.56262e-17	31.6158	SNORD114-1
0.328409	-6.12256	8.92538	7.2624e-19	1.56262e-17	31.6158	SNORD114-13
0.328409	-6.12256	8.92538	7.2624e-19	1.56262e-17	31.6158	SNORD114-23
0.328409	-6.12256	8.92538	7.2624e-19	1.56262e-17	31.6158	SNORD114-28
0.328409	-6.12256	8.92538	7.2624e-19	1.56262e-17	31.6158	SNORD115-20
0.328409	-6.12256	8.92538	7.2624e-19	1.56262e-17	31.6158	SNORD115-21
0.328409	-6.12256	8.92538	7.2624e-19	1.56262e-17	31.6158	SNORD115-36
0.328409	-6.12256	8.92538	7.2624e-19	1.56262e-17	31.6158	SNORD115-48
0.328409	-6.12256	8.92538	7.2624e-19	1.56262e-17	31.6158	SNORD18B
0.328409	-6.12256	8.92538	7.2624e-19	1.56262e-17	31.6158	SNORD95
0.328409	-6.12256	8.92538	7.2624e-19	1.56262e-17	31.6158	TEX28P1
0.328409	-6.12256	8.92538	7.2624e-19	1.56262e-17	31.6158	TEX28P2
0.328409	-6.12256	8.92538	7.2624e-19	1.56262e-17	31.6158	TP53TG3B
0.328409	-6.12256	8.92538	7.2624e-19	1.56262e-17	31.6158	TP53TG3E
0.328409	-6.12256	8.92538	7.2624e-19	1.56262e-17	31.6158	TRIM60P10Y
0.328409	-6.12256	8.92538	7.2624e-19	1.56262e-17	31.6158	TTTY17A
0.328409	-6.12256	8.92538	7.2624e-19	1.56262e-17	31.6158	TTTY17B
0.328409	-6.12256	8.92538	7.2624e-19	1.56262e-17	31.6158	TTTY3
0.328409	-6.12256	8.92538	7.2624e-19	1.56262e-17	31.6158	TTTY3B
0.328409	-6.12256	8.92538	7.2624e-19	1.56262e-17	31.6158	USP17L12
0.328409	-6.12256	8.92538	7.2624e-19	1.56262e-17	31.6158	USP17L21
0.328409	-6.12256	8.92538	7.2624e-19	1.56262e-17	31.6158	USP17L25
0.328409	-6.12256	8.92538	7.2624e-19	1.56262e-17	31.6158	USP17L28
0.328409	-6.12256	8.92538	7.2624e-19	1.56262e-17	31.6158	USP17L29
0.328409	-6.12256	8.92538	7.2624e-19	1.56262e-17	31.6158	USP17L30
0.328409	-6.12256	8.92538	7.2624e-19	1.56262e-17	31.6158	USP9YP21
0.328409	-6.12256	8.92538	7.2624e-19	1.56262e-17	31.6158	USP9YP24
0.328409	-6.12256	8.92538	7.2624e-19	1.56262e-17	31.6158	USP9YP29
0.328409	-6.12256	8.92538	7.2624e-19	1.56262e-17	31.6158	ZNF736P2Y
0.328409	-6.11049	8.92535	7.26406e-19	1.56262e-17	31.6156	RNA5S4
0.340096	-6.11005	8.92475	7.30246e-19	1.56801e-17	31.6123	RNU6-191P
0.328409	-6.12207	8.92476	7.30217e-19	1.56801e-17	31.6104	RNU6-184P
0.364553	-6.08681	8.92401	7.35047e-19	1.57315e-17	31.6104	MIR4455
0.340297	-6.10671	8.92404	7.34873e-19	1.57315e-17	31.6067	MIR133B
0.328409	-6.12061	8.92411	7.34382e-19	1.57315e-17	31.6048	USP9YP18
0.328409	-6.11071	8.92397	7.35326e-19	1.57315e-17	31.6036	RNA5S15
0.341351	-6.11025	8.92359	7.37737e-19	1.57735e-17	31.6015	RNU6-449P
0.359837	-6.09455	8.92273	7.43364e-19	1.58444e-17	31.5981	RNU6-400P
0.328409	-6.10817	8.92322	7.40145e-19	1.5809e-17	31.5971	RNA5S7
0.462647	-5.98282	8.91909	7.6763e-19	1.61478e-17	31.5964	FTH1P9
0.328409	-6.10942	8.92273	7.43388e-19	1.58444e-17	31.5928	RNA5S5
0.328409	-6.12207	8.92261	7.44169e-19	1.58444e-17	31.5918	RNU1-107P
0.328409	-6.12207	8.92252	7.44749e-19	1.58444e-17	31.591	USP17L27
0.328409	-6.12207	8.92252	7.44749e-19	1.58444e-17	31.591	USP17L9P
0.376747	-6.08378	8.92171	7.50127e-19	1.59031e-17	31.5907	EGFLAM-AS1
0.328409	-6.12207	8.92239	7.45616e-19	1.58444e-17	31.5899	CT47A10
0.328409	-6.12207	8.92239	7.45616e-19	1.58444e-17	31.5899	CT47A4
0.328409	-6.12207	8.92239	7.45616e-19	1.58444e-17	31.5899	CT47A8
0.328409	-6.11011	8.92229	7.46269e-19	1.58444e-17	31.589	RNA5S14
0.328409	-6.1213	8.92226	7.46457e-19	1.58444e-17	31.5887	SNORD114-10
0.328409	-6.12207	8.92172	7.50039e-19	1.59031e-17	31.584	SNORA11E
1.23424	-3.50408	8.87047	1.177e-18	2.28852e-17	31.5809	MYCBP2-AS2
0.328409	-6.12207	8.92093	7.55265e-19	1.60024e-17	31.5772	DNM1P24
-0.966898	-2.73828	-8.87096	1.17189e-18	2.27983e-17	31.5764	RPL17P22
0.352067	-6.09039	8.91994	7.61888e-19	1.6104e-17	31.5739	RNU6-743P
0.328409	-6.12207	8.92044	7.5851e-19	1.60615e-17	31.573	ELOCP17
0.328409	-6.12207	8.92012	7.6069e-19	1.6098e-17	31.5701	SNORD114-30
0.362414	-6.08543	8.91917	7.67111e-19	1.61478e-17	31.5694	MIR518A1
0.328409	-6.12087	8.91997	7.61684e-19	1.6104e-17	31.5688	BPY2
0.328409	-6.10792	8.91985	7.6249e-19	1.6107e-17	31.5678	RNA5S6
0.328409	-6.1148	8.91954	7.64605e-19	1.61373e-17	31.5651	RNA5S16
0.328409	-6.12207	8.9195	7.6484e-19	1.61373e-17	31.5648	PRYP4
0.328409	-6.10832	8.91936	7.65818e-19	1.61478e-17	31.5635	SNORD116-23
0.328409	-6.12158	8.91911	7.67475e-19	1.61478e-17	31.5614	GAGE12C
0.328409	-6.12207	8.9191	7.67576e-19	1.61478e-17	31.5612	TTTY6
0.328409	-6.12207	8.91882	7.69445e-19	1.61763e-17	31.5588	TP53TG3C
0.328409	-6.11859	8.91868	7.70372e-19	1.61861e-17	31.5577	RNA5S1
0.362908	-6.09081	8.91786	7.76004e-19	1.6285e-17	31.555	MIR184
0.328409	-6.1211	8.91818	7.73833e-19	1.62491e-17	31.5532	GAGE12G
0.418449	-6.04887	8.91653	7.85102e-19	1.64269e-17	31.5511	RBMY2OP
0.330923	-6.11396	8.91752	7.7829e-19	1.63232e-17	31.549	ZNF736P1Y
0.328409	-6.12136	8.91743	7.78936e-19	1.6327e-17	31.5468	REXO1L5P
0.328785	-6.11964	8.91699	7.81939e-19	1.63802e-17	31.5435	AC009237.13
0.385714	-6.0695	8.91532	7.93564e-19	1.6545e-17	31.5411	KRTAP13-5P
0.421463	-6.0353	8.91479	7.97268e-19	1.66025e-17	31.5382	RAB11AP2
0.328409	-6.12158	8.91586	7.89787e-19	1.64898e-17	31.5331	REXO1L2P
0.328409	-6.12184	8.91583	7.89983e-19	1.64898e-17	31.5329	CT47A1
0.328409	-6.12184	8.91583	7.89983e-19	1.64898e-17	31.5329	CT47A3
0.328409	-6.12184	8.91583	7.89983e-19	1.64898e-17	31.5329	CT47A5
-1.08912	-2.56816	-8.86416	1.2439e-18	2.38825e-17	31.5232	LDHAP3
0.328409	-6.09841	8.91459	7.98696e-19	1.66224e-17	31.5221	SNORD116-6
0.328409	-6.12136	8.91429	8.00798e-19	1.66563e-17	31.5195	USP17L13
0.328409	-6.12207	8.91379	8.04301e-19	1.67193e-17	31.5152	TRIM60P11Y
0.376828	-6.07907	8.91264	8.1253e-19	1.68605e-17	31.5135	AP001506.1
0.328409	-6.1211	8.91356	8.05946e-19	1.67436e-17	31.5131	TTTY21
-0.807919	-2.01631	-8.86486	1.23627e-18	2.37618e-17	31.513	NAP1L4P3
0.454544	-6.0104	8.91031	8.2937e-19	1.71291e-17	31.5091	AC006007.1
0.328409	-6.12207	8.91291	8.1059e-19	1.68301e-17	31.5075	MIR4321
0.346213	-6.10551	8.91194	8.17534e-19	1.69443e-17	31.5028	RNU6-614P
0.328641	-6.12061	8.91167	8.19508e-19	1.69753e-17	31.4973	CDY17P
0.328786	-6.11942	8.91134	8.21838e-19	1.7004e-17	31.4945	ELOCP34
0.328409	-6.11192	8.91134	8.21864e-19	1.7004e-17	31.4939	SNORD116-15
0.328409	-6.10823	8.91114	8.23281e-19	1.70233e-17	31.4922	MIR941-2
0.328409	-6.12158	8.91033	8.29198e-19	1.71291e-17	31.4851	TTTY17C
0.34909	-6.10402	8.90919	8.37602e-19	1.72697e-17	31.4808	RNU7-102P
0.328409	-6.12207	8.90918	8.3765e-19	1.72697e-17	31.4751	RBMY2YP
0.334513	-6.11362	8.90885	8.40065e-19	1.72721e-17	31.475	RNY4P13
0.339024	-6.10886	8.90884	8.4012e-19	1.72721e-17	31.4745	RNU6-721P
0.330522	-6.11844	8.90887	8.39919e-19	1.72721e-17	31.4737	MTCYBP6
0.328409	-6.11434	8.90883	8.40219e-19	1.72721e-17	31.4721	SNORD116-3
0.328741	-6.12013	8.90863	8.41716e-19	1.72928e-17	31.4709	RNU6-1268P
0.328409	-6.10759	8.90842	8.43298e-19	1.73152e-17	31.4685	RNA5S8
0.328409	-6.12207	8.90783	8.47655e-19	1.73843e-17	31.4634	SNORD65
0.957139	-5.57909	8.87724	1.10907e-18	2.17325e-17	31.4634	TMEM212-AS1
0.353903	-6.09814	8.90705	8.53478e-19	1.74866e-17	31.4618	MTND3P24
0.328409	-6.1156	8.90703	8.53635e-19	1.74866e-17	31.4565	RNA5S2
0.33051	-6.11964	8.90689	8.54668e-19	1.74976e-17	31.4558	HSFY7P
0.328409	-6.12158	8.9068	8.55352e-19	1.75014e-17	31.4545	PRR20D
0.328409	-6.12061	8.90661	8.56771e-19	1.75202e-17	31.4528	MIR224
0.328219	-6.1191	8.90597	8.6161e-19	1.75988e-17	31.4486	RNU6-286P
0.328409	-6.1211	8.90608	8.60811e-19	1.75926e-17	31.4482	RNU6-201P
0.328409	-6.12013	8.90577	8.63175e-19	1.76205e-17	31.4455	RNU6-507P
0.334897	-6.11553	8.90502	8.68859e-19	1.77262e-17	31.4406	RNU6-303P
0.384038	-6.07337	8.90378	8.78393e-19	1.78793e-17	31.4374	RNA5SP134
0.328409	-6.12158	8.9048	8.70548e-19	1.77441e-17	31.4371	USP17L19
0.328409	-6.12072	8.90478	8.70741e-19	1.77441e-17	31.4369	IGHD4OR15-4B
0.358546	-6.08949	8.90357	8.80035e-19	1.78817e-17	31.4327	RNU1-35P
0.328409	-6.12061	8.90429	8.74498e-19	1.78103e-17	31.4327	RAB9AP1
0.328409	-6.10505	8.9036	8.79789e-19	1.78817e-17	31.4267	SNORD116-16
-0.748222	0.623673	-8.86608	1.2232e-18	2.3575e-17	31.4266	SSBP3-AS1
0.328409	-6.12061	8.90338	8.81496e-19	1.7901e-17	31.4248	OPN1MW3
0.401771	-6.0548	8.9011	8.99385e-19	1.81804e-17	31.4199	UBE2D3P4
0.328409	-6.11721	8.90239	8.89207e-19	1.80368e-17	31.4162	SNORD2
0.328409	-6.11829	8.90198	8.92407e-19	1.80913e-17	31.4127	SNORD116-25
-0.795171	-0.375079	-8.86183	1.26951e-18	2.43212e-17	31.4123	RPL7P23
0.33075	-6.11576	8.90164	8.95126e-19	1.81303e-17	31.4112	CLUHP2
0.333463	-6.11381	8.90158	8.9555e-19	1.81303e-17	31.4108	MIR3179-3
0.328409	-6.12158	8.90151	8.96114e-19	1.81303e-17	31.4086	MIR4436B1
0.328409	-6.1215	8.90148	8.9639e-19	1.81303e-17	31.4083	SNORD114-29
-1.04743	-1.08139	-8.85605	1.33551e-18	2.53236e-17	31.4063	RPL35P1
0.328409	-6.12207	8.90081	9.01652e-19	1.82157e-17	31.4025	SNORD61
0.8089	0.423064	8.86986	1.18327e-18	2.29689e-17	31.3957	LINC01572
-1.08394	-2.3432	-8.85009	1.40696e-18	2.65496e-17	31.3954	RPLP0P2
0.328409	-6.11976	8.89979	9.09815e-19	1.83701e-17	31.3936	REXO1L10P
0.328409	-6.1211	8.89959	9.11387e-19	1.83913e-17	31.3919	USP9YP13
0.349342	-6.09452	8.89873	9.18282e-19	1.85198e-17	31.39	MIR218-2
0.377763	-6.07298	8.89818	9.22731e-19	1.85776e-17	31.3873	RNU7-9P
0.342608	-6.09567	8.89772	9.26513e-19	1.86431e-17	31.3816	AZU1P1
0.328409	-6.12207	8.89825	9.22207e-19	1.85776e-17	31.3803	RNU6-1239P
0.328409	-6.11405	8.8971	9.31611e-19	1.87243e-17	31.3703	SNORD116-12
0.396341	-6.04585	8.89454	9.52756e-19	1.90898e-17	31.3618	LINC01760
0.328409	-6.12158	8.89547	9.44984e-19	1.89714e-17	31.3562	USP17L11
0.328409	-6.1211	8.89464	9.51911e-19	1.90898e-17	31.349	MIR1178
0.328409	-6.12207	8.89439	9.54019e-19	1.90983e-17	31.3468	CT45A6
0.328034	-6.11964	8.89406	9.56816e-19	1.91434e-17	31.3445	ELOCP13
0.328409	-6.10389	8.89267	9.68549e-19	1.93671e-17	31.3319	SNORD116-2
0.328409	-6.12136	8.89251	9.69921e-19	1.93836e-17	31.3305	RNU4ATAC17P
-1.15777	-3.21003	-8.84091	1.52467e-18	2.84959e-17	31.3245	MIR199A1
0.329745	-6.11942	8.89151	9.78531e-19	1.95445e-17	31.3231	IGHD2OR15-2B
0.328409	-6.1211	8.89082	9.8443e-19	1.96512e-17	31.3159	MIR3179-2
0.397085	-6.04791	8.8884	1.00564e-18	1.99952e-17	31.3085	LINC02122
0.33051	-6.11867	8.88962	9.94918e-19	1.98381e-17	31.306	IGHD3OR15-3A
0.328409	-6.08949	8.88946	9.96275e-19	1.98538e-17	31.3041	SNORD116-19
0.517661	-5.94494	8.88508	1.03532e-18	2.05243e-17	31.3034	MTND6P12
0.328409	-6.10413	8.88907	9.9973e-19	1.99114e-17	31.3007	SNORD116-8
0.333481	-6.11157	8.8888	1.00211e-18	1.99475e-17	31.3	RNA5SP420
0.394545	-6.053	8.88726	1.01569e-18	2.01837e-17	31.297	CST9LP1
-0.894319	-3.90621	-8.83804	1.56335e-18	2.90798e-17	31.296	AC019129.1
0.328409	-6.10486	8.88843	1.00532e-18	1.99952e-17	31.2952	SNORD116-1
0.5157	-5.93514	8.8838	1.04702e-18	2.06894e-17	31.2933	WFDC11
0.370611	-6.07879	8.88682	1.01969e-18	2.02287e-17	31.2928	RNA5SP133
0.36812	-6.08248	8.88691	1.01881e-18	2.02287e-17	31.2897	RNA5SP45
0.329465	-6.11478	8.88504	1.03575e-18	2.05243e-17	31.2675	MIR3670-1
0.328409	-6.11956	8.88483	1.03763e-18	2.05499e-17	31.264	SNORD116-30
-1.30716	-1.09521	-8.84098	1.52374e-18	2.84935e-17	31.2639	RPS27AP1
0.328409	-6.11065	8.88436	1.04192e-18	2.06234e-17	31.2599	MIR1207
0.358165	-6.09622	8.88358	1.04909e-18	2.07187e-17	31.2571	MIR1298
0.328409	-6.10073	8.88391	1.04609e-18	2.06894e-17	31.256	SNORD116-18
-0.890945	-0.506543	-8.83696	1.57821e-18	2.93408e-17	31.2543	PRR13P5
0.333213	-6.1147	8.88326	1.05199e-18	2.07643e-17	31.2516	TSPY17P
0.344005	-6.10431	8.88246	1.05948e-18	2.08887e-17	31.2471	RPL37P21
0.371931	-6.08666	8.88217	1.06217e-18	2.093e-17	31.247	SNORD115-29
-0.909417	-1.07557	-8.83809	1.56271e-18	2.90798e-17	31.243	RPL37P23
0.401836	-6.04481	8.88027	1.08002e-18	2.12223e-17	31.2408	MEP1AP4
0.835434	-0.423731	8.84245	1.50425e-18	2.81741e-17	31.2406	LINC01473
0.331178	-6.11613	8.88119	1.07136e-18	2.10874e-17	31.2339	MIR4662B
-1.19054	-3.28017	-8.83013	1.67525e-18	3.08999e-17	31.2322	RN7SL382P
0.328409	-6.11595	8.88062	1.07667e-18	2.11683e-17	31.2276	SNORD116-9
-1.0341	-3.03893	-8.82928	1.68768e-18	3.10966e-17	31.2258	PDZD9
0.328409	-6.12158	8.87996	1.08296e-18	2.12681e-17	31.2219	RNU6-1269P
-0.917958	1.85514	-8.85362	1.36424e-18	2.57989e-17	31.2147	RPL10AP6
0.328409	-6.11844	8.87871	1.09493e-18	2.14912e-17	31.211	RNA5S17
0.335459	-6.11168	8.87841	1.09779e-18	2.15353e-17	31.2106	MIR548F4
-0.629387	2.98906	-8.85722	1.32184e-18	2.51594e-17	31.205	CCDC120
-1.1073	-1.17239	-8.83484	1.60765e-18	2.98536e-17	31.2049	RPS3AP44
2.57733	1.6781	8.85605	1.33545e-18	2.53236e-17	31.2023	RNU4-2
0.38576	-6.08034	8.8766	1.11537e-18	2.18316e-17	31.1997	RN7SL761P
0.328409	-6.12184	8.87727	1.10883e-18	2.17325e-17	31.1986	DUTP3
0.332394	-6.1199	8.87701	1.11134e-18	2.17648e-17	31.1968	RNU6-909P
0.334082	-6.11374	8.87609	1.1204e-18	2.19179e-17	31.1893	RNA5SP413
0.328409	-5.21722	8.87498	1.13135e-18	2.21198e-17	31.1788	MCTS2P
0.328409	-6.09994	8.87447	1.13641e-18	2.22063e-17	31.1744	SNORD116-13
-0.621109	-0.743872	-8.82832	1.70186e-18	3.13251e-17	31.1715	RNPS1P1
0.328409	-6.12098	8.87392	1.14188e-18	2.23008e-17	31.1696	RBMY1B
0.345786	-6.10326	8.87287	1.1525e-18	2.24709e-17	31.1634	RNU6-332P
0.335414	-6.10962	8.873	1.15117e-18	2.24613e-17	31.1627	ELOCP5
0.33051	-6.11781	8.87298	1.15137e-18	2.24613e-17	31.162	MIR3147
0.555929	-5.90165	8.86672	1.21632e-18	2.35047e-17	31.1588	RNU6-826P
0.356757	-6.09385	8.87189	1.16242e-18	2.26517e-17	31.1586	MIR217
0.326362	-6.12039	8.87169	1.16446e-18	2.26789e-17	31.1513	RNU1-41P
0.328409	-6.12013	8.87139	1.16751e-18	2.27258e-17	31.1477	TSPY7P
0.36989	-6.08362	8.86978	1.18416e-18	2.29737e-17	31.1423	RN7SKP122
0.373443	-6.07817	8.86931	1.18897e-18	2.30289e-17	31.1379	RN7SKP218
0.328409	-6.07858	8.87019	1.17985e-18	2.29279e-17	31.1374	SCARNA2
0.328409	-4.39865	8.86993	1.18255e-18	2.29677e-17	31.1351	TNFRSF6B
0.546556	-5.90866	8.86514	1.23327e-18	2.37173e-17	31.1342	TRIM51FP
0.331622	-6.11437	8.86951	1.18695e-18	2.30024e-17	31.1329	IGHD4OR15-4A
0.328409	-6.10313	8.86959	1.18612e-18	2.2999e-17	31.1322	SNORD116-14
0.489219	-5.973	8.86583	1.22584e-18	2.36038e-17	31.1309	MTND6P33
0.332321	-6.11286	8.8691	1.19122e-18	2.30597e-17	31.1283	RNU7-155P
-1.45461	-1.60093	-8.81949	1.8382e-18	3.35713e-17	31.1268	ZBED2
-0.939969	-2.56396	-8.8184	1.85565e-18	3.38373e-17	31.1208	SUB1P3
0.328409	-6.1211	8.86781	1.20469e-18	2.33078e-17	31.1168	SNORD114-12
0.395427	-6.06103	8.86649	1.21881e-18	2.3529e-17	31.1159	MTCO1P35
0.328409	-6.11818	8.86701	1.21319e-18	2.34592e-17	31.1099	RN7SL585P
0.346849	-6.09384	8.86615	1.2224e-18	2.3575e-17	31.1096	MIR513B
0.328409	-6.12136	8.86667	1.21687e-18	2.35047e-17	31.1069	USP17L26
0.328409	-6.12094	8.86613	1.22265e-18	2.3575e-17	31.1023	SNORD64
0.332209	-6.10778	8.86581	1.22603e-18	2.36038e-17	31.1015	MBD3L4
0.369067	-6.08542	8.86478	1.23722e-18	2.37673e-17	31.0984	TRIM53BP
0.328409	-6.12039	8.86543	1.23016e-18	2.36704e-17	31.0962	DUX4L7
0.41464	-6.04181	8.86288	1.25797e-18	2.41131e-17	31.0885	OR4C13
0.378772	-6.07282	8.86308	1.25575e-18	2.40968e-17	31.0844	RNA5SP205
0.328409	-6.11964	8.86297	1.25695e-18	2.41067e-17	31.075	SNORD18A
0.379138	-6.07423	8.86124	1.27613e-18	2.44213e-17	31.0692	MRPL50P1
0.485525	-5.91998	8.85648	1.33047e-18	2.52968e-17	31.0654	EVX1-AS
0.326459	-6.1211	8.8614	1.27437e-18	2.44009e-17	31.0616	MIR512-1
0.328409	-6.12013	8.86069	1.28235e-18	2.45271e-17	31.0553	AL353997.3
0.328409	-6.11721	8.86059	1.28345e-18	2.45347e-17	31.0544	RNU6-163P
0.344752	-6.10288	8.86029	1.28684e-18	2.45861e-17	31.0543	AC007967.4
-0.399643	4.24055	-8.85648	1.3305e-18	2.52968e-17	31.0485	NUDCD2
0.326006	-6.12136	8.85987	1.29156e-18	2.4663e-17	31.0484	RNA5SP254
0.483643	-5.87989	8.85373	1.36286e-18	2.57867e-17	31.048	MIR4739
1.50651	-2.94908	8.80879	2.01793e-18	3.64939e-17	31.047	RN7SL16P
0.350862	-6.09269	8.85794	1.31359e-18	2.50564e-17	31.0413	RNU6-860P
0.627168	-5.79103	8.84612	1.45677e-18	2.73577e-17	31.0402	HMGB3P16
0.327706	-6.12061	8.85845	1.30769e-18	2.49575e-17	31.0367	RN7SL327P
0.362057	-6.07365	8.8562	1.33371e-18	2.53236e-17	31.0275	DCANP1
0.328409	-4.55	8.85746	1.31906e-18	2.51471e-17	31.0274	RPL12P16
0.327427	-6.11822	8.85735	1.32032e-18	2.51574e-17	31.0274	DAZ3
0.363944	-6.08402	8.85621	1.33365e-18	2.53236e-17	31.0268	SNORD114-5
0.328409	-6.11702	8.85729	1.32103e-18	2.51574e-17	31.026	OR4N4
0.377762	-6.06798	8.85579	1.33849e-18	2.53664e-17	31.0252	MIR3672
1.15338	-3.44545	8.80606	2.06651e-18	3.72564e-17	31.0245	KIAA1614-AS1
-0.741748	-2.60756	-8.80499	2.08569e-18	3.75205e-17	31.0192	SETP20
0.328409	-6.11893	8.8561	1.33484e-18	2.53236e-17	31.0157	SNORA32
-1.05778	-1.90067	-8.80871	2.01919e-18	3.64978e-17	31.0145	EEF1B2P2
-1.34619	-1.47764	-8.80636	2.06111e-18	3.72173e-17	31.0128	CENPUP2
0.380209	-6.07383	8.85463	1.35216e-18	2.56117e-17	31.0103	RNU6ATAC37P
0.366482	-6.08658	8.85346	1.36613e-18	2.58208e-17	30.9993	MIR892A
0.33679	-6.11048	8.85378	1.36232e-18	2.57867e-17	30.9972	MIR3201
-0.978228	-1.90065	-8.80143	2.15138e-18	3.84668e-17	30.9848	GLTPD2
0.378931	-6.07145	8.85095	1.39644e-18	2.63653e-17	30.9827	RN7SL283P
0.328409	-6.10779	8.85214	1.38204e-18	2.61074e-17	30.9815	MIRLET7A1
0.407867	-6.02673	8.84852	1.42646e-18	2.68744e-17	30.9792	RN7SL393P
0.354283	-6.09381	8.84986	1.40978e-18	2.65886e-17	30.9686	RNA5SP102
1.25021	-2.12746	8.80275	2.12692e-18	3.80736e-17	30.9606	FAM204BP
0.328409	-6.10532	8.84926	1.41725e-18	2.67152e-17	30.9567	SNORD116-7
0.338408	-6.10897	8.84839	1.42809e-18	2.68907e-17	30.9515	RNU6-706P
0.351225	-6.08701	8.84756	1.43843e-18	2.70709e-17	30.9506	RNU6-230P
1.48352	-4.04441	8.79738	2.22866e-18	3.96527e-17	30.9473	SCARNA23
-1.31644	-0.0786356	-8.80501	2.08549e-18	3.75205e-17	30.9452	PPP1R26P1
-0.955144	-3.25738	-8.7962	2.25167e-18	3.9941e-17	30.9439	GAPDHP44
0.355944	-6.0856	8.84671	1.4492e-18	2.72299e-17	30.9418	MIR517B
0.341216	-6.10348	8.8469	1.44688e-18	2.72009e-17	30.9406	OFD1P10Y
0.325712	-6.11968	8.84694	1.44632e-18	2.72009e-17	30.9369	TSPY21P
0.360436	-6.08011	8.84533	1.46686e-18	2.75324e-17	30.931	PUDPP1
0.356066	-6.07785	8.84526	1.46776e-18	2.75346e-17	30.9287	MIR4749
0.328596	-6.11654	8.84432	1.47989e-18	2.77474e-17	30.9154	MIR4283-1
-0.672458	-1.62483	-8.7943	2.28914e-18	4.05036e-17	30.9134	ST13P5
0.328409	-6.11184	8.84331	1.4929e-18	2.79764e-17	30.9054	MIR1294
0.349597	-6.09891	8.84206	1.50933e-18	2.82542e-17	30.8981	RNU1-49P
0.325823	-6.11848	8.84132	1.51914e-18	2.84226e-17	30.8891	MIR4509-3
0.336748	-6.10632	8.84084	1.52551e-18	2.84964e-17	30.8872	RNU6-175P
0.354406	-6.09697	8.84043	1.53106e-18	2.85697e-17	30.8858	RNU6-865P
0.355808	-6.08935	8.84046	1.53063e-18	2.85697e-17	30.8834	RNU1-70P
0.344596	-6.10876	8.83979	1.5396e-18	2.87139e-17	30.8764	RNU1-64P
0.326926	-6.11818	8.83915	1.54829e-18	2.88608e-17	30.8708	WBP1LP8
-0.834791	-1.40973	-8.79003	2.37577e-18	4.18261e-17	30.87	HNRNPA3P5
0.379609	-6.07893	8.83817	1.56153e-18	2.90766e-17	30.8675	RNA5SP56
0.328409	-6.12087	8.83862	1.5554e-18	2.89779e-17	30.865	RNU7-104P
0.468953	-5.97519	8.83413	1.61769e-18	2.99955e-17	30.8598	OR7H2P
-0.873808	-1.27163	-8.78753	2.42804e-18	4.26824e-17	30.8588	OPRD1
-1.10715	-0.961627	-8.78822	2.41335e-18	4.24665e-17	30.8557	SUMO2P19
-0.993761	-2.55711	-8.78434	2.49612e-18	4.37479e-17	30.8413	ALKBH3-AS1
0.325331	-6.12158	8.83583	1.59376e-18	2.96142e-17	30.8411	TRIM60P5Y
0.35405	-6.09501	8.83471	1.60946e-18	2.98586e-17	30.8382	RNU6-259P
-1.05015	-3.19261	-8.78381	2.50767e-18	4.38599e-17	30.8378	IMMP1LP1
0.326906	-6.11964	8.83479	1.60834e-18	2.98536e-17	30.8325	ZNF736P12Y
0.372745	-6.07581	8.83344	1.62743e-18	3.01601e-17	30.8298	RN7SL201P
1.00574	-5.33825	8.79697	2.23665e-18	3.97358e-17	30.8287	RNA5SP149
0.351355	-6.09516	8.83298	1.63403e-18	3.02505e-17	30.82	MIR4471
0.328409	-6.11024	8.833	1.63365e-18	3.02505e-17	30.8166	SNORD116-29
0.390053	-6.05193	8.83061	1.6681e-18	3.07843e-17	30.813	TUBB4BP1
0.326958	-6.1165	8.83188	1.64982e-18	3.05269e-17	30.8077	RAB9AP3
0.356415	-6.08049	8.83094	1.66341e-18	3.07298e-17	30.8055	COX6CP4
0.327627	-6.11893	8.83159	1.6539e-18	3.05863e-17	30.8053	TSPY18P
0.327487	-6.1187	8.83118	1.65988e-18	3.06808e-17	30.8015	RNU6-1235P
0.358135	-6.09026	8.82994	1.67797e-18	3.09338e-17	30.7981	MIR3927
0.328409	-5.07873	8.83065	1.66763e-18	3.07843e-17	30.7963	SNORA64
-0.825325	-1.81584	-8.7814	2.56076e-18	4.46806e-17	30.7957	RBBP4P2
-0.919222	-3.34934	-8.77896	2.61566e-18	4.54806e-17	30.7956	ODF2-AS1
0.434076	-6.01878	8.82593	1.7377e-18	3.18847e-17	30.7888	PGBD4P8
0.359287	-6.08336	8.82816	1.7043e-18	3.13536e-17	30.7868	RPL23AP63
0.370147	-6.06576	8.8271	1.72012e-18	3.15951e-17	30.7837	RNU6-906P
0.345384	-6.10071	8.82809	1.70533e-18	3.13561e-17	30.7797	RBMY1E
0.374778	-6.07549	8.82742	1.71531e-18	3.15233e-17	30.7766	NTM-IT
0.820965	3.72105	8.82882	1.69438e-18	3.12037e-17	30.7753	ZNF460
0.583108	-5.95845	8.82087	1.81612e-18	3.32197e-17	30.7732	SNORD114-20
-0.951753	-0.0454856	-8.78181	2.55157e-18	4.45645e-17	30.773	AC016747.3
0.382068	-6.07678	8.82636	1.73122e-18	3.17824e-17	30.7671	MIR4287
1.54982	-2.47176	8.77654	2.67122e-18	4.63094e-17	30.758	SNORA38B
0.34223	-6.10247	8.8246	1.75807e-18	3.22249e-17	30.747	RNU6-830P
0.328409	-6.1153	8.82472	1.75624e-18	3.22081e-17	30.7452	MIR4435-1
0.328409	-6.11807	8.82452	1.7592e-18	3.22287e-17	30.7436	MIR199A2
0.325344	-6.11942	8.82307	1.78172e-18	3.26244e-17	30.7326	ELOCP6
0.355925	-6.0879	8.82067	1.81939e-18	3.32622e-17	30.7168	RNU6-274P
0.343829	-6.10098	8.82097	1.81465e-18	3.32101e-17	30.7165	MIR4431
0.331427	-6.1119	8.82023	1.82638e-18	3.33726e-17	30.7092	MIR365B
0.382493	-6.07484	8.8185	1.85406e-18	3.38258e-17	30.7004	RBMY2HP
-0.669288	1.66584	-8.78779	2.42238e-18	4.26041e-17	30.6996	EIF3FP3
0.328409	-6.11478	8.81915	1.84359e-18	3.36523e-17	30.6974	SNORD84
-1.04509	-3.2649	-8.7672	2.89673e-18	4.96322e-17	30.6967	RPL23AP75
0.332258	-6.09886	8.81769	1.86732e-18	3.40325e-17	30.6895	ABHD17AP7
0.542708	1.87277	8.79508	2.27365e-18	4.02498e-17	30.6878	ALG10
0.340613	-6.10588	8.81746	1.87094e-18	3.40808e-17	30.6856	RNU6-755P
0.328409	-5.25585	8.81721	1.87514e-18	3.41396e-17	30.6807	EEF1DP3
0.337825	-6.10779	8.81561	1.90151e-18	3.45839e-17	30.6712	MIR548F1
0.328409	-6.11605	8.81604	1.89438e-18	3.4472e-17	30.6706	SNORD58A
0.324718	-6.12136	8.8153	1.90659e-18	3.46584e-17	30.6645	USP9YP35
-0.993589	-3.72371	-8.76286	3.00792e-18	5.13374e-17	30.6582	HMGA1P1
0.362743	-6.08383	8.81383	1.93117e-18	3.50872e-17	30.6576	MED28P5
0.401809	-6.04604	8.81208	1.96079e-18	3.55702e-17	30.6544	RNU1-65P
0.325753	-6.11822	8.81239	1.9555e-18	3.55108e-17	30.6408	RN7SKP88
0.328409	-6.11295	8.81213	1.95993e-18	3.55702e-17	30.6371	SNORD56
-0.840817	-0.692557	-8.76375	2.98471e-18	5.09908e-17	30.635	POM121B
-0.963659	-2.44888	-8.75992	3.08531e-18	5.25641e-17	30.6316	POTEKP
-0.976165	1.20291	-8.77016	2.82335e-18	4.85879e-17	30.6272	MCC
-0.889487	-2.39951	-8.7598	3.08855e-18	5.25641e-17	30.6251	TMEM262
0.350869	-6.09202	8.80977	2.00073e-18	3.62759e-17	30.6225	RNU6-1234P
0.338382	-6.09034	8.80958	2.00396e-18	3.62971e-17	30.6206	MAGEA2B
0.356995	-6.09063	8.80918	2.01097e-18	3.63867e-17	30.6191	MIR3924
0.337079	-6.11197	8.8097	2.00197e-18	3.62798e-17	30.6184	RNU6-1021P
0.334438	-6.11276	8.80941	2.00702e-18	3.6334e-17	30.6141	FAM218BP
-0.973252	-2.10394	-8.75732	3.1558e-18	5.35239e-17	30.6134	TUBA4B
0.324496	-6.12207	8.80855	2.02215e-18	3.65327e-17	30.6064	DNM1P48
0.407164	-6.04944	8.80607	2.06622e-18	3.72564e-17	30.6018	HIGD1AP6
0.498115	3.42225	8.79727	2.23072e-18	3.96694e-17	30.5967	ULK4
0.386129	-6.06182	8.80532	2.07981e-18	3.74588e-17	30.5917	MIR3660
0.369172	-6.08753	8.806	2.06751e-18	3.72564e-17	30.5914	CLPTM1LP1
-0.368257	4.25961	-8.80091	2.16123e-18	3.85896e-17	30.5864	TAF4
0.753729	-5.58365	8.78417	2.49982e-18	4.3791e-17	30.5852	MIR3142
0.324481	-6.12207	8.80601	2.06731e-18	3.72564e-17	30.5847	CDY13P
0.476655	-5.9929	8.80295	2.12323e-18	3.80463e-17	30.5837	PRAMEF9
0.334606	-6.11213	8.80495	2.08643e-18	3.75205e-17	30.5766	RNU6-635P
0.35584	-6.09487	8.80398	2.10419e-18	3.77862e-17	30.5731	AC083939.1
0.328409	-6.11438	8.80442	2.09621e-18	3.76772e-17	30.5708	MIR374B
-0.935217	-1.55567	-8.75468	3.22868e-18	5.45759e-17	30.5705	ZACN
0.347821	-6.09308	8.80329	2.11683e-18	3.79508e-17	30.5688	MIR1305
0.324481	-6.12158	8.80397	2.10442e-18	3.77862e-17	30.5671	RNU6-368P
0.343694	-6.1019	8.80331	2.11656e-18	3.79508e-17	30.5671	MIR548X2
0.336003	-6.11168	8.80361	2.11096e-18	3.78843e-17	30.5668	RNU6-916P
0.386144	-6.02923	8.80276	2.12658e-18	3.80736e-17	30.5605	RNA5SP187
0.340617	-6.09812	8.8025	2.13146e-18	3.81354e-17	30.5595	RNU5B-6P
1.10315	-4.58851	8.75196	3.30558e-18	5.5529e-17	30.5586	MIR3978
-1.32154	3.59465	-8.77576	2.6894e-18	4.65788e-17	30.5574	CD8A
0.378955	-6.06629	8.80098	2.15994e-18	3.85861e-17	30.554	SNORD115-39
-0.980525	-2.3437	-8.75003	3.36129e-18	5.63058e-17	30.5486	LDHAL6A
0.324481	-6.12158	8.80139	2.15217e-18	3.84668e-17	30.545	CT47A6
[truncated: 33,194 more rows]
