# Supplementary material for: Single cell and bulk RNA expression analyses identify enhanced hexosamine biosynthetic pathway and O-GlcNAcylation in acute myeloid leukemia blasts and stem cells
Source: Front Immunol. 2024 Mar 27;15:1327405. doi: 10.3389/fimmu.2024.1327405 (PMC11004450; doi:10.3389/fimmu.2024.1327405)
Supplement: Supplementary Table 3 — GSVA Results for OGT high v. low. [file Table_3.xlsx]

## Sheet: Supplemental Table 3-OGT GSVA
logFC	AveExpr	t	P.Value	adj.P.Val	B	gene
1.44708	0.00617232	37.007	1.20723e-250	3.35634e-246	563.095	GOCC_PROTEIN_N-ACETYLGLUCOSAMINYLTRANSFERASE_COMPLEX
0.337715	-0.0139325	32.2567	2.14803e-198	2.98597e-194	443.096	HP_INCREASED_BODY_WEIGHT
0.45328	0.00305814	31.832	6.79895e-194	6.30082e-190	432.76	GOBP_PHOSPHOLIPID_DEPHOSPHORYLATION
0.56776	-0.00137781	31.3961	2.61751e-189	1.8193e-185	422.23	GOBP_PHOSPHATIDYLINOSITOL_DEPHOSPHORYLATION
0.349727	-0.0193032	31.3859	3.35553e-189	1.86581e-185	421.982	GOCC_PLASMA_MEMBRANE_BOUNDED_CELL_PROJECTION_CYTOPLASM
0.463546	-0.00168689	31.1446	1.11973e-186	5.18845e-183	416.188	HP_MASK_LIKE_FACIES
0.329681	-0.0188528	31.0895	4.20961e-186	1.67193e-182	414.867	GOCC_CYTOPLASMIC_REGION
0.920161	0.0216256	30.6544	1.39244e-181	4.83908e-178	404.488	GOMF_PROTEIN_N-ACETYLGLUCOSAMINYLTRANSFERASE_ACTIVITY
0.581947	-0.00671933	30.579	8.39579e-181	2.59355e-177	402.696	GOMF_PHOSPHATIDYLINOSITOL_BISPHOSPHATE_PHOSPHATASE_ACTIVITY
0.442733	-0.00456629	30.3553	1.69971e-178	4.72553e-175	397.4	GOBP_PHOSPHATIDYLINOSITOL_METABOLIC_PROCESS
0.362544	-0.00760105	30.2905	7.89821e-178	1.99624e-174	395.868	HP_ABNORMAL_SUBARACHNOID_SPACE_MORPHOLOGY
0.368122	-0.0138774	30.2584	1.68569e-177	3.90546e-174	395.112	GOBP_PLASMA_MEMBRANE_BOUNDED_CELL_PROJECTION_ASSEMBLY
0.326388	-0.0141097	30.0989	7.30683e-176	1.56265e-172	391.353	HP_RETINAL_DEGENERATION
0.361943	-0.0142487	30.0885	9.32292e-176	1.8514e-172	391.11	GOBP_CELL_PROJECTION_ASSEMBLY
0.388969	-0.0133181	30.082	1.08688e-175	1.90719e-172	390.957	HP_INTELLECTUAL_DISABILITY_PROFOUND
0.325666	-0.012094	30.0816	1.09759e-175	1.90719e-172	390.947	HP_ABNORMAL_ELECTRORETINOGRAM
0.342027	-0.0127438	30.0044	6.76832e-175	1.1069e-171	389.133	HP_DIALEPTIC_SEIZURE
0.466396	-0.004218	29.8921	9.49385e-174	1.46638e-170	386.499	GOBP_PHOSPHATIDYLINOSITOL_BIOSYNTHETIC_PROCESS
0.342021	-0.0123441	29.8355	3.59108e-173	5.2547e-170	385.173	GOMF_METAL_ION_BINDING
0.303099	-0.00947489	29.8136	5.99158e-173	8.32889e-170	384.662	HP_ABNORMALITY_OF_REPRODUCTIVE_SYSTEM_PHYSIOLOGY
0.33366	-0.0105722	29.7256	4.71976e-172	6.24851e-169	382.604	HP_ABNORMAL_VISUAL_ELECTROPHYSIOLOGY
0.338774	-0.012152	29.643	3.25735e-171	4.1164e-168	380.677	GOMF_CATION_BINDING
0.234745	-0.0116062	29.3865	1.29263e-168	1.56251e-165	374.71	HP_ABNORMAL_CIRCULATING_HORMONE_CONCENTRATION
0.513183	-0.0101004	29.3346	4.31506e-168	4.99864e-165	373.508	GOMF_ATPASE-COUPLED_INTRAMEMBRANE_LIPID_TRANSPORTER_ACTIVITY
0.807635	-0.0023145	29.1777	1.64586e-166	1.83033e-163	369.877	GOMF_PHOSPHATIDYLINOSITOL_PHOSPHATE_4-PHOSPHATASE_ACTIVITY
0.328429	-0.022404	29.0509	3.10016e-165	3.31502e-162	366.949	HP_TREMOR_BY_ANATOMICAL_SITE
0.295506	-0.0127027	29.0445	3.58909e-165	3.6957e-162	366.803	GOCC_CILIUM
0.544845	-0.00252218	28.9876	1.3349e-164	1.32546e-161	365.493	GOMF_PHOSPHATIDYLINOSITOL_PHOSPHATE_PHOSPHATASE_ACTIVITY
0.293219	-0.0166487	28.9696	2.02496e-164	1.94131e-161	365.078	HP_RETINAL_ATROPHY
0.356336	-0.015868	28.8444	3.62569e-163	3.36005e-160	362.201	HP_POOR_SPEECH
0.453522	-0.00902443	28.8241	5.77724e-163	5.18125e-160	361.736	HP_SHORTENING_OF_ALL_DISTAL_PHALANGES_OF_THE_FINGERS
0.295034	-0.014503	28.797	1.07689e-162	9.35613e-160	361.115	GOBP_MICROTUBULE-BASED_MOVEMENT
0.370666	-0.0149266	28.7223	5.99104e-162	5.04736e-159	359.404	HP_APLASIA_HYPOPLASIA_OF_THE_DISTAL_PHALANGES_OF_THE_HAND
0.352444	-0.0107135	28.6498	3.16032e-161	2.58421e-158	357.745	HP_URINARY_INCONTINENCE
0.481627	-0.00707755	28.5223	5.85651e-160	4.65208e-157	354.834	GOBP_PHOSPHATIDYLINOSITOL_PHOSPHATE_BIOSYNTHETIC_PROCESS
0.424608	-0.0129765	28.5092	7.90719e-160	6.10655e-157	354.534	HP_IMPAIRED_VIBRATION_SENSATION_IN_THE_LOWER_LIMBS
0.368722	-0.0127527	28.4942	1.1134e-159	8.36611e-157	354.193	GOMF_ATP_BINDING
0.33737	-0.0130207	28.4071	8.13272e-159	5.95016e-156	352.21	HP_EPILEPTIC_SPASM
0.400776	-0.0154952	28.3488	3.06615e-158	2.18577e-155	350.887	HP_PROMINENT_FOREHEAD
0.377602	-0.0130347	28.2709	1.80641e-157	1.25554e-154	349.118	HP_DELAYED_ERUPTION_OF_TEETH
0.348688	-0.0132856	28.2685	1.90947e-157	1.29481e-154	349.063	GOMF_ION_BINDING
0.362844	-0.0129878	28.2041	8.23419e-157	5.45064e-154	347.606	GOMF_ADENYL_RIBONUCLEOTIDE_BINDING
0.370282	-0.0147814	28.1783	1.48092e-156	9.57504e-154	347.02	HP_APRAXIA
0.49067	-0.0121316	28.1432	3.28004e-156	2.07254e-153	346.227	GOBP_PROTEIN_LOCALIZATION_TO_CILIUM
0.605676	-0.00779689	28.1263	4.82035e-156	2.97812e-153	345.844	GOBP_MITOCHONDRION_DISTRIBUTION
0.348572	-0.00975605	28.12	5.55574e-156	3.35784e-153	345.702	HP_IMPAIRMENT_OF_ACTIVITIES_OF_DAILY_LIVING
0.425209	-0.0114128	28.0868	1.17792e-155	6.96775e-153	344.953	HP_BROAD_NASAL_TIP
0.355157	-0.0124649	28.0816	1.32516e-155	7.67547e-153	344.835	HP_INTELLECTUAL_DISABILITY_MILD
0.35457	-0.0139732	28.0338	3.90744e-155	2.21703e-152	343.757	HP_APLASIA_HYPOPLASIA_OF_THE_PHALANGES_OF_THE_HAND
0.31726	-0.0113541	27.9993	8.5402e-155	4.74869e-152	342.977	HP_INTERICTAL_EEG_ABNORMALITY
0.336106	-0.00951492	27.9854	1.16982e-154	6.37713e-152	342.663	HP_SHORT_ATTENTION_SPAN
0.702466	-0.00011417	27.9815	1.27493e-154	6.81648e-152	342.578	GOBP_PROTEIN_LOCALIZATION_TO_CILIARY_MEMBRANE
0.333246	-0.0101733	27.9687	1.70256e-154	8.93106e-152	342.289	HP_ABNORMALITY_OF_THE_BLADDER
0.392068	-0.0169146	27.9645	1.8753e-154	9.655e-152	342.193	HP_TITUBATION
0.313746	-0.00889183	27.9255	4.5179e-154	2.28376e-151	341.316	HP_GENERALIZED_ONSET_SEIZURE
0.368143	-0.0141038	27.9207	5.03976e-154	2.50206e-151	341.207	HP_INCREASED_HEAD_CIRCUMFERENCE
0.35723	-0.0141469	27.9168	5.50456e-154	2.68487e-151	341.119	HP_LANGUAGE_IMPAIRMENT
0.360117	-0.0128587	27.8962	8.75835e-154	4.19827e-151	340.656	GOMF_ADENYL_NUCLEOTIDE_BINDING
0.373263	-0.00963832	27.8027	7.19803e-153	3.39186e-150	338.556	HP_ABNORMALITY_OF_DENTAL_ERUPTION
0.380486	-0.0154441	27.7738	1.37914e-152	6.39049e-150	337.907	HP_RECURRENT_SINOPULMONARY_INFECTIONS
0.32984	-0.0135864	27.7599	1.88369e-152	8.58531e-150	337.596	HP_ABNORMALITY_OF_REFRACTION
0.34088	-0.012027	27.6424	2.64004e-151	1.18385e-148	334.964	HP_HYPERACTIVITY
0.36633	-0.013161	27.6262	3.7977e-151	1.67593e-148	334.601	HP_DOWNSLANTED_PALPEBRAL_FISSURES
0.344538	-0.0163052	27.6245	3.94124e-151	1.7121e-148	334.564	HP_INTELLECTUAL_DISABILITY_MODERATE
0.358296	-0.00932941	27.6168	4.68542e-151	2.00406e-148	334.392	HP_NEONATAL_RESPIRATORY_DISTRESS
0.371722	-0.0145435	27.5955	7.54573e-151	3.17858e-148	333.916	HP_DELAYED_GROSS_MOTOR_DEVELOPMENT
0.356929	-0.0114486	27.5269	3.50713e-150	1.4553e-147	332.384	HP_BRACHYDACTYLY
0.333423	-0.0143403	27.5163	4.4423e-150	1.81625e-147	332.149	HP_AUTISTIC_BEHAVIOR
0.480358	-0.00974087	27.5024	6.06382e-150	2.44328e-147	331.838	HP_THICKENED_HELICES
0.32305	-0.0155068	27.4856	8.82256e-150	3.50407e-147	331.465	HP_ABNORMAL_AGGRESSIVE_IMPULSIVE_OR_VIOLENT_BEHAVIOR
0.329893	-0.0116776	27.4782	1.04254e-149	4.08233e-147	331.298	GOMF_DNA-BINDING_TRANSCRIPTION_REPRESSOR_ACTIVITY
0.338138	-0.00773404	27.4535	1.80888e-149	6.92929e-147	330.749	HP_ATTENUATION_OF_RETINAL_BLOOD_VESSELS
0.315185	-0.0139476	27.4532	1.81943e-149	6.92929e-147	330.743	HP_NON_MOTOR_SEIZURE
0.357825	-0.00795083	27.4395	2.47529e-149	9.29973e-147	330.436	HP_DECREASED_FACIAL_EXPRESSION
0.330208	-0.0116804	27.4289	3.13181e-149	1.16094e-146	330.201	GOMF_DNA-BINDING_TRANSCRIPTION_REPRESSOR_ACTIVITY,_RNA_POLYMERASE_II-SPECIFIC
0.357034	-0.0140384	27.4091	4.86852e-149	1.78098e-146	329.761	HP_LIMB_HYPERTONIA
0.390471	-0.0117723	27.3946	6.73032e-149	2.43008e-146	329.438	HP_IMPAIRED_VIBRATORY_SENSATION
0.328602	-0.0167162	27.3093	4.50102e-148	1.60432e-145	327.544	HP_STEREOTYPY
0.390832	-0.0116326	27.2989	5.67795e-148	1.99821e-145	327.312	HP_DELAYED_ABILITY_TO_WALK
0.414083	-0.0128463	27.2761	9.42443e-148	3.27523e-145	326.807	HP_GENERALIZED_HIRSUTISM
0.348844	-0.0149721	27.2704	1.07123e-147	3.67682e-145	326.679	HP_AGGRESSIVE_BEHAVIOR
0.400653	-0.0092665	27.2622	1.285e-147	4.35678e-145	326.498	GOMF_PROTEIN_SERINE_KINASE_ACTIVITY
0.423338	-0.00700192	27.251	1.64923e-147	5.52431e-145	326.249	GOCC_CENTRIOLAR_SATELLITE
0.321528	-0.0142728	27.2076	4.32413e-147	1.43118e-144	325.288	HP_ABNORMAL_DISTAL_PHALANX_MORPHOLOGY_OF_FINGER
0.354141	-0.0140722	27.2019	4.91019e-147	1.60604e-144	325.161	HP_ABNORMAL_EYEBROW_MORPHOLOGY
0.438101	-0.00935268	27.2013	4.97051e-147	1.60686e-144	325.149	HP_CHRONIC_CONSTIPATION
0.3645	-0.014943	27.1988	5.25522e-147	1.67938e-144	325.093	HP_ATELECTASIS
0.405539	-0.0114791	27.1216	2.91382e-146	9.20569e-144	323.385	HP_LARGE_FACE
0.395979	-0.0140161	27.0921	5.59786e-146	1.74867e-143	322.734	HP_BROAD_BASED_GAIT
0.333526	-0.0142781	27.0827	6.89263e-146	2.12921e-143	322.527	HP_RETINAL_DYSTROPHY
0.337599	-0.0134415	27.079	7.47805e-146	2.28467e-143	322.446	HP_SHORT_DIGIT
0.40554	-0.00518589	27.0501	1.42032e-145	4.29215e-143	321.806	GOMF_CYSTEINE-TYPE_PEPTIDASE_ACTIVITY
0.334787	-0.00871882	27.0484	1.47437e-145	4.40759e-143	321.769	HP_ABNORMALITY_OF_CENTRAL_NERVOUS_SYSTEM_ELECTROPHYSIOLOGY
0.377566	-0.0162953	27.0435	1.64194e-145	4.85631e-143	321.661	HP_VASCULAR_DILATATION
0.340458	-0.0112317	27.027	2.36674e-145	6.92633e-143	321.297	HP_ABNORMALITY_OF_RETINAL_PIGMENTATION
0.391928	-0.0106471	27.0209	2.70778e-145	7.84184e-143	321.163	HP_OPEN_MOUTH
0.363171	-0.0164819	27.0055	3.80843e-145	1.09157e-142	320.822	HP_ABNORMAL_VENOUS_MORPHOLOGY
0.316219	-0.0127847	26.9891	5.46938e-145	1.55163e-142	320.462	HP_SLEEP_DISTURBANCE
0.703184	-0.0041568	26.9868	5.74936e-145	1.61458e-142	320.412	GOMF_PROTEIN_PRENYLTRANSFERASE_ACTIVITY
0.323318	-0.0132294	26.9726	7.86331e-145	2.18616e-142	320.1	HP_EXCESSIVE_SALIVATION
0.356625	-0.0130945	26.931	1.97395e-144	5.43364e-142	319.182	GOMF_PURINE_RIBONUCLEOSIDE_TRIPHOSPHATE_BINDING
0.309938	-0.00746853	26.9298	2.02518e-144	5.51999e-142	319.156	GOMF_ZINC_ION_BINDING
0.31667	-0.0160228	26.9218	2.41759e-144	6.52561e-142	318.98	HP_FUNCTIONAL_ABNORMALITY_OF_THE_MIDDLE_EAR
0.382497	-0.016232	26.9091	3.19507e-144	8.54127e-142	318.702	GOBP_CILIUM_ASSEMBLY
0.335871	-0.013578	26.9011	3.81545e-144	1.01026e-141	318.525	HP_ABNORMAL_LOWER_LIMB_BONE_MORPHOLOGY
0.313591	-0.00915772	26.8934	4.51549e-144	1.18434e-141	318.357	HP_PUBERTY_AND_GONADAL_DISORDERS
0.378247	-0.0142269	26.8738	6.96341e-144	1.80932e-141	317.925	HP_ABNORMALITY_OF_THE_NASAL_TIP
0.340946	-0.0157901	26.863	8.83606e-144	2.27463e-141	317.687	HP_ABNORMALITY_OF_THE_CERVICAL_SPINE
0.422872	-0.0112721	26.827	1.95169e-143	4.97807e-141	316.897	GOBP_CYTOPLASMIC_MICROTUBULE_ORGANIZATION
0.370324	-0.0201793	26.8197	2.29338e-143	5.79641e-141	316.736	HP_NARROW_PALATE
0.398862	-0.0137094	26.8158	2.4972e-143	6.25471e-141	316.652	HP_BRACHYCEPHALY
0.34347	-0.0171075	26.8064	3.07076e-143	7.62262e-141	316.445	HP_TALL_STATURE
0.37487	-0.0122832	26.7962	3.84284e-143	9.45474e-141	316.222	HP_HIRSUTISM
0.351567	-0.0133255	26.7911	4.30077e-143	1.04886e-140	316.109	GOMF_PURINE_RIBONUCLEOTIDE_BINDING
0.330148	-0.0146939	26.7855	4.86349e-143	1.17578e-140	315.987	HP_ABNORMAL_NASAL_BRIDGE_MORPHOLOGY
0.32861	-0.0146742	26.7798	5.50793e-143	1.3201e-140	315.863	HP_ABNORMALITY_OF_FINGER
0.272084	-0.0197193	26.7591	8.67868e-143	2.06226e-140	315.409	HP_PHOTOPHOBIA
0.373585	-0.0127455	26.7409	1.29538e-142	3.05204e-140	315.01	HP_MIDFACE_RETRUSION
0.417524	-0.00937817	26.7276	1.73456e-142	4.05245e-140	314.719	GOBP_SCF-DEPENDENT_PROTEASOMAL_UBIQUITIN-DEPENDENT_PROTEIN_CATABOLIC_PROCESS
0.350223	-0.0131917	26.7116	2.46482e-142	5.71058e-140	314.369	GOMF_RIBONUCLEOTIDE_BINDING
0.790212	-0.0119874	26.6948	3.56335e-142	8.18746e-140	314.001	GOCC_PHOSPHOLIPID-TRANSLOCATING_ATPASE_COMPLEX
0.33614	-0.0133096	26.6912	3.85718e-142	8.78994e-140	313.922	HP_ABNORMAL_FINGER_PHALANX_MORPHOLOGY
0.368031	-0.0184165	26.6893	4.02009e-142	9.08672e-140	313.881	HP_RHINITIS
0.454726	-0.00142278	26.6824	4.67507e-142	1.0482e-139	313.73	GOBP_PRODUCTION_OF_MIRNAS_INVOLVED_IN_GENE_SILENCING_BY_MIRNA
0.349317	-0.00523474	26.6648	6.88575e-142	1.5315e-139	313.344	HP_WIDENED_SUBARACHNOID_SPACE
0.325366	-0.0101371	26.6485	9.8305e-142	2.16911e-139	312.989	HP_HYPERMETROPIA
0.363439	-0.0121828	26.6113	2.22454e-141	4.86982e-139	312.175	HP_TAPERED_FINGER
0.347776	-0.0155877	26.6087	2.35329e-141	5.11143e-139	312.119	HP_LONG_FINGERS
0.396758	-0.00986664	26.6046	2.57176e-141	5.54264e-139	312.03	GOBP_PROTEIN_O-LINKED_GLYCOSYLATION
0.43391	-0.0176727	26.5797	4.443e-141	9.50186e-139	311.485	GOBP_MITOCHONDRION_LOCALIZATION
0.392054	-0.00496262	26.5597	6.88246e-141	1.46066e-138	311.049	GOMF_CYSTEINE-TYPE_ENDOPEPTIDASE_ACTIVITY
0.32223	-0.0155666	26.5566	7.35995e-141	1.55016e-138	310.982	HP_DEPRESSED_NASAL_BRIDGE
0.865518	-0.00348545	26.5558	7.48373e-141	1.56438e-138	310.965	GOMF_PHOSPHATIDYLINOSITOL-4-PHOSPHATE_PHOSPHATASE_ACTIVITY
0.335174	-0.0124954	26.5402	1.05351e-140	2.1858e-138	310.624	HP_ABNORMALITY_OF_MOUTH_SHAPE
0.34009	-0.0130286	26.5191	1.67158e-140	3.44247e-138	310.164	HP_GASTROESOPHAGEAL_REFLUX
0.349422	-0.0132236	26.5079	2.13528e-140	4.36509e-138	309.92	GOMF_PURINE_NUCLEOTIDE_BINDING
0.315356	-0.0137692	26.5004	2.51462e-140	5.10303e-138	309.757	HP_ABNORMAL_PANCREAS_MORPHOLOGY
0.400647	-0.0137356	26.4945	2.85708e-140	5.75599e-138	309.63	HP_CUTIS_MARMORATA
0.301784	-0.0157513	26.493	2.95644e-140	5.9133e-138	309.596	HP_EEG_WITH_FOCAL_EPILEPTIFORM_DISCHARGES
0.392271	-0.0068632	26.4872	3.35114e-140	6.65488e-138	309.471	HP_HYPERTHYROIDISM
0.425005	-0.00380177	26.481	3.84139e-140	7.57436e-138	309.335	HP_ABNORMAL_LARGE_INTESTINE_PHYSIOLOGY
0.405966	-0.0149394	26.4691	4.97992e-140	9.75013e-138	309.076	HP_CONTRACTURES_INVOLVING_THE_JOINTS_OF_THE_FEET
0.376049	-0.0154642	26.4333	1.08632e-139	2.11201e-137	308.298	GOBP_CILIUM_ORGANIZATION
0.269842	-0.00785355	26.4316	1.12752e-139	2.17689e-137	308.261	HP_APLASIA_HYPOPLASIA_AFFECTING_THE_FUNDUS
0.357086	-0.0136884	26.4147	1.62886e-139	3.12314e-137	307.894	HP_PES_CAVUS
0.412145	-0.02364	26.4142	1.64936e-139	3.14078e-137	307.882	HP_AORTIC_ROOT_ANEURYSM
0.334409	-0.0141213	26.357	5.72483e-139	1.08273e-136	306.641	HP_CORTICAL_DYSPLASIA
0.418605	-0.0143677	26.3448	7.46213e-139	1.40177e-136	306.377	GOBP_POSITIVE_REGULATION_OF_DENDRITE_MORPHOGENESIS
0.443426	0.00182869	26.335	9.24917e-139	1.7143e-136	306.163	GOBP_DSRNA_PROCESSING
0.443426	0.00182869	26.335	9.24917e-139	1.7143e-136	306.163	GOBP_PRODUCTION_OF_SMALL_RNA_INVOLVED_IN_GENE_SILENCING_BY_RNA
0.428182	-0.00525522	26.3296	1.04036e-138	1.91551e-136	306.045	GOBP_GLYCEROPHOSPHOLIPID_BIOSYNTHETIC_PROCESS
0.343175	-0.0158306	26.322	1.2262e-138	2.24281e-136	305.882	HP_ABSENT_SPEECH
0.369999	-0.0152283	26.3185	1.32215e-138	2.4025e-136	305.806	GOBP_MICROTUBULE-BASED_TRANSPORT
0.787246	8.34968e-05	26.3136	1.47319e-138	2.65958e-136	305.699	GOMF_GLUTAMINASE_ACTIVITY
0.307674	-0.00960464	26.2968	2.12197e-138	3.80613e-136	305.335	HP_ABNORMALITY_OF_THE_AUTONOMIC_NERVOUS_SYSTEM
0.320182	-0.0109323	26.2924	2.33212e-138	4.15626e-136	305.241	HP_MOTOR_DELAY
0.43544	-0.00577396	26.2847	2.75831e-138	4.88449e-136	305.073	HP_URINARY_BLADDER_SPHINCTER_DYSFUNCTION
0.551044	-0.00894441	26.2832	2.84871e-138	5.01265e-136	305.041	GOMF_FLIPPASE_ACTIVITY
0.364189	-0.0162082	26.2668	4.0704e-138	7.11731e-136	304.685	HP_CHRONIC_SINUSITIS
0.31296	-0.0144887	26.2396	7.34902e-138	1.27698e-135	304.096	HP_MULTIFOCAL_EPILEPTIFORM_DISCHARGES
0.297921	-0.00857895	26.2378	7.63255e-138	1.31801e-135	304.058	GOMF_TRANSCRIPTION_REGULATOR_ACTIVITY
0.316704	-0.0128018	26.2324	8.58738e-138	1.47374e-135	303.941	HP_HYPSARRHYTHMIA
0.397843	-0.0144351	26.2141	1.27685e-137	2.17785e-135	303.545	HP_TOE_CLINODACTYLY
0.335524	-0.0138269	26.2118	1.34178e-137	2.27464e-135	303.496	HP_APLASIA_HYPOPLASIA_INVOLVING_BONES_OF_THE_FEET
0.303586	-0.0164412	26.1974	1.83253e-137	3.08775e-135	303.185	HP_DISINHIBITION
0.484167	-0.00791253	26.189	2.19856e-137	3.68218e-135	303.004	HP_LOWER_LIMB_HYPERTONIA
0.298902	-0.0103589	26.1661	3.61424e-137	6.01696e-135	302.508	HP_HYPOPLASIA_OF_PENIS
0.355662	-0.00957135	26.1457	5.62332e-137	9.30593e-135	302.067	GOMF_TRANSFERASE_ACTIVITY
0.348509	-0.0144354	26.1055	1.34056e-136	2.20535e-134	301.201	HP_CHRONIC_KIDNEY_DISEASE
0.302907	-0.00808809	26.0911	1.82993e-136	2.99268e-134	300.891	HP_MOTOR_SEIZURE
0.312217	-0.0115408	26.0568	3.84188e-136	6.24631e-134	300.151	HP_AUTISM
0.323877	-0.0158868	26.0116	1.02009e-135	1.64886e-133	299.178	HP_TUBE_FEEDING
0.35518	-0.0155526	26.0057	1.15804e-135	1.86103e-133	299.051	HP_NEOPLASM_OF_THE_RESPIRATORY_SYSTEM
0.290453	-0.0119434	25.9865	1.7535e-135	2.80177e-133	298.638	GOBP_CELL_PROJECTION_ORGANIZATION
0.377952	0.000780467	25.9748	2.25675e-135	3.58527e-133	298.386	HP_ABNORMAL_CIRCULATING_CREATININE_CONCENTRATION
0.361691	-0.014641	25.9656	2.75307e-135	4.34892e-133	298.188	HP_ABNORMALITY_OF_THE_PHILTRUM
0.320071	-0.0132608	25.9605	3.07137e-135	4.8243e-133	298.079	HP_MYOPIA
0.295325	-0.00837707	25.9196	7.41318e-135	1.15787e-132	297.2	GOBP_REGULATION_OF_TRANSCRIPTION_BY_RNA_POLYMERASE_II
0.639387	0.00183169	25.9169	7.84384e-135	1.21829e-132	297.144	GOMF_PROTEIN_ADP-RIBOSYLASE_ACTIVITY
0.549479	0.00863403	25.9115	8.81324e-135	1.36125e-132	297.028	HP_EMG_CHRONIC_DENERVATION_SIGNS
0.36477	-0.0172592	25.9059	9.9458e-135	1.5277e-132	296.907	HP_INTESTINAL_MALROTATION
0.637964	-0.00446595	25.9039	1.03938e-134	1.58774e-132	296.863	HP_HEPATIC_CYSTS
0.360659	-0.0107297	25.8969	1.20673e-134	1.8333e-132	296.715	GOMF_TRANSFERASE_ACTIVITY,_TRANSFERRING_PHOSPHORUS-CONTAINING_GROUPS
0.396018	-0.0154303	25.891	1.36978e-134	2.06971e-132	296.588	HP_REDUCED_SPERM_MOTILITY
0.34461	-0.0113561	25.8906	1.38294e-134	2.07829e-132	296.579	HP_FEEDING_DIFFICULTIES_IN_INFANCY
0.310034	-0.00819304	25.8849	1.56295e-134	2.33619e-132	296.457	GOBP_REGULATION_OF_RNA_BIOSYNTHETIC_PROCESS
0.305836	-0.012822	25.8761	1.89021e-134	2.81025e-132	296.267	HP_PROGRESSIVE_NIGHT_BLINDNESS
0.310083	-0.00815641	25.8678	2.25827e-134	3.33959e-132	296.09	GOBP_REGULATION_OF_NUCLEIC_ACID-TEMPLATED_TRANSCRIPTION
0.290788	-0.0114024	25.8651	2.39535e-134	3.52357e-132	296.031	HP_ABNORMALITY_OF_THE_THYROID_GLAND
0.309928	-0.00815455	25.864	2.45096e-134	3.58639e-132	296.008	GOBP_REGULATION_OF_TRANSCRIPTION,_DNA-TEMPLATED
0.597387	0.000486787	25.8588	2.73981e-134	3.98807e-132	295.897	GOCC_ENDOPLASMIC_RETICULUM-PLASMA_MEMBRANE_CONTACT_SITE
0.334525	-0.0110335	25.8574	2.8246e-134	4.09008e-132	295.867	HP_ATTENTION_DEFICIT_HYPERACTIVITY_DISORDER
0.364514	-0.0191299	25.856	2.91044e-134	4.19254e-132	295.837	HP_RECURRENT_MYCOBACTERIAL_INFECTIONS
0.299679	-0.0146714	25.8543	3.01598e-134	4.32219e-132	295.801	HP_ABNORMALITY_OF_VITAMIN_METABOLISM
0.31608	-0.0160498	25.8516	3.19873e-134	4.56057e-132	295.743	HP_CLUBBING
0.321395	-0.00866674	25.8268	5.44936e-134	7.72976e-132	295.211	GOBP_REGULATION_OF_NUCLEOBASE-CONTAINING_COMPOUND_METABOLIC_PROCESS
0.336442	-0.0142941	25.8265	5.48517e-134	7.74105e-132	295.205	HP_ABNORMALITY_OF_THE_CURVATURE_OF_THE_VERTEBRAL_COLUMN
0.465732	-0.0124519	25.8252	5.63631e-134	7.91418e-132	295.178	GOBP_PROTEIN_ADP-RIBOSYLATION
0.450179	-0.0107598	25.8248	5.68782e-134	7.94637e-132	295.169	HP_PERIVENTRICULAR_HETEROTOPIA
0.222324	-0.0234064	25.8177	6.61852e-134	9.2004e-132	295.018	HP_COLOR_VISION_DEFECT
0.471357	-0.0120182	25.8161	6.84913e-134	9.4736e-132	294.984	GOMF_NAD+_ADP-RIBOSYLTRANSFERASE_ACTIVITY
0.587153	-0.000153014	25.8158	6.90731e-134	9.50678e-132	294.975	GOMF_PHOSPHATIDYLINOSITOL-4,5-BISPHOSPHATE_PHOSPHATASE_ACTIVITY
0.507881	0.00251051	25.8141	7.1513e-134	9.79411e-132	294.94	GOBP_MIRNA_METABOLIC_PROCESS
0.327267	-0.0133218	25.81	7.82331e-134	1.06619e-131	294.851	HP_PES_PLANUS
0.345783	-0.0136871	25.8028	9.12189e-134	1.23711e-131	294.698	HP_ABNORMALITY_OF_THE_NASAL_ALAE
0.326278	-0.0149652	25.8024	9.1981e-134	1.24139e-131	294.69	HP_ABNORMALITY_OF_LOWER_LIP
0.336925	-0.0138072	25.802	9.2763e-134	1.24589e-131	294.681	HP_ABNORMALITY_OF_THE_CALVARIA
0.34332	-0.0134835	25.7899	1.20434e-133	1.60976e-131	294.421	HP_ABNORMALITY_OF_THE_EXTERNAL_NOSE
0.307356	-0.0145053	25.7829	1.39826e-133	1.86002e-131	294.272	HP_SCARRING
0.272129	-0.0134906	25.7797	1.49883e-133	1.98431e-131	294.203	HP_NYCTALOPIA
0.429971	-0.0103378	25.779	1.51964e-133	2.00233e-131	294.189	HP_NEOPLASM_OF_THE_TONGUE
0.274661	-0.00929941	25.768	1.92349e-133	2.52249e-131	293.954	GOMF_RNA_POLYMERASE_II_CIS-REGULATORY_REGION_SEQUENCE-SPECIFIC_DNA_BINDING
0.330916	-0.0137299	25.762	2.1906e-133	2.8593e-131	293.824	HP_ABNORMAL_LIP_MORPHOLOGY
0.314579	-0.0146775	25.7559	2.49213e-133	3.23768e-131	293.696	HP_ABNORMAL_PHALANGEAL_JOINT_MORPHOLOGY_OF_THE_HAND
0.298313	-0.00800035	25.7363	3.79935e-133	4.91301e-131	293.275	HP_BILATERAL_TONIC_CLONIC_SEIZURE
0.289182	-0.0117778	25.736	3.8251e-133	4.9234e-131	293.269	GOBP_PLASMA_MEMBRANE_BOUNDED_CELL_PROJECTION_ORGANIZATION
0.377791	-0.0101165	25.735	3.90485e-133	5.00289e-131	293.248	HP_LONG_PALPEBRAL_FISSURE
0.594165	0.000549091	25.7278	4.55671e-133	5.81127e-131	293.094	GOMF_PHOSPHATIDYLINOSITOL_PHOSPHATE_5-PHOSPHATASE_ACTIVITY
0.272836	-0.00946762	25.7218	5.18474e-133	6.58202e-131	292.965	GOMF_CIS-REGULATORY_REGION_SEQUENCE-SPECIFIC_DNA_BINDING
0.371382	-0.0149493	25.7179	5.63473e-133	7.12077e-131	292.882	HP_SHORT_FOOT
0.339939	-0.00915566	25.717	5.7393e-133	7.22009e-131	292.864	HP_ABNORMAL_NERVOUS_SYSTEM_ELECTROPHYSIOLOGY
0.335863	-0.0154356	25.7115	6.46095e-133	8.09132e-131	292.746	HP_ABNORMAL_FACIAL_SHAPE
1.12229	0.00594395	25.7047	7.47082e-133	9.23128e-131	292.601	GOBP_DETERMINATION_OF_INTESTINE_LEFT/RIGHT_ASYMMETRY
1.12229	0.00594395	25.7047	7.47082e-133	9.23128e-131	292.601	GOBP_DETERMINATION_OF_STOMACH_LEFT/RIGHT_ASYMMETRY
1.12229	0.00594395	25.7047	7.47082e-133	9.23128e-131	292.601	GOBP_REGULATION_OF_PLANAR_CELL_POLARITY_PATHWAY_INVOLVED_IN_NEURAL_TUBE_CLOSURE
0.291774	-0.00907227	25.6986	8.52212e-133	1.04837e-130	292.47	HP_HYPOGONADISM
0.359483	-0.0111475	25.6938	9.43557e-133	1.15563e-130	292.368	HP_ABNORMALITY_OF_OCULAR_SMOOTH_PURSUIT
0.286576	-0.00713595	25.6843	1.15717e-132	1.41104e-130	292.165	HP_MICROPENIS
0.306658	-0.0134573	25.664	1.78612e-132	2.16846e-130	291.732	GOBP_MULTICELLULAR_ORGANISM_GROWTH
0.343531	-0.0089795	25.6587	1.99745e-132	2.41448e-130	291.621	GOMF_CATALYTIC_ACTIVITY,_ACTING_ON_A_PROTEIN
0.331491	-0.0159573	25.6574	2.05732e-132	2.47609e-130	291.591	HP_APLASIA_HYPOPLASIA_INVOLVING_BONES_OF_THE_LOWER_LIMBS
0.318053	-0.00837375	25.6424	2.83058e-132	3.39206e-130	291.273	GOBP_REGULATION_OF_RNA_METABOLIC_PROCESS
0.291425	-0.0105876	25.6386	3.0703e-132	3.66354e-130	291.192	HP_EXTERNAL_GENITAL_HYPOPLASIA
0.339738	-0.0129426	25.6311	3.60952e-132	4.28855e-130	291.031	HP_ABNORMALITY_OF_TOE
0.316733	-0.00854577	25.6189	4.67749e-132	5.53376e-130	290.772	GOBP_NUCLEOBASE-CONTAINING_COMPOUND_BIOSYNTHETIC_PROCESS
0.308475	-0.0125773	25.6181	4.76149e-132	5.60927e-130	290.755	HP_ABNORMAL_TESTIS_MORPHOLOGY
0.400009	-0.00867237	25.6028	6.59647e-132	7.73819e-130	290.43	HP_MILD_HEARING_IMPAIRMENT
0.31155	-0.00824648	25.585	9.65165e-132	1.12746e-129	290.05	GOBP_RNA_BIOSYNTHETIC_PROCESS
0.296308	-0.00853846	25.5731	1.24359e-131	1.44662e-129	289.798	GOBP_TRANSCRIPTION_BY_RNA_POLYMERASE_II
0.34173	-0.0186262	25.57	1.32926e-131	1.53984e-129	289.731	HP_ABNORMAL_MENINGEAL_MORPHOLOGY
0.311234	-0.00829964	25.556	1.79032e-131	2.06533e-129	289.434	GOBP_TRANSCRIPTION,_DNA-TEMPLATED
0.327018	-0.0115478	25.5544	1.85263e-131	2.12838e-129	289.4	HP_ABNORMAL_RENAL_PELVIS_MORPHOLOGY
0.311219	-0.00821109	25.5469	2.17435e-131	2.48771e-129	289.24	GOBP_NUCLEIC_ACID-TEMPLATED_TRANSCRIPTION
0.276154	-0.00952954	25.5454	2.24543e-131	2.5585e-129	289.208	HP_ABNORMALITY_OF_THYROID_PHYSIOLOGY
0.297586	-0.0179384	25.5368	2.69916e-131	3.06294e-129	289.025	HP_ABNORMAL_THYROID_MORPHOLOGY
0.308107	-0.011621	25.5223	3.67408e-131	4.1523e-129	288.718	HP_ABNORMALITY_OF_SKELETAL_MATURATION
0.351784	-0.0189603	25.52	3.86452e-131	4.34986e-129	288.667	GOCC_DYNEIN_COMPLEX
0.314227	-0.00848795	25.5153	4.26313e-131	4.77917e-129	288.569	GOBP_AROMATIC_COMPOUND_BIOSYNTHETIC_PROCESS
0.325424	-0.0133531	25.5145	4.33866e-131	4.84432e-129	288.552	HP_ABNORMAL_PALATE_MORPHOLOGY
0.349871	-0.0158796	25.5139	4.39787e-131	4.89078e-129	288.538	HP_LONG_PHILTRUM
0.310361	-0.0175286	25.5117	4.60305e-131	5.09856e-129	288.493	HP_ABNORMALITY_OF_THE_CURVATURE_OF_THE_CORNEA
0.396057	-0.00811168	25.5078	5.00807e-131	5.52517e-129	288.409	GOMF_PROTEIN_SERINE/THREONINE_KINASE_ACTIVITY
0.246801	-0.0104584	25.5073	5.05909e-131	5.5594e-129	288.399	HP_ABNORMAL_MALE_REPRODUCTIVE_SYSTEM_PHYSIOLOGY
0.306891	-0.0161047	25.5013	5.74999e-131	6.29375e-129	288.271	HP_ABNORMAL_EMOTION_AFFECT_BEHAVIOR
0.367305	-0.0167041	25.499	6.03768e-131	6.58273e-129	288.222	HP_AORTIC_ANEURYSM
0.431835	-0.00527833	25.4932	6.83884e-131	7.42708e-129	288.098	GOMF_PENTOSYLTRANSFERASE_ACTIVITY
0.315985	-0.00869885	25.4888	7.50306e-131	8.11674e-129	288.006	GOBP_HETEROCYCLE_BIOSYNTHETIC_PROCESS
0.596747	-0.00436068	25.4885	7.54638e-131	8.13196e-129	288	GOMF_PHOSPHATIDYLINOSITOL-3,5-BISPHOSPHATE_PHOSPHATASE_ACTIVITY
0.299438	-0.0162731	25.4874	7.72479e-131	8.29207e-129	287.977	HP_ABNORMAL_CORNEA_MORPHOLOGY
0.34666	-0.0131125	25.4846	8.19647e-131	8.76455e-129	287.918	GOMF_NUCLEOSIDE_PHOSPHATE_BINDING
0.390637	-0.0120716	25.4726	1.05852e-130	1.12755e-128	287.663	HP_ABNORMALITY_OF_THE_PERITONEUM
0.346641	-0.0130766	25.4666	1.20355e-130	1.27715e-128	287.535	GOMF_NUCLEOTIDE_BINDING
0.362288	-0.0109736	25.4624	1.31636e-130	1.39154e-128	287.445	GOMF_PROTEIN_KINASE_ACTIVITY
0.327555	-0.0117199	25.4616	1.3388e-130	1.4099e-128	287.428	HP_ABNORMALITY_OF_THE_PERIPHERAL_NERVOUS_SYSTEM
0.33377	-0.0122773	25.445	1.90459e-130	1.99817e-128	287.077	HP_ABNORMALITY_OF_THE_MIDFACE
0.338907	-0.0150086	25.4429	1.99393e-130	2.08403e-128	287.031	HP_THORACIC_HYPOPLASIA
0.343306	-0.0139282	25.4364	2.28871e-130	2.38318e-128	286.894	HP_ABNORMALITY_OF_UPPER_LIP
0.50717	-0.00496396	25.4355	2.33319e-130	2.42042e-128	286.875	GOBP_PROTEIN_LOCALIZATION_TO_GOLGI_APPARATUS
0.320314	-0.0114862	25.4313	2.55183e-130	2.6374e-128	286.785	HP_CEREBRAL_VISUAL_IMPAIRMENT
0.349724	-0.0130906	25.424	2.97612e-130	3.06452e-128	286.632	HP_ABNORMALITY_OF_THE_HELIX
0.561243	0.024804	25.4087	4.12023e-130	4.22696e-128	286.308	GOBP_CELLULAR_TRIGLYCERIDE_HOMEOSTASIS
0.317305	-0.00407735	25.4004	4.92105e-130	5.02997e-128	286.131	HP_FINE_HAIR
0.379017	-0.0146556	25.3983	5.14163e-130	5.23618e-128	286.087	GOBP_REGULATION_OF_DENDRITIC_SPINE_DEVELOPMENT
0.368147	-0.0208368	25.3964	5.35516e-130	5.43372e-128	286.046	HP_ABNORMAL_VENA_CAVA_MORPHOLOGY
0.322082	-0.0151297	25.3947	5.54494e-130	5.60583e-128	286.012	HP_CHOREA
0.489201	-0.00362681	25.3872	6.50572e-130	6.55333e-128	285.852	GOBP_POST-GOLGI_VESICLE-MEDIATED_TRANSPORT
0.308963	-0.00875062	25.3857	6.72487e-130	6.74964e-128	285.819	GOBP_ORGANIC_CYCLIC_COMPOUND_BIOSYNTHETIC_PROCESS
0.388565	-0.0108266	25.3851	6.80274e-130	6.80323e-128	285.808	HP_IMPAIRED_PROPRIOCEPTION
0.307596	-0.0114816	25.384	6.95881e-130	6.93437e-128	285.785	HP_SELF_INJURIOUS_BEHAVIOR
0.429927	-0.0025213	25.3733	8.74941e-130	8.68754e-128	285.557	GOBP_POSITIVE_REGULATION_OF_PROTEIN_ACETYLATION
0.327597	-0.0162342	25.3623	1.1032e-129	1.0915e-127	285.326	HP_PRODUCTIVE_COUGH
0.378916	-0.0135692	25.3546	1.30083e-129	1.28247e-127	285.161	HP_SEVERE_MUSCULAR_HYPOTONIA
0.389564	-0.00936665	25.3419	1.7014e-129	1.67146e-127	284.894	GOMF_GTPASE_ACTIVATOR_ACTIVITY
0.350319	-0.0105578	25.3183	2.80905e-129	2.7499e-127	284.394	HP_HYPOPLASIA_OF_THE_CORPUS_CALLOSUM
0.321307	-0.0156399	25.3148	3.02083e-129	2.94685e-127	284.322	HP_APLASIA_HYPOPLASIA_OF_THE_EXTREMITIES
0.339958	-0.0111707	25.3115	3.23888e-129	3.14851e-127	284.252	HP_TELECANTHUS
0.326306	-0.0111171	25.3107	3.29823e-129	3.19503e-127	284.234	HP_ABNORMAL_RIB_CAGE_MORPHOLOGY
0.37302	-0.0105722	25.2957	4.52757e-129	4.37068e-127	283.918	HP_PLAGIOCEPHALY
0.388711	-0.0146044	25.2886	5.26098e-129	5.0611e-127	283.768	HP_ACHILLES_TENDON_CONTRACTURE
0.317797	-0.0140056	25.2849	5.69338e-129	5.45818e-127	283.69	HP_ABNORMAL_ESOPHAGUS_PHYSIOLOGY
0.343629	-0.0130723	25.2721	7.47314e-129	7.1398e-127	283.418	HP_PARAPLEGIA
0.421433	-0.0192724	25.2691	7.9524e-129	7.57166e-127	283.357	HP_DILATATION_OF_THE_CEREBRAL_ARTERY
0.332789	-0.0138876	25.2674	8.25683e-129	7.83469e-127	283.319	GOBP_ORGANELLE_ASSEMBLY
0.387595	-0.00900504	25.2669	8.32948e-129	7.85004e-127	283.31	GOMF_GTPASE_REGULATOR_ACTIVITY
0.387595	-0.00900504	25.2669	8.32948e-129	7.85004e-127	283.31	GOMF_NUCLEOSIDE-TRIPHOSPHATASE_REGULATOR_ACTIVITY
0.322555	-0.0156994	25.2614	9.36697e-129	8.79799e-127	283.193	HP_FLEXION_CONTRACTURE_OF_DIGIT
0.360949	-0.0176705	25.2518	1.14726e-128	1.07394e-126	282.991	HP_JOINT_HYPERMOBILITY
0.332193	-0.0148644	25.2509	1.17039e-128	1.09192e-126	282.971	HP_ABNORMAL_THORAX_MORPHOLOGY
0.37583	-0.0107774	25.2411	1.43841e-128	1.33748e-126	282.766	HP_WIDE_INTERMAMILLARY_DISTANCE
0.312651	-0.00855997	25.2359	1.60683e-128	1.4891e-126	282.655	GOBP_REGULATION_OF_CELLULAR_BIOSYNTHETIC_PROCESS
0.312358	-0.00860474	25.2351	1.63528e-128	1.51043e-126	282.638	GOBP_REGULATION_OF_BIOSYNTHETIC_PROCESS
0.356099	-0.00352775	25.2328	1.71616e-128	1.57989e-126	282.59	HP_NEPHROTIC_SYNDROME
0.439876	-0.00575103	25.2144	2.53252e-128	2.32373e-126	282.202	HP_BASAL_CELL_CARCINOMA
0.33612	-0.0113217	25.2042	3.1417e-128	2.87321e-126	281.987	HP_GAIT_DISTURBANCE
0.319514	-0.013662	25.2008	3.37251e-128	3.07418e-126	281.916	HP_RENAL_INSUFFICIENCY
0.402958	-0.0195442	25.1949	3.82169e-128	3.47225e-126	281.791	HP_ISCHEMIC_STROKE
0.353903	-0.0176102	25.1928	3.99363e-128	3.61664e-126	281.748	HP_ABNORMAL_FINGERTIP_MORPHOLOGY
0.472078	-0.00828899	25.192	4.06203e-128	3.66664e-126	281.731	GOBP_NEGATIVE_REGULATION_OF_TOR_SIGNALING
0.30691	-0.0125916	25.1907	4.17845e-128	3.75953e-126	281.703	HP_ABNORMALITY_OF_THE_DENTITION
0.398409	-0.0101959	25.1817	5.05357e-128	4.53224e-126	281.513	HP_ABNORMAL_ORAL_FRENULUM_MORPHOLOGY
0.317565	-0.0105482	25.1805	5.18516e-128	4.6353e-126	281.487	HP_ABNORMAL_INTESTINE_MORPHOLOGY
0.290786	-0.00962659	25.1802	5.21455e-128	4.64663e-126	281.482	HP_FOCAL_ONSET_SEIZURE
0.280502	-0.0101759	25.1797	5.26373e-128	4.67547e-126	281.472	GOBP_RESPONSE_TO_LIGHT_STIMULUS
0.34532	-0.0154563	25.1658	7.05875e-128	6.24992e-126	281.18	HP_SLENDER_FINGER
0.301652	-0.0122809	25.164	7.33757e-128	6.47616e-126	281.141	HP_ABNORMAL_RENAL_MORPHOLOGY
0.30693	-0.0128786	25.1574	8.43381e-128	7.42015e-126	281.002	HP_VISUAL_IMPAIRMENT
0.573874	-0.00436898	25.1535	9.1691e-128	8.04162e-126	280.919	GOMF_PHOSPHATIDYLINOSITOL_MONOPHOSPHATE_PHOSPHATASE_ACTIVITY
0.346201	-0.0129927	25.1486	1.01669e-127	8.88866e-126	280.816	HP_HIGH_PALATE
0.300676	-0.0146586	25.1402	1.21311e-127	1.05727e-125	280.64	HP_ABNORMALITY_OF_SALIVATION
0.305343	-0.010226	25.1365	1.31067e-127	1.13873e-125	280.563	HP_ABNORMAL_FEAR_ANXIETY_RELATED_BEHAVIOR
0.359522	-0.0111162	25.1276	1.58181e-127	1.37001e-125	280.375	GOMF_PHOSPHOTRANSFERASE_ACTIVITY,_ALCOHOL_GROUP_AS_ACCEPTOR
0.34726	-0.0123866	25.1197	1.86716e-127	1.61214e-125	280.21	HP_LOW_SET_POSTERIORLY_ROTATED_EARS
0.489991	-0.00536328	25.119	1.89765e-127	1.63339e-125	280.194	GOCC_ORGANELLE_MEMBRANE_CONTACT_SITE
0.340997	-0.0130846	25.1149	2.06877e-127	1.77518e-125	280.108	HP_ABNORMALITY_OF_GLOBE_LOCATION
0.314774	-0.0141984	25.1138	2.11518e-127	1.80942e-125	280.086	HP_ABNORMALITY_OF_THE_MIDDLE_EAR
0.239824	-0.00876789	25.1121	2.1933e-127	1.8705e-125	280.05	HP_ABNORMALITY_OF_THE_PITUITARY_GLAND
0.316023	-0.00850216	25.1075	2.41432e-127	2.05268e-125	279.954	GOBP_REGULATION_OF_MACROMOLECULE_BIOSYNTHETIC_PROCESS
0.337034	-0.0113074	25.1073	2.42792e-127	2.05796e-125	279.948	HP_ABNORMALITY_OF_THE_OVARY
0.296494	-0.0147729	25.1035	2.62949e-127	2.22204e-125	279.869	HP_ABNORMAL_NUMBER_OF_TEETH
0.382826	-0.0150223	25.0876	3.67429e-127	3.09553e-125	279.535	HP_PECTUS_EXCAVATUM
0.293772	-0.0127595	25.0757	4.72091e-127	3.96528e-125	279.285	HP_ABNORMAL_EXTERNAL_GENITALIA
0.398015	-0.0136303	25.0747	4.82757e-127	4.04266e-125	279.263	HP_PATENT_FORAMEN_OVALE
0.328142	-0.0128129	25.0682	5.53291e-127	4.6194e-125	279.127	HP_ABNORMALITY_OF_THE_FOREHEAD
0.351919	-0.0112095	25.0668	5.69781e-127	4.74283e-125	279.098	GOMF_KINASE_ACTIVITY
0.338976	-0.0147257	25.0666	5.72164e-127	4.74845e-125	279.094	HP_ABNORMALITY_OF_CRANIAL_SUTURES
0.289131	-0.00844398	25.0635	6.10875e-127	5.05463e-125	279.028	GOBP_REGULATION_OF_GENE_EXPRESSION
0.328323	-0.0147169	25.0539	7.47248e-127	6.16469e-125	278.827	HP_ABNORMALITY_OF_FACIAL_SKELETON
0.347721	-0.0210362	25.0478	8.49775e-127	6.98978e-125	278.699	HP_HIGH_NARROW_PALATE
0.310344	-0.0102217	25.0443	9.14034e-127	7.49616e-125	278.627	HP_ABNORMALITY_OF_THE_LOWER_URINARY_TRACT
0.315818	-0.00838011	25.0421	9.56981e-127	7.82529e-125	278.581	GOBP_REGULATION_OF_CELLULAR_MACROMOLECULE_BIOSYNTHETIC_PROCESS
0.344885	-0.0104696	25.0409	9.82095e-127	8.0071e-125	278.555	GOMF_ATP-DEPENDENT_ACTIVITY
0.372148	-0.018971	25.0337	1.14239e-126	9.28674e-125	278.404	HP_HYPOPLASTIC_FINGERNAIL
0.351746	-0.0170391	25.0325	1.17181e-126	9.49813e-125	278.379	HP_ARACHNODACTYLY
0.310902	-0.0163677	25.0305	1.22253e-126	9.88044e-125	278.337	HP_NASAL_SPEECH
0.34835	-0.0140554	25.0296	1.24569e-126	1.00384e-124	278.318	HP_HYPERTELORISM
0.331834	-0.0137875	25.0227	1.43996e-126	1.15705e-124	278.174	HP_CONGENITAL_MALFORMATION_OF_THE_RIGHT_HEART
0.529708	-0.0154316	25.0211	1.48839e-126	1.19251e-124	278.141	HP_VOLVULUS
0.561337	0.00222366	25.0209	1.49771e-126	1.19653e-124	278.134	GOBP_PHOSPHATIDYLINOSITOL-3-PHOSPHATE_BIOSYNTHETIC_PROCESS
0.310019	-0.0131949	24.9813	3.43592e-126	2.73712e-124	277.307	HP_ABNORMAL_INVOLUNTARY_EYE_MOVEMENTS
0.285443	-0.00789771	24.9757	3.86425e-126	3.06954e-124	277.189	GOMF_SEQUENCE-SPECIFIC_DNA_BINDING
0.287593	-0.0104912	24.9687	4.48491e-126	3.55241e-124	277.041	GOMF_TRANSITION_METAL_ION_BINDING
0.303575	-0.0141947	24.9683	4.5142e-126	3.56545e-124	277.034	HP_ABNORMALITY_OF_THE_SEPTUM_PELLUCIDUM
0.404193	-0.0112616	24.9611	5.2544e-126	4.12685e-124	276.883	GOMF_GUANYL-NUCLEOTIDE_EXCHANGE_FACTOR_ACTIVITY
0.371335	-0.01448	24.9611	5.25468e-126	4.12685e-124	276.883	HP_STAGE_5_CHRONIC_KIDNEY_DISEASE
0.330216	-0.00676537	24.9589	5.50276e-126	4.30038e-124	276.837	HP_INFANTILE_SPASMS
0.34688	-0.0112927	24.9589	5.50656e-126	4.30038e-124	276.836	HP_ABNORMAL_CORPUS_CALLOSUM_MORPHOLOGY
0.331799	-0.015599	24.9553	5.93995e-126	4.62584e-124	276.761	GOBP_PHOTORECEPTOR_CELL_MAINTENANCE
0.379889	-0.0129558	24.9522	6.3412e-126	4.92453e-124	276.696	HP_SPASTIC_PARAPLEGIA
0.409299	-0.00701145	24.9313	9.83281e-126	7.61481e-124	276.258	HP_APLASIA_HYPOPLASIA_OF_THE_ABDOMINAL_WALL_MUSCULATURE
0.294353	-0.014699	24.9233	1.1607e-125	8.96383e-124	276.093	HP_ABNORMALITY_OF_THE_SMALL_INTESTINE
0.321316	-0.0146215	24.9221	1.19227e-125	9.18213e-124	276.066	HP_APLASIA_HYPOPLASIA_INVOLVING_THE_SKELETON
0.363009	-0.00945521	24.9216	1.20292e-125	9.2386e-124	276.057	HP_POLYDACTYLY
0.493206	-0.00319599	24.9022	1.8088e-125	1.38535e-123	275.651	GOBP_REGULATION_OF_RAC_PROTEIN_SIGNAL_TRANSDUCTION
0.362095	-0.010891	24.8975	1.99595e-125	1.52449e-123	275.553	HP_ABNORMAL_NIPPLE_MORPHOLOGY
0.310085	-0.014995	24.8966	2.03336e-125	1.54881e-123	275.534	HP_APLASIA_HYPOPLASIA_INVOLVING_BONES_OF_THE_UPPER_LIMBS
0.38973	-0.0221804	24.8917	2.25521e-125	1.7131e-123	275.431	HP_SPEECH_APRAXIA
0.317983	-0.0100352	24.885	2.59048e-125	1.96241e-123	275.293	HP_POSTNATAL_GROWTH_RETARDATION
0.34889	-0.013121	24.8745	3.22823e-125	2.43889e-123	275.073	HP_ABNORMAL_CEREBRAL_VENTRICLE_MORPHOLOGY
0.32184	-0.0176558	24.8708	3.48914e-125	2.62886e-123	274.996	HP_POSITIONAL_FOOT_DEFORMITY
0.36383	-0.0171088	24.8669	3.78786e-125	2.84622e-123	274.914	HP_ABNORMAL_CEREBRAL_ARTERY_MORPHOLOGY
0.308259	-0.0115021	24.8652	3.92454e-125	2.94097e-123	274.879	HP_ABNORMAL_TRACHEOBRONCHIAL_MORPHOLOGY
0.334616	-0.0131477	24.8554	4.81546e-125	3.59891e-123	274.675	HP_RECURRENT_OTITIS_MEDIA
0.281732	-0.00842856	24.8487	5.54576e-125	4.1336e-123	274.534	GOMF_TRANSCRIPTION_CIS-REGULATORY_REGION_BINDING
0.278007	-0.00898398	24.848	5.62346e-125	4.18031e-123	274.52	GOMF_RNA_POLYMERASE_II_TRANSCRIPTION_REGULATORY_REGION_SEQUENCE-SPECIFIC_DNA_BINDING
0.318609	-0.0102298	24.8401	6.63341e-125	4.91792e-123	274.355	HP_ABNORMALITY_OF_THE_BREAST
0.326019	-0.0147987	24.8397	6.69191e-125	4.94809e-123	274.347	HP_ABNORMAL_SPUTUM
0.625858	-0.0124752	24.8386	6.8452e-125	5.04802e-123	274.324	HP_LARYNGEAL_STRIDOR
0.353204	-0.00912115	24.8364	7.1729e-125	5.27569e-123	274.277	HP_ABNORMAL_STOMACH_MORPHOLOGY
0.318608	-0.0150691	24.836	7.2322e-125	5.30526e-123	274.269	HP_CONGENITAL_MALFORMATION_OF_THE_GREAT_ARTERIES
0.510242	-0.00694088	24.8321	7.84924e-125	5.74276e-123	274.187	GOBP_NON-MOTILE_CILIUM_ASSEMBLY
0.320268	-0.0147392	24.8242	9.25767e-125	6.75543e-123	274.023	HP_ABNORMALITY_OF_THE_FONTANELLES_OR_CRANIAL_SUTURES
0.307132	-0.0162909	24.814	1.14705e-124	8.34821e-123	273.809	HP_ABNORMALITY_OF_PELVIC_GIRDLE_BONE_MORPHOLOGY
0.281709	-0.00840098	24.8053	1.37333e-124	9.969e-123	273.63	GOMF_TRANSCRIPTION_REGULATORY_REGION_NUCLEIC_ACID_BINDING
0.29701	-0.0124426	24.8013	1.49423e-124	1.08184e-122	273.546	HP_ABNORMAL_ANTERIOR_EYE_SEGMENT_MORPHOLOGY
0.364085	-0.0133333	24.7966	1.64763e-124	1.1898e-122	273.448	HP_ABNORMAL_STERNUM_MORPHOLOGY
0.440189	-0.0116204	24.7898	1.90184e-124	1.36982e-122	273.305	HP_EVERTED_UPPER_LIP_VERMILION
0.247697	-0.0170823	24.7778	2.44311e-124	1.75513e-122	273.056	HP_ABNORMALITY_OF_CORNEAL_THICKNESS
0.304958	-0.018571	24.777	2.48242e-124	1.77877e-122	273.04	HP_ABNORMAL_LUNG_DEVELOPMENT
0.388342	-0.0105624	24.774	2.64314e-124	1.88906e-122	272.977	HP_SPASTIC_GAIT
0.711077	0.00881327	24.7714	2.79031e-124	1.97899e-122	272.923	GOBP_MYELOID_DENDRITIC_CELL_CYTOKINE_PRODUCTION
0.711077	0.00881327	24.7714	2.79031e-124	1.97899e-122	272.923	GOBP_REGULATION_OF_MYELOID_DENDRITIC_CELL_CYTOKINE_PRODUCTION
0.711077	0.00881327	24.7714	2.79031e-124	1.97899e-122	272.923	GOBP_POSITIVE_REGULATION_OF_MYELOID_DENDRITIC_CELL_CYTOKINE_PRODUCTION
0.645204	0.00744862	24.7669	3.06468e-124	2.16805e-122	272.83	GOBP_AMINOPHOSPHOLIPID_TRANSPORT
0.428902	-0.0108276	24.7639	3.26664e-124	2.30506e-122	272.766	GOBP_GOLGI_ORGANIZATION
0.30586	-0.015567	24.7504	4.32334e-124	3.04298e-122	272.487	HP_ABNORMALITY_OF_THE_ABDOMINAL_WALL
0.282129	-0.00621065	24.7239	7.52134e-124	5.28051e-122	271.935	HP_GENERALIZED_ONSET_MOTOR_SEIZURE
0.289659	-0.00899272	24.7178	8.53797e-124	5.97916e-122	271.808	HP_ABNORMAL_FEMALE_REPRODUCTIVE_SYSTEM_PHYSIOLOGY
0.32076	-0.0097093	24.7112	9.80967e-124	6.85247e-122	271.67	HP_ABNORMAL_FACIAL_EXPRESSION
0.317857	-0.0125269	24.7039	1.14245e-123	7.96047e-122	271.518	HP_INVOLUNTARY_MOVEMENTS
0.429696	-0.0128258	24.7007	1.21896e-123	8.47241e-122	271.453	HP_POLYCYSTIC_KIDNEY_DYSPLASIA
0.317716	-0.012326	24.694	1.40406e-123	9.73456e-122	271.312	HP_TREMOR
0.665258	0.00520151	24.6735	2.15052e-123	1.48359e-121	270.887	GOBP_AMINOPHOSPHOLIPID_TRANSLOCATION
0.665258	0.00520151	24.6735	2.15052e-123	1.48359e-121	270.887	GOMF_AMINOPHOSPHOLIPID_FLIPPASE_ACTIVITY
0.32908	-0.0135479	24.6552	3.14733e-123	2.16589e-121	270.508	GOMF_ANION_BINDING
0.298072	-0.0104115	24.6455	3.85318e-123	2.64509e-121	270.306	HP_CONSTIPATION
0.395381	-0.0141414	24.6274	5.61335e-123	3.8439e-121	269.931	GOBP_POSITIVE_REGULATION_OF_DENDRITIC_SPINE_DEVELOPMENT
0.308335	-0.0151354	24.6067	8.64266e-123	5.90376e-121	269.501	HP_DYSPHAGIA
0.380967	-0.016769	24.6062	8.73416e-123	5.95165e-121	269.49	HP_BACK_PAIN
0.425246	-0.00877343	24.6053	8.89721e-123	6.04793e-121	269.472	GOMF_MANGANESE_ION_BINDING
0.319057	-0.0063556	24.6027	9.39009e-123	6.3674e-121	269.418	HP_DYSDIADOCHOKINESIS
0.334818	-0.0123676	24.5951	1.09925e-122	7.43588e-121	269.261	HP_ABNORMAL_SHAPE_OF_THE_FRONTAL_REGION
0.381335	-0.0132367	24.5873	1.29281e-122	8.72398e-121	269.099	GOBP_TRANSPORT_ALONG_MICROTUBULE
0.370414	-0.00944904	24.5839	1.38665e-122	9.33457e-121	269.029	HP_ABNORMALITY_OF_THE_PYLORUS
0.373264	-0.0121116	24.5731	1.73442e-122	1.16474e-120	268.806	HP_ABNORMALITY_OF_THE_METAPHYSIS
0.323912	-0.011639	24.5723	1.76638e-122	1.18335e-120	268.788	HP_SEVERE_GLOBAL_DEVELOPMENTAL_DELAY
0.293145	-0.0127567	24.5712	1.80586e-122	1.20689e-120	268.766	HP_ABNORMAL_RETINAL_MORPHOLOGY
0.450492	-0.0084915	24.5693	1.87795e-122	1.25206e-120	268.727	HP_SEBORRHEIC_DERMATITIS
0.426966	-0.00970508	24.567	1.96896e-122	1.30959e-120	268.68	HP_DUPLICATION_INVOLVING_BONES_OF_THE_FEET
0.351314	-0.0125177	24.5634	2.12433e-122	1.40956e-120	268.604	HP_SLANTING_OF_THE_PALPEBRAL_FISSURE
0.323277	-0.0132001	24.5573	2.4113e-122	1.59616e-120	268.478	GOMF_SMALL_MOLECULE_BINDING
0.447337	-0.00784758	24.5562	2.46466e-122	1.62761e-120	268.456	HP_PITUITARY_ADENOMA
0.422569	-0.00536872	24.5549	2.53283e-122	1.66866e-120	268.429	HP_EMG_NEUROPATHIC_CHANGES
0.264648	-0.00875923	24.5521	2.68207e-122	1.76281e-120	268.372	GOMF_DNA-BINDING_TRANSCRIPTION_FACTOR_ACTIVITY
0.402686	-0.0162679	24.5468	2.99439e-122	1.96344e-120	268.262	HP_FACIAL_HYPOTONIA
0.401274	0.00122224	24.5428	3.25852e-122	2.12948e-120	268.178	GOMF_INTRAMEMBRANE_LIPID_TRANSPORTER_ACTIVITY
0.365694	-0.00144525	24.5427	3.26293e-122	2.12948e-120	268.176	HP_SPINAL_CANAL_STENOSIS
0.774711	-0.00785715	24.5363	3.72387e-122	2.42461e-120	268.045	HP_KINKED_BRAINSTEM
0.284609	-0.00699315	24.5285	4.37738e-122	2.84346e-120	267.883	GOMF_DOUBLE-STRANDED_DNA_BINDING
0.313469	-0.0158125	24.5277	4.45908e-122	2.88977e-120	267.865	HP_ABNORMAL_MORPHOLOGY_OF_THE_GREAT_VESSELS
0.546924	0.000158242	24.5255	4.66092e-122	3.01356e-120	267.821	HP_ANARTHRIA
0.352174	-0.0156079	24.5244	4.7698e-122	3.0768e-120	267.798	HP_AORTIC_REGURGITATION
0.341766	-0.0132913	24.521	5.11994e-122	3.29501e-120	267.727	HP_VENTRICULOMEGALY
0.429832	-0.00425588	24.5208	5.14254e-122	3.30191e-120	267.723	HP_LONG_FOOT
0.331236	-0.0224577	24.5202	5.20228e-122	3.33258e-120	267.711	HP_ORAL_PHARYNGEAL_DYSPHAGIA
0.408442	-0.00900518	24.519	5.33637e-122	3.41061e-120	267.686	GOBP_HEMATOPOIETIC_STEM_CELL_PROLIFERATION
0.429465	-0.0120302	24.5078	6.7268e-122	4.28941e-120	267.455	HP_HEPATIC_FIBROSIS
0.560482	-0.00389509	24.5074	6.79202e-122	4.32109e-120	267.445	GOMF_PHOSPHATIDYLINOSITOL-3-PHOSPHATASE_ACTIVITY
0.316025	-0.00798478	24.5055	7.06476e-122	4.48435e-120	267.406	HP_POSTURAL_INSTABILITY
0.321306	-0.0133452	24.5028	7.45911e-122	4.72388e-120	267.352	HP_ABNORMAL_RESPIRATORY_SYSTEM_MORPHOLOGY
0.316066	-0.0146585	24.5023	7.54421e-122	4.76691e-120	267.341	HP_BROAD_FINGER
0.310125	-0.0105426	24.4996	7.97021e-122	5.02467e-120	267.286	HP_ABNORMALITY_OF_DIGESTIVE_SYSTEM_MORPHOLOGY
0.333184	-0.0109613	24.4973	8.36979e-122	5.26464e-120	267.237	GOMF_NUCLEOSIDE-TRIPHOSPHATASE_ACTIVITY
0.392694	-0.00664141	24.4867	1.04207e-121	6.53984e-120	267.019	GOBP_GLYCEROLIPID_BIOSYNTHETIC_PROCESS
0.360184	-0.0107863	24.4444	2.50302e-121	1.56732e-119	266.145	HP_ABNORMALITY_OF_UPPER_LIP_VERMILLION
0.357376	-0.0123828	24.4443	2.51043e-121	1.56843e-119	266.142	GOBP_REGULATION_OF_SMOOTHENED_SIGNALING_PATHWAY
0.316223	-0.0154711	24.4428	2.58658e-121	1.61238e-119	266.112	HP_ABNORMALITY_OF_THE_NECK
0.385844	-0.0130302	24.4335	3.13376e-121	1.9491e-119	265.921	HP_SMOOTH_PHILTRUM
0.362925	-0.0183212	24.4272	3.56997e-121	2.21545e-119	265.791	HP_LARGE_BASAL_GANGLIA
0.369145	-0.0158609	24.4246	3.76604e-121	2.33192e-119	265.738	HP_SHORT_PHILTRUM
0.253193	-0.0111727	24.3989	6.4139e-121	3.96265e-119	265.207	HP_HYPOPITUITARISM
0.349544	-0.0149233	24.3935	7.17035e-121	4.42018e-119	265.096	HP_ABNORMAL_PALMAR_DERMATOGLYPHICS
0.535121	0.000937689	24.3809	9.29746e-121	5.71876e-119	264.837	GOBP_PHOSPHATIDYLETHANOLAMINE_BIOSYNTHETIC_PROCESS
0.359156	-0.0159358	24.3802	9.43765e-121	5.79218e-119	264.822	GOBP_DENDRITIC_SPINE_DEVELOPMENT
0.58952	0.0243311	24.3732	1.08992e-120	6.67444e-119	264.679	HP_FOCAL_WHITE_MATTER_LESIONS
0.336305	-0.015322	24.3687	1.19614e-120	7.30879e-119	264.586	HP_HIGH_FOREHEAD
0.311377	-0.013199	24.3684	1.20372e-120	7.339e-119	264.58	HP_ECLABION
0.303299	-0.0145246	24.3658	1.27212e-120	7.73904e-119	264.525	HP_ABNORMAL_HAND_MORPHOLOGY
0.341186	-0.0138435	24.3639	1.32194e-120	8.02459e-119	264.486	HP_THICK_VERMILION_BORDER
0.301286	-0.0134812	24.3633	1.33799e-120	8.10434e-119	264.474	HP_FOCAL_IMPAIRED_AWARENESS_SEIZURE
0.395842	-0.00968373	24.3603	1.42272e-120	8.59883e-119	264.413	HP_FETAL_ULTRASOUND_SOFT_MARKER
0.312552	-0.0113625	24.3525	1.67191e-120	1.0083e-118	264.252	HP_ABNORMAL_HAIR_MORPHOLOGY
0.323313	-0.0120624	24.3482	1.82792e-120	1.09999e-118	264.163	HP_CRYPTORCHIDISM
0.315821	-0.014216	24.3432	2.02668e-120	1.21697e-118	264.06	GOMF_CARBOHYDRATE_DERIVATIVE_BINDING
0.310827	-0.0120359	24.3386	2.2303e-120	1.33636e-118	263.965	HP_ABNORMAL_CONJUGATE_EYE_MOVEMENT
0.27617	-0.00777512	24.3336	2.46989e-120	1.47673e-118	263.863	GOMF_SEQUENCE-SPECIFIC_DOUBLE-STRANDED_DNA_BINDING
0.296287	-0.0134978	24.3326	2.52119e-120	1.50416e-118	263.843	HP_NEONATAL_HYPOTONIA
0.329184	-0.00973136	24.3272	2.81886e-120	1.67816e-118	263.731	HP_ABNORMALITY_OF_THE_UPPER_RESPIRATORY_TRACT
0.305527	-0.0186137	24.3149	3.62979e-120	2.15631e-118	263.479	HP_ABNORMALITY_OF_THE_PULMONARY_VASCULATURE
0.344423	-0.012994	24.3078	4.20618e-120	2.4934e-118	263.332	HP_GASTROSTOMY_TUBE_FEEDING_IN_INFANCY
0.405309	-0.00602257	24.3068	4.2951e-120	2.54069e-118	263.312	GOMF_SMALL_GTPASE_BINDING
0.337922	-0.013841	24.2948	5.49736e-120	3.24153e-118	263.066	HP_ABNORMAL_DERMATOGLYPHICS
0.325051	-0.0153855	24.2948	5.50322e-120	3.24153e-118	263.065	HP_ABNORMAL_JAW_MORPHOLOGY
0.349491	-0.00554433	24.2913	5.90895e-120	3.47316e-118	262.994	HP_ABNORMAL_OVARIAN_PHYSIOLOGY
0.312663	-0.0113869	24.2883	6.28566e-120	3.68679e-118	262.932	HP_ABNORMALITY_OF_THE_RIBS
0.361416	-0.0122613	24.2803	7.4165e-120	4.34091e-118	262.767	GOBP_CYTOSKELETON-DEPENDENT_INTRACELLULAR_TRANSPORT
0.330655	-0.0121145	24.2716	8.87646e-120	5.18452e-118	262.588	HP_ABNORMALITY_OF_HINDBRAIN_MORPHOLOGY
0.327378	-0.0178544	24.2709	8.99815e-120	5.24458e-118	262.574	GOBP_REGULATION_OF_DENDRITE_MORPHOGENESIS
0.254364	-0.0167239	24.2663	9.88988e-120	5.75227e-118	262.48	HP_PRENATAL_MATERNAL_ABNORMALITY
0.482712	-0.0148731	24.2592	1.14483e-119	6.64477e-118	262.334	HP_RIGHT_VENTRICULAR_HYPERTROPHY
0.310708	-0.0151807	24.2497	1.39223e-119	8.06394e-118	262.139	HP_DYSKINESIA
0.335643	-0.0116005	24.2406	1.67866e-119	9.70272e-118	261.953	HP_ABNORMALITY_OF_THE_CEREBRAL_SUBCORTEX
0.336121	-0.0056958	24.2282	2.16729e-119	1.25011e-117	261.698	HP_GAIT_ATAXIA
0.342534	-0.0107754	24.2224	2.43957e-119	1.40425e-117	261.58	HP_JOINT_LAXITY
0.641383	-0.00452007	24.2189	2.62229e-119	1.50319e-117	261.508	GOBP_POSITIVE_REGULATION_OF_RESPONSE_TO_INTERFERON-GAMMA
0.641383	-0.00452007	24.2189	2.62229e-119	1.50319e-117	261.508	GOBP_POSITIVE_REGULATION_OF_INTERFERON-GAMMA-MEDIATED_SIGNALING_PATHWAY
0.335397	-0.0171386	24.2136	2.92258e-119	1.67188e-117	261.4	HP_ABNORMALITY_OF_DENTAL_MORPHOLOGY
0.449143	-0.010833	24.2035	3.60127e-119	2.05591e-117	261.192	GOBP_NEGATIVE_REGULATION_OF_ORGANELLE_ASSEMBLY
0.648468	-0.00489711	24.2033	3.61771e-119	2.05684e-117	261.187	GOCC_PINOSOME
0.648468	-0.00489711	24.2033	3.61771e-119	2.05684e-117	261.187	GOCC_MACROPINOSOME
0.325694	-0.0113458	24.2021	3.70744e-119	2.10356e-117	261.163	HP_RENAL_DYSPLASIA
0.326088	-0.0135026	24.2005	3.82833e-119	2.16772e-117	261.131	HP_FEEDING_DIFFICULTIES
0.341848	-0.00975211	24.1876	4.98833e-119	2.81881e-117	260.867	GOBP_MACROMOLECULE_MODIFICATION
0.308482	-0.0138961	24.1869	5.06826e-119	2.85817e-117	260.851	HP_NEOPLASM_OF_THE_LIVER
0.340012	-0.0151365	24.1818	5.6193e-119	3.16251e-117	260.748	HP_HYDROCEPHALUS
0.354299	-0.0143289	24.1809	5.73071e-119	3.21869e-117	260.729	HP_ROUND_FACE
0.448586	-0.00523588	24.1803	5.80452e-119	3.25357e-117	260.716	HP_ABNORMAL_BRANCHING_PATTERN_OF_THE_AORTIC_ARCH
0.308362	-0.0135377	24.18	5.83057e-119	3.2616e-117	260.712	HP_ABNORMAL_EYELID_MORPHOLOGY
0.337518	-0.0115578	24.175	6.46777e-119	3.61078e-117	260.608	HP_COUGH
0.307468	-0.0176833	24.1673	7.57313e-119	4.2194e-117	260.451	HP_HERNIA
0.251609	-0.0113015	24.1656	7.83661e-119	4.35747e-117	260.417	HP_FUNCTIONAL_ABNORMALITY_OF_MALE_INTERNAL_GENITALIA
0.345438	-0.0172494	24.1542	9.9198e-119	5.5048e-117	260.182	HP_ASTIGMATISM
0.344053	-0.0124548	24.1537	1.00221e-118	5.55051e-117	260.172	HP_ABNORMAL_CEREBRAL_CORTEX_MORPHOLOGY
0.308162	-0.0158033	24.1486	1.11076e-118	6.13945e-117	260.069	HP_ABNORMAL_UPPER_LIMB_BONE_MORPHOLOGY
0.342097	-0.023129	24.1464	1.16204e-118	6.4079e-117	260.024	HP_ABNORMAL_SPERM_MOTILITY
0.432639	-0.0118891	24.1464	1.16394e-118	6.4079e-117	260.023	HP_PROMINENT_NASAL_BRIDGE
0.282871	-0.0128226	24.1433	1.24036e-118	6.81512e-117	259.959	HP_POLYHYDRAMNIOS
0.492052	-0.00709315	24.1428	1.25335e-118	6.87289e-117	259.949	HP_HYPOCALCEMIC_SEIZURES
0.308842	-0.0166893	24.1408	1.30611e-118	7.14814e-117	259.908	GOCC_CILIARY_MEMBRANE
0.387076	-0.00460932	24.1385	1.36824e-118	7.47346e-117	259.861	HP_FRECKLING
0.616594	0.00218856	24.1383	1.37321e-118	7.48589e-117	259.858	GOMF_INOSITOL_TRISPHOSPHATE_PHOSPHATASE_ACTIVITY
0.350757	-0.0213419	24.1336	1.51278e-118	8.2306e-117	259.761	HP_THORACIC_AORTIC_ANEURYSM
0.331546	-0.012669	24.1294	1.64795e-118	8.94847e-117	259.676	HP_EXODEVIATION
0.744949	-0.00364402	24.1283	1.68693e-118	9.1423e-117	259.653	GOMF_RAB_GERANYLGERANYLTRANSFERASE_ACTIVITY
0.508214	-0.00555556	24.1222	1.91214e-118	1.03427e-116	259.528	HP_CEREBELLAR_DYSPLASIA
0.326966	-0.0126163	24.121	1.95803e-118	1.05703e-116	259.504	GOCC_MICROTUBULE_CYTOSKELETON
0.306007	-0.0155298	24.1177	2.09567e-118	1.12915e-116	259.436	HP_ABNORMALITY_OF_THE_TONGUE
0.401014	-0.0193886	24.1119	2.35869e-118	1.2684e-116	259.318	HP_RELATIVE_MACROCEPHALY
0.299761	-0.0127394	24.1063	2.64536e-118	1.41982e-116	259.204	HP_IMPAIRMENT_IN_PERSONALITY_FUNCTIONING
0.305992	-0.00883162	24.0847	4.12033e-118	2.20719e-116	258.762	GOBP_REGULATION_OF_PRIMARY_METABOLIC_PROCESS
0.295601	-0.012891	24.0831	4.25566e-118	2.27531e-116	258.73	GOBP_REGULATION_OF_MICROTUBULE-BASED_PROCESS
0.311775	-0.0141299	24.0767	4.85128e-118	2.58878e-116	258.6	HP_ABNORMALITY_OF_LONG_BONE_MORPHOLOGY
0.302157	-0.0112202	24.0734	5.1952e-118	2.76699e-116	258.531	HP_TRUNCAL_ATAXIA
0.342953	-0.0140431	24.067	5.92759e-118	3.15103e-116	258.4	HP_KYPHOSIS
0.341529	-0.0202284	24.0665	5.97742e-118	3.17146e-116	258.392	HP_ASPIRATION_PNEUMONIA
0.30515	-0.00869709	24.0543	7.68661e-118	4.07054e-116	258.141	GOBP_REGULATION_OF_NITROGEN_COMPOUND_METABOLIC_PROCESS
0.289504	-0.00657385	24.0482	8.70396e-118	4.60052e-116	258.017	HP_INFECTION_RELATED_SEIZURE
0.400501	-0.00729762	24.0453	9.23079e-118	4.86972e-116	257.958	HP_ABNORMAL_MIDBRAIN_MORPHOLOGY
0.255948	-0.00886653	24.038	1.07167e-117	5.64292e-116	257.81	GOMF_DNA-BINDING_TRANSCRIPTION_FACTOR_ACTIVITY,_RNA_POLYMERASE_II-SPECIFIC
0.45333	-0.0071141	24.0344	1.15512e-117	6.07082e-116	257.735	GOBP_TORC1_SIGNALING
0.407099	-0.00562502	24.0313	1.23065e-117	6.45555e-116	257.672	GOBP_PROTEIN_POLYUBIQUITINATION
0.387537	-0.00240587	24.0305	1.25126e-117	6.55131e-116	257.655	GOBP_REGULATION_OF_GENE_SILENCING
0.319541	-0.0145903	24.0261	1.36676e-117	7.14262e-116	257.567	HP_WIDE_NASAL_BRIDGE
0.269666	-0.0151779	24.0222	1.48267e-117	7.73382e-116	257.486	GOCC_MICROTUBULE_ASSOCIATED_COMPLEX
0.291235	-0.0164652	24.0103	1.88915e-117	9.83443e-116	257.244	HP_REDUCED_VISUAL_ACUITY
0.551657	-0.00963301	24.0102	1.89246e-117	9.83443e-116	257.243	GOMF_INOSITOL_PHOSPHATE_PHOSPHATASE_ACTIVITY
0.321636	-0.0150325	24.0085	1.96184e-117	1.01759e-115	257.207	HP_INTELLECTUAL_DISABILITY_SEVERE
0.350981	-0.0137837	24.0052	2.09823e-117	1.08631e-115	257.14	HP_SKELETAL_MUSCLE_ATROPHY
0.293153	-0.0085366	23.9944	2.6151e-117	1.3514e-115	256.92	GOBP_REGULATION_OF_MACROMOLECULE_METABOLIC_PROCESS
0.234778	-0.0127032	23.9927	2.70727e-117	1.39643e-115	256.886	GOCC_MOTILE_CILIUM
0.315563	-0.0180065	23.9918	2.75743e-117	1.41967e-115	256.868	HP_TALIPES_EQUINOVARUS
0.30864	-0.0191756	23.9884	2.95564e-117	1.5189e-115	256.798	HP_ABNORMALITY_OF_THE_ELBOW
0.40651	-0.00599855	23.9866	3.06933e-117	1.57442e-115	256.761	GOBP_PHOSPHOLIPID_BIOSYNTHETIC_PROCESS
0.404861	-0.0143565	23.9846	3.19528e-117	1.63601e-115	256.721	HP_SUBARACHNOID_HEMORRHAGE
0.33172	-0.0106933	23.9733	4.02437e-117	2.05672e-115	256.491	GOMF_PYROPHOSPHATASE_ACTIVITY
0.301159	-0.0117322	23.9671	4.56628e-117	2.32939e-115	256.365	HP_HYPODONTIA
0.305201	-0.011861	23.9657	4.69694e-117	2.39165e-115	256.337	HP_ABNORMAL_ILIUM_MORPHOLOGY
0.343382	-0.0176598	23.9601	5.27027e-117	2.67868e-115	256.222	HP_POLYMICROGYRIA
0.331766	-0.0106481	23.9576	5.54072e-117	2.80589e-115	256.172	GOMF_HYDROLASE_ACTIVITY,_ACTING_ON_ACID_ANHYDRIDES
0.331766	-0.0106481	23.9576	5.54072e-117	2.80589e-115	256.172	GOMF_HYDROLASE_ACTIVITY,_ACTING_ON_ACID_ANHYDRIDES,_IN_PHOSPHORUS-CONTAINING_ANHYDRIDES
0.347055	-0.012629	23.9575	5.55526e-117	2.80813e-115	256.169	HP_HYPOREFLEXIA
0.569611	-0.00581661	23.9501	6.45855e-117	3.25881e-115	256.019	GOCC_TORC2_COMPLEX
0.330361	-0.0137159	23.948	6.74524e-117	3.3973e-115	255.976	HP_ABNORMALITY_OF_THE_PALPEBRAL_FISSURES
0.518865	0.000242065	23.9416	7.68258e-117	3.86241e-115	255.846	HP_ABNORMAL_LOWER_MOTOR_NEURON_MORPHOLOGY
0.347136	-0.0130227	23.9409	7.79213e-117	3.91041e-115	255.832	GOMF_N-ACYLTRANSFERASE_ACTIVITY
0.363801	-0.0125412	23.9405	7.85469e-117	3.9347e-115	255.824	HP_MELANOCYTIC_NEVUS
0.401592	-0.00666143	23.9366	8.50238e-117	4.2515e-115	255.745	GOBP_PROTEIN_ACYLATION
0.274316	-0.00429996	23.9358	8.64902e-117	4.31706e-115	255.728	HP_DELAYED_PUBERTY
0.3595	-0.00907219	23.9315	9.44147e-117	4.70415e-115	255.641	GOCC_MICROTUBULE_ORGANIZING_CENTER
0.529909	-0.0149243	23.9227	1.12933e-116	5.60674e-115	255.462	GOBP_PHOSPHORYLATED_CARBOHYDRATE_DEPHOSPHORYLATION
0.529909	-0.0149243	23.9227	1.12933e-116	5.60674e-115	255.462	GOBP_INOSITOL_PHOSPHATE_DEPHOSPHORYLATION
0.372451	-0.0127332	23.9206	1.17975e-116	5.84658e-115	255.419	HP_ABNORMALITY_OF_VITAMIN_B_METABOLISM
0.316475	-0.0093152	23.9132	1.36996e-116	6.77715e-115	255.27	HP_HYPOPLASIA_OF_TEETH
0.373532	-0.0139836	23.8958	1.95647e-116	9.66142e-115	254.914	GOBP_REGULATION_OF_CILIUM_ASSEMBLY
0.341291	-0.0146697	23.8952	1.98044e-116	9.76243e-115	254.902	HP_ABNORMALITY_OF_NEURONAL_MIGRATION
0.373195	-0.0110114	23.8872	2.32695e-116	1.14503e-114	254.741	HP_MACULE
0.714737	0.00115807	23.8859	2.39292e-116	1.1754e-114	254.714	GOCC_BBSOME
0.298382	-0.0159949	23.8852	2.42644e-116	1.18977e-114	254.7	HP_ABNORMALITY_OF_UPPER_LIMB_JOINT
0.722223	0.000551237	23.8823	2.57358e-116	1.2597e-114	254.641	GOMF_PROTEIN_GERANYLGERANYLTRANSFERASE_ACTIVITY
0.327408	-0.00950749	23.875	2.98824e-116	1.46009e-114	254.492	HP_WEAKNESS_DUE_TO_UPPER_MOTOR_NEURON_DYSFUNCTION
0.237676	-0.0130171	23.8705	3.27144e-116	1.59566e-114	254.402	HP_ABNORMAL_INSULIN_LEVEL
0.327286	-0.0126556	23.8558	4.41613e-116	2.15021e-114	254.103	HP_APLASIA_HYPOPLASIA_INVOLVING_THE_METACARPAL_BONES
0.370333	-0.0116502	23.8503	4.94119e-116	2.40166e-114	253.991	HP_HAND_POLYDACTYLY
0.351079	-0.0134559	23.8398	6.10759e-116	2.96341e-114	253.78	HP_APLASIA_HYPOPLASIA_OF_THE_RIBS
0.3628	-0.00285838	23.8278	7.80858e-116	3.78213e-114	253.535	GOBP_REGULATION_OF_GENE_SILENCING_BY_RNA
0.291423	-0.0155016	23.8219	8.79566e-116	4.25282e-114	253.416	HP_ABNORMAL_TONGUE_MORPHOLOGY
0.505955	-0.00171187	23.8037	1.27404e-115	6.14944e-114	253.047	GOBP_FC-EPSILON_RECEPTOR_SIGNALING_PATHWAY
0.352274	-0.0115502	23.7955	1.50283e-115	7.2412e-114	252.882	HP_ATROPHY_DEGENERATION_AFFECTING_THE_CEREBRUM
0.435876	-0.00950291	23.7949	1.52236e-115	7.32259e-114	252.869	GOBP_REGULATION_OF_ESTABLISHMENT_OR_MAINTENANCE_OF_CELL_POLARITY
0.307866	-0.00883872	23.791	1.64818e-115	7.91409e-114	252.79	GOBP_REGULATION_OF_CELLULAR_METABOLIC_PROCESS
0.368285	-0.00222245	23.7904	1.66751e-115	7.99311e-114	252.778	HP_BLADDER_NEOPLASM
0.378148	-0.00751654	23.787	1.78643e-115	8.5484e-114	252.71	HP_ABNORMAL_GLIAL_CELL_MORPHOLOGY
0.412399	-0.00350024	23.7808	2.02711e-115	9.68345e-114	252.584	GOBP_POSITIVE_REGULATION_OF_PEPTIDYL-LYSINE_ACETYLATION
0.353869	-0.0124746	23.7789	2.1076e-115	1.00507e-113	252.545	HP_THIN_VERMILION_BORDER
0.314941	-0.00276138	23.7784	2.12702e-115	1.01259e-113	252.536	HP_HEMIPLEGIA_HEMIPARESIS
0.325459	-0.00894177	23.7775	2.16685e-115	1.02979e-113	252.517	HP_ABNORMALITY_OF_SKIN_PIGMENTATION
0.303556	-0.0131221	23.7694	2.55299e-115	1.21123e-113	252.354	GOBP_MICROTUBULE-BASED_PROCESS
0.347049	-0.0111442	23.7675	2.65801e-115	1.25891e-113	252.314	HP_GENERALIZED_HYPOTONIA
0.335933	-0.0131053	23.7611	3.02527e-115	1.43042e-113	252.185	HP_ABNORMALITY_OF_THE_CHIN
0.398383	-0.00818485	23.7566	3.31103e-115	1.56287e-113	252.095	HP_ABNORMAL_NEURON_MORPHOLOGY
0.377576	-0.0165538	23.7549	3.42617e-115	1.61448e-113	252.061	GOMF_ALPHA-TUBULIN_BINDING
0.342695	-0.01338	23.7474	3.99088e-115	1.8774e-113	251.909	HP_RENAL_CYST
0.528281	-0.0154988	23.742	4.45667e-115	2.09298e-113	251.799	GOBP_PROTEIN_LOCALIZATION_TO_NON-MOTILE_CILIUM
0.293972	-0.0168095	23.7366	4.9705e-115	2.33035e-113	251.69	HP_MUSCULAR_HYPOTONIA_OF_THE_TRUNK
0.43112	-0.0191033	23.7341	5.23356e-115	2.44955e-113	251.638	HP_FRONTAL_CORTICAL_ATROPHY
0.337863	-0.00957437	23.7334	5.30746e-115	2.47581e-113	251.624	GOBP_CELLULAR_PROTEIN_MODIFICATION_PROCESS
0.337863	-0.00957437	23.7334	5.30746e-115	2.47581e-113	251.624	GOBP_PROTEIN_MODIFICATION_PROCESS
1.0237	0.00497838	23.7325	5.40568e-115	2.51319e-113	251.606	GOBP_PRIMARY_MIRNA_MODIFICATION
1.0237	0.00497838	23.7325	5.40568e-115	2.51319e-113	251.606	GOBP_PRIMARY_MIRNA_METHYLATION
0.329265	-0.0131133	23.7317	5.49488e-115	2.55039e-113	251.59	HP_ABNORMAL_HAIR_PATTERN
0.476626	-0.0104297	23.7294	5.75123e-115	2.66493e-113	251.544	HP_RENAL_TUBULAR_ATROPHY
0.280773	-0.0123238	23.7277	5.95725e-115	2.7558e-113	251.509	HP_EPILEPTIC_ENCEPHALOPATHY
0.415474	-0.0209023	23.7235	6.48756e-115	2.99613e-113	251.424	HP_IMPAIRED_TANDEM_GAIT
0.313714	-0.00934218	23.7183	7.20117e-115	3.32018e-113	251.32	HP_ENAMEL_HYPOPLASIA
0.350209	-0.00916068	23.7179	7.26106e-115	3.34225e-113	251.312	HP_CEREBRAL_CORTICAL_ATROPHY
0.370758	-0.0135	23.7169	7.40667e-115	3.40364e-113	251.292	HP_PROGRESSIVE
0.312487	-0.0141977	23.707	9.0616e-115	4.15727e-113	251.091	HP_ABNORMAL_TENDON_MORPHOLOGY
0.307498	-0.0176492	23.7016	1.00992e-114	4.62567e-113	250.983	HP_LIMB_JOINT_CONTRACTURE
0.403929	-0.00933052	23.7013	1.01559e-114	4.64397e-113	250.978	GOBP_TOR_SIGNALING
0.352153	-0.00614297	23.6939	1.18146e-114	5.39357e-113	250.827	GOBP_REGULATION_OF_ORGANELLE_ASSEMBLY
0.303582	-0.0163108	23.6885	1.3167e-114	6.00113e-113	250.719	HP_ABNORMALITY_OF_THE_SYNOVIA
0.365057	-0.00281915	23.6877	1.33864e-114	6.09115e-113	250.702	GOBP_REGULATION_OF_POSTTRANSCRIPTIONAL_GENE_SILENCING
0.296636	-0.00858595	23.687	1.35793e-114	6.16883e-113	250.688	HP_MYOCLONUS
0.313164	-0.00657404	23.6788	1.6019e-114	7.26526e-113	250.523	GOMF_DNA_BINDING
0.549779	-0.0216809	23.6736	1.78214e-114	8.06955e-113	250.417	HP_IMMOTILE_SPERM
0.690615	-0.00966676	23.673	1.80192e-114	8.14584e-113	250.406	GOBP_SYNAPTIC_VESICLE_ENDOSOMAL_PROCESSING
0.322865	-0.0137958	23.6583	2.42787e-114	1.09577e-112	250.109	HP_ABNORMAL_HEART_VALVE_MORPHOLOGY
0.290987	-0.00589301	23.6516	2.7775e-114	1.25154e-112	249.975	HP_SPECIFIC_LEARNING_DISABILITY
0.471133	-0.00977526	23.6509	2.82125e-114	1.2692e-112	249.959	HP_BROAD_FACE
0.316379	-0.017624	23.6443	3.22078e-114	1.44659e-112	249.827	GOBP_DNA_METHYLATION_OR_DEMETHYLATION
0.337078	-0.0144026	23.6326	4.08541e-114	1.83198e-112	249.59	HP_ABNORMAL_SHAPE_OF_THE_OCCIPUT
0.494128	-0.00698141	23.6306	4.25092e-114	1.90312e-112	249.551	HP_INCREASED_LEVEL_OF_L_FUCOSE_IN_URINE
0.398372	-0.00544295	23.6235	4.90877e-114	2.19411e-112	249.407	GOMF_GTPASE_BINDING
0.367415	-0.0124938	23.6201	5.25756e-114	2.34624e-112	249.339	HP_11_PAIRS_OF_RIBS
0.245728	-0.0128311	23.6199	5.27916e-114	2.3521e-112	249.335	HP_ABNORMAL_UVEA_MORPHOLOGY
0.359783	-0.00921333	23.6155	5.767e-114	2.56534e-112	249.246	HP_CYSTIC_HYGROMA
0.283095	-0.0131587	23.6138	5.97041e-114	2.65159e-112	249.212	HP_TENTED_UPPER_LIP_VERMILION
0.399588	-0.00859814	23.6102	6.42375e-114	2.84837e-112	249.139	HP_TELANGIECTASIA_OF_THE_SKIN
0.375517	-0.0137614	23.5847	1.07333e-113	4.7517e-112	248.627	HP_NARROW_PALPEBRAL_FISSURE
0.332562	-0.00855577	23.5789	1.20747e-113	5.33704e-112	248.51	HP_HYPOPLASTIC_ILIA
0.415913	-0.00601258	23.575	1.30555e-113	5.76139e-112	248.432	GOMF_MODIFICATION-DEPENDENT_PROTEIN_BINDING
0.328521	-0.00906049	23.5669	1.53973e-113	6.78409e-112	248.268	HP_SOMATIC_MUTATION
0.524231	-0.00719132	23.5613	1.72292e-113	7.56817e-112	248.156	HP_UPPER_LIMB_SPASTICITY
0.330496	-0.0136946	23.5613	1.72313e-113	7.56817e-112	248.155	HP_ABNORMAL_METACARPAL_MORPHOLOGY
0.336463	-0.016168	23.5562	1.90892e-113	8.37096e-112	248.053	HP_ABNORMALITY_OF_MOUTH_SIZE
0.362664	-0.00740287	23.5559	1.91982e-113	8.40549e-112	248.048	GOBP_REGULATION_OF_GENE_SILENCING_BY_MIRNA
0.404308	-0.014457	23.5557	1.92701e-113	8.4237e-112	248.044	HP_DELAYED_CNS_MYELINATION
0.323244	-0.0155936	23.551	2.11999e-113	9.25274e-112	247.949	HP_ABNORMALITY_OF_MUSCLE_SIZE
0.321813	-0.0100517	23.5404	2.62361e-113	1.14329e-111	247.736	HP_MANDIBULAR_PROGNATHIA
0.29886	-0.0137296	23.5398	2.65538e-113	1.15532e-111	247.724	HP_ABNORMAL_JOINT_MORPHOLOGY
0.287331	-0.0146538	23.5377	2.7734e-113	1.20478e-111	247.681	HP_STATUS_EPILEPTICUS
0.317209	-0.0146509	23.5262	3.49385e-113	1.51538e-111	247.451	HP_ABNORMAL_VASCULAR_MORPHOLOGY
0.435577	-0.00701092	23.524	3.65116e-113	1.58115e-111	247.407	HP_NEOPLASM_OF_THE_ORAL_CAVITY
0.308355	-0.0155142	23.5217	3.82874e-113	1.65547e-111	247.36	HP_ABNORMALITY_OF_FEMUR_MORPHOLOGY
0.594657	0.00511747	23.5215	3.84342e-113	1.65923e-111	247.356	GOBP_POSITIVE_REGULATION_OF_NLRP3_INFLAMMASOME_COMPLEX_ASSEMBLY
0.317958	-0.0122787	23.5204	3.92601e-113	1.69226e-111	247.335	HP_FUNCTIONAL_ABNORMALITY_OF_THE_GASTROINTESTINAL_TRACT
0.318784	-0.0131898	23.5148	4.39446e-113	1.89125e-111	247.222	HP_ABNORMAL_LOCATION_OF_EARS
0.315905	-0.0129205	23.5113	4.71666e-113	2.02678e-111	247.152	HP_ABNORMAL_REFLEX
0.275917	-0.0114858	23.5049	5.36395e-113	2.30137e-111	247.024	GOBP_RESPONSE_TO_RADIATION
0.295075	-0.0192295	23.4996	5.97112e-113	2.55792e-111	246.917	HP_ABNORMAL_FEMORAL_NECK_HEAD_MORPHOLOGY
0.345646	-0.0166533	23.4987	6.08428e-113	2.60239e-111	246.898	HP_OVERGROWTH
0.302498	-0.0167705	23.4948	6.58171e-113	2.81082e-111	246.82	HP_JOINT_CONTRACTURE_OF_THE_HAND
0.316388	-0.0156917	23.4837	8.22206e-113	3.50598e-111	246.598	HP_ABNORMAL_CEREBELLAR_VERMIS_MORPHOLOGY
0.382057	-0.0114008	23.4828	8.38496e-113	3.56996e-111	246.578	HP_LYMPHEDEMA
0.299743	-0.0156386	23.4755	9.69494e-113	4.12139e-111	246.434	HP_BROAD_LONG_BONES
0.283171	-0.0119009	23.4691	1.10355e-112	4.68411e-111	246.305	GOCC_CYTOSKELETON
0.337919	-0.0105961	23.456	1.43529e-112	6.08293e-111	246.043	HP_SOMATIC_SENSORY_DYSFUNCTION
0.323419	-0.0113261	23.4468	1.72702e-112	7.30817e-111	245.858	GOMF_ORGANIC_CYCLIC_COMPOUND_BINDING
0.374136	-0.0144397	23.4422	1.89572e-112	8.00985e-111	245.765	HP_ABNORMAL_PULMONARY_VALVE_MORPHOLOGY
0.320474	-0.0116098	23.441	1.94286e-112	8.19658e-111	245.741	HP_UPPER_MOTOR_NEURON_DYSFUNCTION
0.595325	0.00217703	23.4383	2.04857e-112	8.62945e-111	245.688	GOBP_INTRACELLULAR_DISTRIBUTION_OF_MITOCHONDRIA
0.394808	-0.00613683	23.4341	2.2307e-112	9.3823e-111	245.603	HP_NEUROGENIC_BLADDER
0.302824	-0.00865379	23.434	2.23404e-112	9.3823e-111	245.602	GOBP_ORGANIC_CYCLIC_COMPOUND_METABOLIC_PROCESS
0.347025	-0.00574149	23.4318	2.33809e-112	9.80446e-111	245.556	GOMF_UBIQUITIN-PROTEIN_TRANSFERASE_ACTIVITY
0.326761	-0.0124005	23.4303	2.40964e-112	1.00893e-110	245.526	HP_APLASIA_HYPOPLASIA_OF_THE_CEREBELLUM
0.276566	-0.0203036	23.4296	2.44138e-112	1.02068e-110	245.513	HP_AMBLYOPIA
0.416225	-0.0102239	23.4281	2.51494e-112	1.04985e-110	245.483	HP_PROXIMAL_AMYOTROPHY
0.322344	-0.0181573	23.427	2.57155e-112	1.07188e-110	245.461	GOBP_DENDRITIC_SPINE_MORPHOGENESIS
0.364552	-0.0123751	23.4199	2.96697e-112	1.23485e-110	245.319	HP_ABNORMALITY_OF_THE_2ND_TOE
0.314943	-0.0146039	23.418	3.08395e-112	1.28162e-110	245.28	HP_ABNORMALITY_OF_THE_OUTER_EAR
0.318611	-0.0138025	23.4177	3.09937e-112	1.2861e-110	245.275	GOBP_DENDRITE_DEVELOPMENT
0.481429	-0.00986369	23.4162	3.19774e-112	1.32494e-110	245.244	HP_SHIELD_CHEST
0.298724	-0.023317	23.4129	3.4138e-112	1.4123e-110	245.179	HP_NASOGASTRIC_TUBE_FEEDING
0.344621	-0.0112269	23.4129	3.41874e-112	1.4123e-110	245.177	HP_KYPHOSCOLIOSIS
0.310981	-0.0134067	23.4082	3.75351e-112	1.54829e-110	245.084	HP_ROD_CONE_DYSTROPHY
0.289727	-0.0111773	23.3954	4.85721e-112	2.00059e-110	244.827	HP_ABNORMAL_INTERNAL_GENITALIA
0.350489	-0.0168763	23.3864	5.81843e-112	2.39296e-110	244.647	GOMF_DYNEIN_INTERMEDIATE_CHAIN_BINDING
0.328359	-0.0183915	23.3854	5.93748e-112	2.43831e-110	244.627	HP_INGUINAL_HERNIA
0.348404	-0.0129859	23.3848	6.0036e-112	2.46183e-110	244.616	HP_PARAPLEGIA_PARAPARESIS
0.353175	-0.0161006	23.3842	6.07326e-112	2.48673e-110	244.605	HP_BULBOUS_NOSE
0.27145	-0.0119472	23.3722	7.72298e-112	3.15756e-110	244.365	HP_HETEROTROPIA
0.345615	-0.0112594	23.3658	8.78484e-112	3.58643e-110	244.237	HP_ABNORMAL_MORPHOLOGY_OF_THE_ABDOMINAL_MUSCULATURE
0.54907	-0.00566664	23.352	1.15853e-111	4.72278e-110	243.961	GOMF_MICROTUBULE_MINUS-END_BINDING
0.316216	-0.0127289	23.3479	1.25752e-111	5.11883e-110	243.879	HP_ABNORMALITY_OF_THE_METACARPAL_BONES
0.330818	-0.0156698	23.3443	1.35134e-111	5.4927e-110	243.808	HP_NARROW_MOUTH
0.304587	-0.0176813	23.3435	1.37391e-111	5.57629e-110	243.791	HP_APLASIA_HYPOPLASIA_OF_THE_NAILS
0.401323	0.00366134	23.3415	1.43153e-111	5.80167e-110	243.75	GOBP_N-GLYCAN_PROCESSING
0.297978	-0.0136343	23.3356	1.60994e-111	6.51523e-110	243.633	HP_ABNORMALITY_OF_THE_VOICE
0.235656	-0.0117146	23.3257	1.96457e-111	7.93879e-110	243.435	HP_ABNORMAL_CONSUMPTION_BEHAVIOR
0.333174	-0.00988819	23.3249	1.99515e-111	8.0507e-110	243.419	HP_NEOPLASM_OF_THE_NERVOUS_SYSTEM
0.350501	-0.0129196	23.322	2.11404e-111	8.51803e-110	243.362	HP_IRREGULAR_HYPERPIGMENTATION
0.363128	-0.0152961	23.3146	2.45289e-111	9.86907e-110	243.213	HP_INCREASED_PROTEINOGENIC_AMINO_ACID_LEVEL_IN_URINE
0.392884	-0.00873354	23.314	2.48144e-111	9.96951e-110	243.202	HP_TRUNCAL_OBESITY
0.329532	-0.0103018	23.3138	2.4891e-111	9.98585e-110	243.199	GOBP_CELLULAR_MACROMOLECULE_METABOLIC_PROCESS
0.369864	-0.0130801	23.3123	2.5664e-111	1.02811e-109	243.168	HP_FIBROUS_TISSUE_NEOPLASM
0.324232	-0.0113612	23.3093	2.72847e-111	1.09146e-109	243.107	GOMF_HETEROCYCLIC_COMPOUND_BINDING
0.292628	-0.00867127	23.3086	2.76419e-111	1.10417e-109	243.094	GOBP_REGULATION_OF_METABOLIC_PROCESS
0.309207	-0.0149596	23.301	3.21624e-111	1.28289e-109	242.943	GOBP_DENDRITE_MORPHOGENESIS
0.405725	-0.0183724	23.2892	4.07932e-111	1.62483e-109	242.706	HP_BROAD_PALM
0.379747	-0.0117566	23.289	4.09437e-111	1.62849e-109	242.703	HP_THORACOLUMBAR_SCOLIOSIS
0.540848	0.0092321	23.2884	4.14331e-111	1.64561e-109	242.691	HP_THICK_CORPUS_CALLOSUM
0.332948	-0.0154572	23.2763	5.27309e-111	2.09133e-109	242.45	HP_DEVIATION_OF_TOES
0.487755	-0.0037299	23.2708	5.89472e-111	2.33455e-109	242.339	GOBP_ADENOSINE_TO_INOSINE_EDITING
0.355379	-0.0130903	23.2705	5.92074e-111	2.34151e-109	242.335	HP_FACIAL_HYPERTRICHOSIS
0.38367	-0.00624119	23.267	6.35969e-111	2.51153e-109	242.264	GOCC_GOLGI_APPARATUS_SUBCOMPARTMENT
0.359834	-0.0161401	23.2655	6.55319e-111	2.58428e-109	242.234	HP_SINGLE_TRANSVERSE_PALMAR_CREASE
0.299781	-0.0146008	23.259	7.45964e-111	2.93758e-109	242.105	HP_ABNORMALITY_OF_THE_SPINAL_CORD
0.774982	-0.0062479	23.2546	8.13979e-111	3.20088e-109	242.018	GOBP_RECEPTOR_LOCALIZATION_TO_NON-MOTILE_CILIUM
0.453521	-0.00738442	23.2535	8.32291e-111	3.26697e-109	241.996	GOBP_GOLGI_TO_PLASMA_MEMBRANE_TRANSPORT
0.469975	-0.0130724	23.2535	8.33136e-111	3.26697e-109	241.995	HP_ENLARGED_CISTERNA_MAGNA
0.361977	-0.0134269	23.2522	8.53987e-111	3.34402e-109	241.97	HP_LOWER_LIMB_SPASTICITY
0.344612	-0.0109185	23.2521	8.56835e-111	3.35045e-109	241.967	HP_ATROPHY_DEGENERATION_AFFECTING_THE_CENTRAL_NERVOUS_SYSTEM
0.42588	-0.00805478	23.2515	8.665e-111	3.38349e-109	241.955	GOBP_POSITIVE_REGULATION_OF_ORGANELLE_ASSEMBLY
0.784163	-0.0164757	23.2483	9.23815e-111	3.60223e-109	241.892	HP_MENINGOENCEPHALOCELE
0.377661	-0.0187594	23.2481	9.27508e-111	3.61157e-109	241.888	HP_FACIAL_DIPLEGIA
0.290808	-0.0156458	23.2376	1.14278e-110	4.44359e-109	241.68	HP_ABNORMALITY_OF_LOWER_LIMB_JOINT
0.377503	-0.00214674	23.2311	1.30107e-110	5.05198e-109	241.55	GOMF_OMEGA_PEPTIDASE_ACTIVITY
0.363046	-0.00834404	23.2201	1.6222e-110	6.29016e-109	241.33	HP_LARGE_HANDS
0.314915	-0.0145188	23.2182	1.68345e-110	6.51858e-109	241.293	HP_APLASIA_HYPOPLASIA_AFFECTING_BONES_OF_THE_AXIAL_SKELETON
0.321378	-0.0121925	23.2128	1.8749e-110	7.2498e-109	241.186	HP_DYSTONIA
0.352543	-0.0157201	23.2123	1.89654e-110	7.32326e-109	241.175	GOMF_KINESIN_BINDING
0.32034	-0.0164883	23.2073	2.09599e-110	8.08221e-109	241.075	HP_WADDLING_GAIT
0.402188	-0.015244	23.2037	2.25029e-110	8.66518e-109	241.004	GOBP_NEGATIVE_REGULATION_OF_SMOOTHENED_SIGNALING_PATHWAY
0.313665	-0.0123095	23.2033	2.26869e-110	8.72394e-109	240.996	HP_LOCALIZED_SKIN_LESION
0.335155	-0.0138511	23.2023	2.31306e-110	8.88227e-109	240.977	HP_TOOTH_MALPOSITION
0.289653	-0.0146139	23.1904	2.93579e-110	1.12581e-108	240.739	HP_INCOORDINATION
0.293963	-0.0159551	23.1884	3.05558e-110	1.17013e-108	240.699	HP_REGIONAL_ABNORMALITY_OF_SKIN
0.313992	-0.0136785	23.1796	3.64255e-110	1.39299e-108	240.524	HP_APLASIA_HYPOPLASIA_INVOLVING_BONES_OF_THE_THORAX
0.441558	-0.011353	23.179	3.67974e-110	1.40528e-108	240.514	GOBP_N-TERMINAL_PROTEIN_AMINO_ACID_MODIFICATION
0.335598	-0.016157	23.1746	4.02026e-110	1.53322e-108	240.426	HP_FLAT_OCCIPUT
0.337436	-0.0182445	23.1734	4.11438e-110	1.56696e-108	240.403	HP_CONTRACTURES_OF_THE_JOINTS_OF_THE_LOWER_LIMBS
0.312901	-0.0101424	23.1707	4.34738e-110	1.65343e-108	240.348	GOBP_CELLULAR_BIOSYNTHETIC_PROCESS
0.456079	-0.000158948	23.1687	4.52335e-110	1.71801e-108	240.308	HP_THICK_HAIR
0.505478	-0.0133457	23.1652	4.84961e-110	1.83941e-108	240.239	GOBP_INOSITOL_PHOSPHATE_CATABOLIC_PROCESS
0.345653	-0.0110831	23.1648	4.88967e-110	1.85208e-108	240.231	GOBP_POSITIVE_REGULATION_OF_PLASMA_MEMBRANE_BOUNDED_CELL_PROJECTION_ASSEMBLY
0.294509	-0.0191317	23.1585	5.54459e-110	2.09729e-108	240.105	GOBP_MICROTUBULE_BUNDLE_FORMATION
0.290009	-0.0123239	23.158	5.60315e-110	2.11656e-108	240.095	HP_ABNORMALITY_OF_THE_PERIORBITAL_REGION
0.221843	-0.0123723	23.1551	5.93134e-110	2.23749e-108	240.038	HP_ABNORMAL_CHOROID_MORPHOLOGY
0.323443	-0.0154456	23.1532	6.15456e-110	2.31855e-108	240.001	GOBP_SMOOTHENED_SIGNALING_PATHWAY
0.312154	-0.0102872	23.1493	6.65756e-110	2.50465e-108	239.923	GOBP_BIOSYNTHETIC_PROCESS
0.36815	-0.010383	23.1464	7.04795e-110	2.64794e-108	239.866	HP_LOW_POSTERIOR_HAIRLINE
0.339943	-0.0132716	23.146	7.1114e-110	2.66817e-108	239.857	HP_LOWER_LIMB_HYPERREFLEXIA
0.564684	0.00672597	23.1448	7.27822e-110	2.72708e-108	239.834	GOCC_CHROMAFFIN_GRANULE_MEMBRANE
0.344399	-0.0132828	23.1418	7.7241e-110	2.89025e-108	239.775	HP_DEEPLY_SET_EYE
0.302733	-0.0101204	23.1387	8.22658e-110	3.07413e-108	239.712	HP_UNSTEADY_GAIT
0.312488	-0.0101623	23.1331	9.19348e-110	3.43083e-108	239.601	GOBP_ORGANIC_SUBSTANCE_BIOSYNTHETIC_PROCESS
0.345621	-0.00615112	23.1315	9.48584e-110	3.53519e-108	239.57	GOMF_UBIQUITIN-LIKE_PROTEIN_TRANSFERASE_ACTIVITY
0.326276	-0.0104549	23.1269	1.03963e-109	3.86931e-108	239.479	HP_SYNDACTYLY
0.389758	-0.00303111	23.1229	1.12512e-109	4.18188e-108	239.4	GOCC_AGGRESOME
0.387047	-0.00243454	23.1168	1.27038e-109	4.7155e-108	239.279	GOMF_REGULATORY_RNA_BINDING
0.334149	-0.012354	23.114	1.34395e-109	4.98195e-108	239.223	HP_REDUCED_TENDON_REFLEXES
0.313166	-0.0116471	23.1095	1.47136e-109	5.44696e-108	239.133	GOBP_PEPTIDYL-AMINO_ACID_MODIFICATION
0.320426	-0.0132574	23.1067	1.55341e-109	5.74307e-108	239.079	GOBP_DNA_MODIFICATION
0.321104	-0.00694153	23.1001	1.77348e-109	6.548e-108	238.947	HP_APHASIA
0.461461	-0.0132415	23.0935	2.02306e-109	7.45956e-108	238.815	HP_INCREASED_SULFUR_AMINO_ACID_LEVEL_IN_URINE
0.41174	-0.014545	23.0895	2.18921e-109	8.0615e-108	238.737	HP_PROGRESSIVE_SPASTICITY
0.339728	-0.0131237	23.0885	2.23337e-109	8.21323e-108	238.717	HP_ESOPHAGITIS
0.510468	-0.00278139	23.086	2.34683e-109	8.61909e-108	238.667	GOMF_PHOSPHOTRANSFERASE_ACTIVITY,_FOR_OTHER_SUBSTITUTED_PHOSPHATE_GROUPS
0.288417	-0.0122255	23.0814	2.57273e-109	9.43629e-108	238.576	HP_ABNORMALITY_OF_THE_KIDNEY
0.341062	-0.0147437	23.0793	2.68252e-109	9.82601e-108	238.534	HP_CHRONIC_OTITIS_MEDIA
0.304902	-0.00838896	23.073	3.04104e-109	1.11246e-107	238.409	GOBP_CELLULAR_AROMATIC_COMPOUND_METABOLIC_PROCESS
0.306883	-0.00985512	23.0709	3.16792e-109	1.15735e-107	238.368	HP_ABNORMAL_HAIR_QUANTITY
0.288558	-0.0112528	23.0624	3.74879e-109	1.36777e-107	238.201	HP_DEPRESSED_NASAL_RIDGE
0.511767	-0.00502309	23.0611	3.84686e-109	1.40171e-107	238.175	HP_CYSTIC_LIVER_DISEASE
0.290756	-0.0108023	23.0572	4.15864e-109	1.51333e-107	238.097	HP_ABNORMALITY_OF_THE_FEMALE_GENITALIA
0.368926	-0.0078875	23.0569	4.18515e-109	1.52099e-107	238.091	GOCC_GOLGI_STACK
0.274916	-0.00997929	23.0449	5.31348e-109	1.92713e-107	237.853	HP_ABNORMAL_GROWTH_HORMONE_LEVEL
0.360874	-0.00488296	23.0448	5.31656e-109	1.92713e-107	237.852	HP_ABNORMAL_PARANASAL_SINUS_MORPHOLOGY
0.401167	-0.0129396	23.0373	6.17167e-109	2.23418e-107	237.704	HP_POSTAXIAL_POLYDACTYLY
0.399101	-0.0150823	23.0372	6.18743e-109	2.23697e-107	237.701	HP_ENLARGED_THORAX
0.754645	-0.00428426	23.0304	7.08106e-109	2.55672e-107	237.567	GOMF_PROTEIN_O-GLCNAC_TRANSFERASE_ACTIVITY
0.32182	-0.0129181	23.0227	8.24962e-109	2.97479e-107	237.414	HP_DYSARTHRIA
0.388293	-0.0144376	23.019	8.88142e-109	3.19846e-107	237.341	HP_WIDELY_SPACED_TEETH
0.308751	-0.00403365	23.0132	9.96864e-109	3.58536e-107	237.226	HP_ABNORMAL_HEAD_MOVEMENTS
0.373016	-0.0223162	23.0127	1.00558e-108	3.61202e-107	237.217	HP_CONGENITAL_NYSTAGMUS
0.249064	-0.00844174	23.0107	1.04623e-108	3.75322e-107	237.178	HP_ABNORMALITY_OF_THE_MENSTRUAL_CYCLE
0.289704	-0.0130285	23.0035	1.2078e-108	4.32723e-107	237.034	HP_DOWNTURNED_CORNERS_OF_MOUTH
0.431655	-0.0173588	23.0027	1.22658e-108	4.38885e-107	237.019	HP_ABNORMAL_PELVIS_BONE_MORPHOLOGY
0.392268	-0.0109955	23.0014	1.25776e-108	4.49465e-107	236.994	HP_OCULOMOTOR_APRAXIA
0.330136	-0.016304	23	1.29408e-108	4.61849e-107	236.966	HP_HIP_DYSPLASIA
0.297938	-0.0147385	22.9894	1.59743e-108	5.69382e-107	236.756	HP_ABNORMALITY_OF_MALAR_BONES
0.288931	-0.0128999	22.9831	1.81001e-108	6.44327e-107	236.631	HP_PTOSIS
0.307103	-0.00841098	22.9817	1.86205e-108	6.62006e-107	236.603	GOBP_HETEROCYCLE_METABOLIC_PROCESS
0.444074	-0.00292928	22.9786	1.97662e-108	7.0184e-107	236.544	GOBP_TELOMERE_CAPPING
0.307803	-0.00804539	22.9785	1.98366e-108	7.03441e-107	236.54	GOMF_ACETYLGLUCOSAMINYLTRANSFERASE_ACTIVITY
0.326726	-0.00758785	22.9743	2.15465e-108	7.63102e-107	236.458	GOCC_NUCLEAR_INNER_MEMBRANE
0.411725	-0.00859714	22.9738	2.17568e-108	7.6957e-107	236.448	HP_NEOPLASM_OF_THE_PITUITARY_GLAND
0.34849	-0.0123398	22.9693	2.37697e-108	8.39702e-107	236.36	HP_ABNORMAL_NASAL_MUCOSA_MORPHOLOGY
0.40235	-0.00479649	22.9649	2.597e-108	9.16266e-107	236.271	HP_TELANGIECTASIA
0.333292	-0.0130001	22.9638	2.65337e-108	9.3497e-107	236.25	HP_AMAUROSIS_FUGAX
0.392075	0.00196081	22.9596	2.88474e-108	1.01521e-106	236.167	HP_LEWY_BODIES
0.18442	-0.00491888	22.9526	3.3129e-108	1.16442e-106	236.029	GOBP_GAMETE_GENERATION
0.292432	-0.01053	22.95	3.48864e-108	1.22464e-106	235.977	GOBP_NEGATIVE_REGULATION_OF_NUCLEOBASE-CONTAINING_COMPOUND_METABOLIC_PROCESS
0.35947	-0.0171281	22.9466	3.7306e-108	1.30792e-106	235.91	HP_WIDE_MOUTH
0.328437	-0.0135999	22.9448	3.86296e-108	1.35262e-106	235.876	GOBP_HEMATOPOIETIC_PROGENITOR_CELL_DIFFERENTIATION
0.337022	-0.0116274	22.9444	3.89548e-108	1.36229e-106	235.867	HP_PERIORBITAL_FULLNESS
0.508194	-0.00671326	22.9439	3.93013e-108	1.37268e-106	235.859	HP_VENOUS_MALFORMATION
0.307411	-0.0138262	22.9424	4.05082e-108	1.41306e-106	235.828	HP_ABNORMALITY_OF_FACIAL_MUSCULATURE
-0.639475	0.0590723	-22.9409	4.17013e-108	1.45286e-106	235.799	GOMF_ODORANT_BINDING
0.475098	-0.0202583	22.9361	4.58566e-108	1.59562e-106	235.705	GOBP_REGULATION_OF_CILIUM_BEAT_FREQUENCY
0.312482	-0.0130062	22.9342	4.76378e-108	1.65553e-106	235.667	HP_CHOREOATHETOSIS
0.279312	-0.0141918	22.9285	5.33957e-108	1.85332e-106	235.553	HP_ABNORMALITY_OF_THE_AMNIOTIC_FLUID
0.371062	-0.00556182	22.9272	5.47178e-108	1.89684e-106	235.529	GOBP_GLYCEROPHOSPHOLIPID_METABOLIC_PROCESS
0.530318	0.00298682	22.927	5.49844e-108	1.90176e-106	235.524	GOBP_PRE-MIRNA_PROCESSING
0.304459	-0.0132979	22.927	5.49966e-108	1.90176e-106	235.524	HP_ABNORMAL_CRANIAL_NERVE_PHYSIOLOGY
0.284713	-0.0142643	22.9167	6.73864e-108	2.3273e-106	235.321	GOMF_TUBULIN_BINDING
0.327277	-0.00712143	22.8962	1.01068e-107	3.48622e-106	234.917	HP_HYPOCALCEMIA
0.310284	-0.0105121	22.8951	1.03196e-107	3.55521e-106	234.896	GOBP_POSITIVE_REGULATION_OF_CELL_PROJECTION_ORGANIZATION
0.324045	-0.0104958	22.8946	1.0438e-107	3.59153e-106	234.885	HP_DIFFICULTY_WALKING
0.369816	-0.0201356	22.8879	1.19164e-107	4.09517e-106	234.753	HP_DISPROPORTIONATE_TALL_STATURE
0.330214	-0.0133874	22.8857	1.24418e-107	4.27044e-106	234.71	HP_PACE_OF_PROGRESSION
0.322273	-0.010419	22.8832	1.30536e-107	4.47491e-106	234.662	GOBP_NITROGEN_COMPOUND_METABOLIC_PROCESS
0.264931	-0.0102671	22.8826	1.32195e-107	4.52621e-106	234.65	HP_ABNORMAL_EATING_BEHAVIOR
0.327007	-0.0122647	22.8816	1.34799e-107	4.60968e-106	234.63	HP_HYPERTONIA
0.867866	-0.000810229	22.8729	1.59961e-107	5.46345e-106	234.46	GOBP_GLOBAL_GENOME_NUCLEOTIDE-EXCISION_REPAIR
0.324104	-0.0104329	22.8715	1.64464e-107	5.61035e-106	234.432	GOBP_PRIMARY_METABOLIC_PROCESS
0.348105	-0.00339066	22.8683	1.75492e-107	5.97921e-106	234.367	GOBP_NEGATIVE_REGULATION_OF_GTPASE_ACTIVITY
0.280788	-0.0125525	22.8675	1.78156e-107	6.06255e-106	234.352	HP_ABNORMALITY_OF_THE_LARYNX
0.305374	-0.0170103	22.8667	1.81027e-107	6.15269e-106	234.336	HP_CONTRACTURES_OF_THE_JOINTS_OF_THE_UPPER_LIMBS
0.347036	-0.00799283	22.8431	2.88223e-107	9.78411e-106	233.873	HP_HEAD_TREMOR
0.295618	-0.0119096	22.8389	3.1326e-107	1.0621e-105	233.79	HP_APNEA
0.310106	-0.00919242	22.8345	3.41386e-107	1.15606e-105	233.704	GOBP_MACROMOLECULE_BIOSYNTHETIC_PROCESS
0.319206	-0.015453	22.8318	3.60317e-107	1.21868e-105	233.65	HP_ABNORMALITY_OF_EPIPHYSIS_MORPHOLOGY
0.382676	-0.00930277	22.8308	3.6754e-107	1.2416e-105	233.63	HP_CLONUS
0.534332	-0.00193919	22.8303	3.71499e-107	1.25345e-105	233.62	HP_MOOD_SWINGS
0.284684	-0.015728	22.8274	3.92682e-107	1.32331e-105	233.564	GOCC_MICROTUBULE
0.309648	-0.00960007	22.8255	4.07915e-107	1.37298e-105	233.527	GOBP_MACROMOLECULE_METABOLIC_PROCESS
0.332585	-0.00843509	22.8236	4.23606e-107	1.42407e-105	233.489	GOBP_BRAIN_MORPHOGENESIS
0.425901	0.00569948	22.822	4.37384e-107	1.46862e-105	233.457	HP_HYPOPIGMENTED_MACULE
0.356745	-0.00793162	22.8218	4.3925e-107	1.4731e-105	233.453	HP_NARROW_FOREHEAD
-0.808895	0.119339	-22.8188	4.65339e-107	1.55872e-105	233.395	GOBP_RESPONSE_TO_CHLOROQUINE
0.307317	-0.0112955	22.809	5.64493e-107	1.88846e-105	233.203	HP_ABNORMALITY_OF_THE_NASAL_DORSUM
0.323027	-0.00880932	22.809	5.65139e-107	1.88846e-105	233.202	GOBP_REGULATION_OF_PLASMA_MEMBRANE_BOUNDED_CELL_PROJECTION_ASSEMBLY
0.375149	-0.0110753	22.8078	5.78101e-107	1.92945e-105	233.179	GOMF_DYNEIN_LIGHT_INTERMEDIATE_CHAIN_BINDING
0.224921	-0.00848344	22.7888	8.41438e-107	2.805e-105	232.805	HP_DECREASED_TESTICULAR_SIZE
0.416044	-0.00457286	22.7848	9.1016e-107	3.03045e-105	232.727	HP_ABNORMALITY_OF_THE_TONSILS
0.322597	-0.00803455	22.7791	1.0178e-106	3.38478e-105	232.615	GOMF_UBIQUITIN-LIKE_PROTEIN_LIGASE_ACTIVITY
0.339704	-0.00890505	22.778	1.04023e-106	3.45527e-105	232.594	HP_ABNORMAL_GLOMERULAR_MESANGIUM_MORPHOLOGY
0.31044	-0.00907811	22.7742	1.12192e-106	3.72217e-105	232.518	GOBP_CELLULAR_MACROMOLECULE_BIOSYNTHETIC_PROCESS
0.34549	-0.0106245	22.7717	1.17743e-106	3.90167e-105	232.47	HP_CEREBELLAR_ATROPHY
0.266546	-0.00589846	22.7709	1.19735e-106	3.96294e-105	232.453	HP_GENERALIZED_MYOCLONIC_SEIZURE
0.411092	-0.00338784	22.7671	1.28877e-106	4.26044e-105	232.38	HP_SPASTIC_DYSARTHRIA
0.325129	-0.0121398	22.7652	1.3391e-106	4.42157e-105	232.342	HP_POSTERIORLY_ROTATED_EARS
0.296071	-0.0153858	22.7637	1.37773e-106	4.54355e-105	232.313	HP_ABNORMALITY_OF_FACIAL_SOFT_TISSUE
0.507673	-0.00889811	22.7637	1.37931e-106	4.54355e-105	232.312	GOBP_REGULATION_OF_BONE_DEVELOPMENT
0.260031	-0.00864343	22.7633	1.38988e-106	4.57294e-105	232.305	HP_ABNORMALITY_OF_THE_HYPOTHALAMUS_PITUITARY_AXIS
0.410961	-0.00649843	22.7618	1.43165e-106	4.70481e-105	232.275	GOMF_SIGNALING_ADAPTOR_ACTIVITY
0.301502	-0.012384	22.7588	1.51736e-106	4.98058e-105	232.217	HP_CONGENITAL_CONTRACTURE
0.312378	-0.0151685	22.7586	1.5257e-106	5.00206e-105	232.212	HP_PULMONARY_HYPOPLASIA
0.307397	-0.00813524	22.7535	1.6869e-106	5.52405e-105	232.112	GOBP_NUCLEOBASE-CONTAINING_COMPOUND_METABOLIC_PROCESS
0.338272	-0.00878236	22.7441	2.02622e-106	6.62741e-105	231.929	GOBP_REGULATION_OF_MEMBRANE_LIPID_DISTRIBUTION
0.308638	-0.0100732	22.7418	2.12005e-106	6.92617e-105	231.884	HP_ABNORMALITY_OF_THE_ANUS
0.320076	-0.00772852	22.7412	2.14809e-106	7.00952e-105	231.871	GOMF_UBIQUITIN_PROTEIN_LIGASE_ACTIVITY
0.330621	-0.0121093	22.7374	2.31448e-106	7.54363e-105	231.796	HP_OTITIS_MEDIA
0.446819	-0.00966694	22.7331	2.51828e-106	8.19826e-105	231.712	HP_DECREASED_ABSENT_ANKLE_REFLEXES
0.488441	-0.00299596	22.7324	2.55249e-106	8.29993e-105	231.699	GOBP_RETROGRADE_TRANSPORT,_ENDOSOME_TO_GOLGI
0.2876	-0.0110729	22.7308	2.63372e-106	8.55406e-105	231.668	HP_ABNORMAL_PENIS_MORPHOLOGY
0.710645	-0.00197463	22.7298	2.68718e-106	8.7175e-105	231.648	GOMF_PHOSPHATIDYLINOSITOL-3,5-BISPHOSPHATE_5-PHOSPHATASE_ACTIVITY
0.428057	-0.0163642	22.7292	2.7164e-106	8.80201e-105	231.637	HP_LUNG_ADENOCARCINOMA
0.461568	-0.00578349	22.7258	2.90704e-106	9.40878e-105	231.569	GOCC_VESICLE_TETHERING_COMPLEX
0.56763	-0.00253168	22.7219	3.13682e-106	1.01407e-104	231.493	GOBP_GOLGI_RIBBON_FORMATION
0.398364	-0.0105529	22.7207	3.21082e-106	1.03679e-104	231.47	GOBP_REGULATION_OF_TOR_SIGNALING
0.359018	-0.016914	22.7162	3.50663e-106	1.13099e-104	231.382	HP_CUBITUS_VALGUS
0.303764	-0.00917763	22.7121	3.80334e-106	1.22526e-104	231.301	GOBP_CELLULAR_NITROGEN_COMPOUND_BIOSYNTHETIC_PROCESS
0.343626	-0.01143	22.7115	3.84598e-106	1.23757e-104	231.29	HP_VASCULAR_NEOPLASM
0.335819	-0.0160601	22.708	4.12127e-106	1.32462e-104	231.221	HP_APLASIA_HYPOPLASIA_OF_THE_CEREBELLAR_VERMIS
0.334114	-0.00958814	22.7061	4.27912e-106	1.37377e-104	231.184	HP_ABNORMALITY_OF_HAIR_TEXTURE
0.487234	-0.00366132	22.7057	4.31185e-106	1.38268e-104	231.176	GOBP_INOSITOL_METABOLIC_PROCESS
0.419266	-0.00487195	22.7045	4.41342e-106	1.41362e-104	231.153	HP_X_LINKED_DOMINANT_INHERITANCE
0.373817	-0.0114268	22.7035	4.50754e-106	1.4421e-104	231.132	GOBP_METHYLATION
0.314454	-0.0174832	22.7033	4.51778e-106	1.44372e-104	231.13	HP_NEOPLASM_OF_THE_THYROID_GLAND
0.322645	-0.013866	22.6989	4.93415e-106	1.57496e-104	231.042	HP_ABNORMAL_CARDIAC_ATRIUM_MORPHOLOGY
0.293845	-0.00943149	22.6925	5.58816e-106	1.78167e-104	230.918	GOBP_POSITIVE_REGULATION_OF_NUCLEOBASE-CONTAINING_COMPOUND_METABOLIC_PROCESS
0.333291	-0.0164813	22.6825	6.80224e-106	2.16627e-104	230.722	GOCC_AXONEME
0.338438	-0.0156497	22.6813	6.96089e-106	2.21426e-104	230.699	GOMF_ACYLTRANSFERASE_ACTIVITY,_TRANSFERRING_GROUPS_OTHER_THAN_AMINO-ACYL_GROUPS
0.356501	-0.00112163	22.6754	7.81999e-106	2.4847e-104	230.583	GOBP_INTRACELLULAR_STEROID_HORMONE_RECEPTOR_SIGNALING_PATHWAY
0.280211	-0.0107667	22.6737	8.08114e-106	2.56475e-104	230.55	HP_ABNORMAL_OVARIAN_MORPHOLOGY
0.348351	-0.0130122	22.6726	8.26027e-106	2.61861e-104	230.528	HP_CEREBELLAR_HYPOPLASIA
0.362493	-0.0148134	22.6711	8.5143e-106	2.69607e-104	230.498	HP_MULTICYSTIC_KIDNEY_DYSPLASIA
0.321198	-0.009004	22.6688	8.91084e-106	2.81842e-104	230.453	GOBP_REGULATION_OF_CELL_PROJECTION_ASSEMBLY
0.337321	-0.0123521	22.6659	9.42834e-106	2.97871e-104	230.397	HP_ABNORMAL_PYRAMIDAL_SIGN
0.380334	-0.0158096	22.6617	1.02337e-105	3.22949e-104	230.315	HP_HIGHLY_ARCHED_EYEBROW
0.53124	-0.0220445	22.6456	1.40419e-105	4.42622e-104	230	GOCC_EXTRINSIC_COMPONENT_OF_ENDOSOME_MEMBRANE
0.283477	-0.00980087	22.6453	1.41046e-105	4.44095e-104	229.995	GOBP_NEGATIVE_REGULATION_OF_CELLULAR_BIOSYNTHETIC_PROCESS
0.282097	-0.0195101	22.6421	1.50181e-105	4.72324e-104	229.933	HP_ABNORMALITY_OF_THE_PULMONARY_VEINS
0.323384	-0.0200376	22.6397	1.57425e-105	4.94545e-104	229.886	HP_ABNORMALITY_OF_PROTHROMBIN
0.330165	-0.0161901	22.6323	1.81971e-105	5.71011e-104	229.741	HP_DILATION_OF_LATERAL_VENTRICLES
0.297863	-0.00664674	22.632	1.83374e-105	5.74453e-104	229.734	GOBP_RNA_METABOLIC_PROCESS
0.594613	-0.00630122	22.6319	1.83481e-105	5.74453e-104	229.733	HP_RETROCOLLIS
0.345447	-0.00712614	22.624	2.14218e-105	6.69931e-104	229.579	GOBP_LIPID_TRANSLOCATION
0.348678	-0.0239391	22.6226	2.20332e-105	6.88277e-104	229.551	HP_CHRONIC_RHINITIS
0.307578	-0.00919893	22.6223	2.21594e-105	6.91443e-104	229.545	HP_COGNITIVE_IMPAIRMENT
0.357383	-0.00804593	22.6214	2.25416e-105	7.0258e-104	229.528	GOCC_CENTROSOME
0.372652	-0.0086405	22.6193	2.34838e-105	7.31127e-104	229.487	HP_THIN_UPPER_LIP_VERMILION
0.292822	-0.0100092	22.6192	2.35362e-105	7.3194e-104	229.485	HP_ABNORMALITY_OF_THE_LENS
0.274211	-0.00600399	22.6179	2.41351e-105	7.49725e-104	229.46	HP_MYOCLONIC_SEIZURE
0.391312	-0.00975889	22.616	2.50837e-105	7.78323e-104	229.421	GOBP_NEGATIVE_REGULATION_OF_JNK_CASCADE
0.275961	-0.0170559	22.6048	3.11962e-105	9.66907e-104	229.204	HP_APLASIA_HYPOPLASIA_OF_TOE
0.282419	-0.00980973	22.5915	4.04959e-105	1.25375e-103	228.944	GOBP_NEGATIVE_REGULATION_OF_BIOSYNTHETIC_PROCESS
0.291889	-0.0161261	22.5912	4.07144e-105	1.25911e-103	228.939	HP_ABNORMAL_CONNECTION_OF_THE_CARDIAC_SEGMENTS
0.313369	-0.0175343	22.5899	4.1796e-105	1.29113e-103	228.913	HP_THICK_LOWER_LIP_VERMILION
0.289012	-0.00835395	22.5884	4.30607e-105	1.32872e-103	228.883	HP_ABNORMALITY_OF_THE_PANCREAS
0.310902	-0.0156781	22.5851	4.59185e-105	1.41533e-103	228.819	HP_INABILITY_TO_WALK
0.367935	-0.00996681	22.5813	4.94555e-105	1.52266e-103	228.745	GOBP_NEGATIVE_REGULATION_OF_SMALL_GTPASE_MEDIATED_SIGNAL_TRANSDUCTION
0.36917	-0.00657895	22.5726	5.86754e-105	1.80453e-103	228.575	GOMF_ACETYLTRANSFERASE_ACTIVITY
0.306185	-0.0109542	22.5723	5.89625e-105	1.81135e-103	228.57	HP_ANORECTAL_ANOMALY
0.34654	-0.0129547	22.5699	6.18432e-105	1.89775e-103	228.522	HP_ABNORMALITY_OF_THE_HAIRLINE
0.316016	-0.0153572	22.5659	6.67907e-105	2.04731e-103	228.445	HP_ABNORMALITY_OF_THE_PINNA
0.288129	-0.0147532	22.5655	6.73803e-105	2.06311e-103	228.437	GOMF_MICROTUBULE_BINDING
0.362643	-0.0132655	22.5653	6.76279e-105	2.06842e-103	228.433	HP_METAPHYSEAL_WIDENING
0.303737	-0.0161441	22.5647	6.84594e-105	2.09155e-103	228.421	HP_ABNORMAL_SYSTEMIC_ARTERIAL_MORPHOLOGY
0.318904	-0.01086	22.5632	7.04931e-105	2.15132e-103	228.392	HP_SHORT_PALM
0.239587	-0.0129228	22.5529	8.61601e-105	2.62656e-103	228.192	GOCC_PHOTORECEPTOR_CELL_CILIUM
0.464576	-0.016787	22.5527	8.64553e-105	2.63267e-103	228.188	GOBP_MRNA_CLEAVAGE
0.282824	-0.0103431	22.5516	8.83901e-105	2.68865e-103	228.166	GOBP_NEGATIVE_REGULATION_OF_RNA_BIOSYNTHETIC_PROCESS
0.340647	-0.0133388	22.5476	9.56506e-105	2.90632e-103	228.088	HP_APLASIA_HYPOPLASIA_OF_THE_SKIN
0.186656	-0.00617708	22.5467	9.72053e-105	2.95033e-103	228.071	GOBP_MULTICELLULAR_ORGANISMAL_REPRODUCTIVE_PROCESS
0.356369	-0.0136307	22.5414	1.07836e-104	3.26942e-103	227.968	HP_ABNORMAL_PULMONARY_THORACIC_IMAGING_FINDING
0.351353	-0.00589418	22.5382	1.1493e-104	3.48069e-103	227.905	GOBP_PROTEIN_MODIFICATION_BY_SMALL_PROTEIN_CONJUGATION_OR_REMOVAL
0.298774	-0.018498	22.5345	1.2336e-104	3.73195e-103	227.834	HP_NEOPLASM_OF_THE_ENDOCRINE_SYSTEM
0.554325	-0.00646998	22.5343	1.24023e-104	3.74793e-103	227.829	GOMF_PHOSPHATIDYLINOSITOL-3,5-BISPHOSPHATE_3-PHOSPHATASE_ACTIVITY
0.345445	-0.0148234	22.5323	1.28974e-104	3.89332e-103	227.79	HP_TRIANGULAR_FACE
0.366039	-0.00862077	22.528	1.40188e-104	4.22723e-103	227.707	HP_PROGRESSIVE_VISUAL_LOSS
0.356972	-0.00999184	22.527	1.42924e-104	4.30505e-103	227.687	HP_PROMINENT_SUPRAORBITAL_RIDGES
0.265436	-0.0119429	22.5258	1.46453e-104	4.4066e-103	227.663	HP_SPARSE_HAIR
0.359784	-0.020059	22.5224	1.56483e-104	4.70328e-103	227.597	HP_PSYCHOGENIC_NON_EPILEPTIC_SEIZURE
0.286399	-0.0131049	22.5196	1.65204e-104	4.96006e-103	227.543	GOBP_CYTOSKELETON_ORGANIZATION
0.274098	-0.0108927	22.5188	1.6773e-104	5.03045e-103	227.528	HP_PRENATAL_MOVEMENT_ABNORMALITY
0.366103	-0.0063173	22.5152	1.79979e-104	5.39199e-103	227.458	GOBP_PROTEIN_DEACETYLATION
0.282914	-0.0102462	22.5143	1.83351e-104	5.48712e-103	227.439	GOBP_NEGATIVE_REGULATION_OF_NUCLEIC_ACID-TEMPLATED_TRANSCRIPTION
0.33501	-0.0157671	22.5065	2.13433e-104	6.38049e-103	227.288	GOBP_DEMETHYLATION
0.232124	-0.0128348	22.5059	2.16007e-104	6.45051e-103	227.276	GOCC_NON-MOTILE_CILIUM
0.311217	-0.010554	22.5058	2.16411e-104	6.45564e-103	227.274	HP_ABNORMAL_PERIPHERAL_NERVOUS_SYSTEM_MORPHOLOGY
0.244529	-0.0124847	22.5037	2.25241e-104	6.71186e-103	227.234	HP_ABNORMALITY_IRIS_MORPHOLOGY
0.5818	-0.00272195	22.5024	2.31134e-104	6.88007e-103	227.208	GOBP_PROTEIN_AUTO-ADP-RIBOSYLATION
0.358289	-0.00976724	22.4921	2.8235e-104	8.39561e-103	227.009	HP_ABNORMALITY_OF_THE_PHARYNX
0.346079	-0.0135153	22.4903	2.92938e-104	8.70115e-103	226.972	HP_INTESTINAL_POLYP
0.351581	-0.0158476	22.49	2.94649e-104	8.74263e-103	226.966	HP_HYPEROSTOSIS
0.312873	-0.0130353	22.4841	3.30042e-104	9.78234e-103	226.853	HP_RESPIRATORY_TRACT_INFECTION
0.282482	-0.0102255	22.4826	3.3995e-104	1.00653e-102	226.824	GOBP_NEGATIVE_REGULATION_OF_TRANSCRIPTION,_DNA-TEMPLATED
0.182641	-0.00998187	22.4823	3.41983e-104	1.01147e-102	226.818	HP_DECREASED_FERTILITY
0.415089	-0.00894092	22.4817	3.4584e-104	1.02179e-102	226.807	HP_ABNORMALITY_OF_VITAMIN_B12_METABOLISM
0.399623	-0.0202567	22.4816	3.47081e-104	1.02437e-102	226.803	GOBP_POSITIVE_REGULATION_OF_DENDRITIC_SPINE_MORPHOGENESIS
0.28934	-0.0100312	22.4795	3.61324e-104	1.06527e-102	226.763	GOBP_NEGATIVE_REGULATION_OF_RNA_METABOLIC_PROCESS
0.443526	-0.00682307	22.4764	3.83989e-104	1.1309e-102	226.702	HP_FACIAL_HEMANGIOMA
0.382208	-0.00981857	22.4752	3.92854e-104	1.15578e-102	226.68	HP_MOTOR_NEURON_ATROPHY
0.363478	-0.0129344	22.4734	4.07145e-104	1.19656e-102	226.644	HP_PERITONITIS
0.36231	-0.0103272	22.4689	4.44061e-104	1.30367e-102	226.557	HP_BRONCHIECTASIS
0.333279	-0.015993	22.4641	4.87999e-104	1.43115e-102	226.463	GOCC_CILIARY_PLASM
0.300608	-0.00393721	22.4575	5.55003e-104	1.62594e-102	226.335	GOMF_GLYCOSYLTRANSFERASE_ACTIVITY
0.330378	-0.0251757	22.456	5.70877e-104	1.67069e-102	226.307	HP_CONE_CONE_ROD_DYSTROPHY
0.279293	-0.0106102	22.4534	6.00445e-104	1.75537e-102	226.257	GOBP_NEGATIVE_REGULATION_OF_TRANSCRIPTION_BY_RNA_POLYMERASE_II
0.479447	-0.00867613	22.4509	6.30806e-104	1.84219e-102	226.208	GOBP_COBALAMIN_TRANSPORT
0.305978	-0.0195382	22.4495	6.48852e-104	1.89291e-102	226.179	HP_SMALL_FACE
0.429614	-0.00917035	22.4488	6.57493e-104	1.9161e-102	226.166	GOMF_SPHINGOLIPID_TRANSPORTER_ACTIVITY
0.236177	-0.0126853	22.447	6.81013e-104	1.98257e-102	226.131	HP_MALE_INFERTILITY
0.624219	-0.00311553	22.4433	7.32325e-104	2.12972e-102	226.059	HP_CEREBRAL_ARTERIOVENOUS_MALFORMATION
0.341545	-0.0171401	22.4425	7.43421e-104	2.15973e-102	226.044	HP_CRANIAL_HYPEROSTOSIS
0.481914	-0.00562583	22.441	7.65552e-104	2.2217e-102	226.015	GOBP_POSITIVE_REGULATION_OF_SMAD_PROTEIN_SIGNAL_TRANSDUCTION
0.344612	-0.0116958	22.4375	8.19211e-104	2.37494e-102	225.947	HP_FULL_CHEEKS
0.329982	-0.0132069	22.4353	8.55445e-104	2.4774e-102	225.904	HP_HYPERPIGMENTATION_OF_THE_SKIN
0.321762	-0.0191306	22.4351	8.58619e-104	2.48143e-102	225.9	GOBP_DNA_ALKYLATION
0.321762	-0.0191306	22.4351	8.58619e-104	2.48143e-102	225.9	GOBP_DNA_METHYLATION
0.311675	-0.0140473	22.434	8.76332e-104	2.52999e-102	225.88	HP_PATENT_DUCTUS_ARTERIOSUS
0.301756	-0.0178563	22.4301	9.46902e-104	2.73089e-102	225.803	GOBP_REGULATION_OF_DENDRITIC_SPINE_MORPHOGENESIS
0.687313	0.00560658	22.4274	9.97947e-104	2.87512e-102	225.75	GOBP_RNA_SECONDARY_STRUCTURE_UNWINDING
0.464565	-0.00524967	22.4249	1.04688e-103	3.01297e-102	225.703	GOBP_MAGNESIUM_ION_TRANSPORT
0.63819	0.0118398	22.4237	1.07203e-103	3.08216e-102	225.679	GOBP_ECTODERMAL_CELL_DIFFERENTIATION
0.47535	-0.0125003	22.4144	1.28519e-103	3.6912e-102	225.498	HP_POSTERIOR_FOSSA_CYST
0.372821	-0.00504066	22.4136	1.30445e-103	3.74264e-102	225.484	GOBP_MACROMOLECULE_DEACYLATION
0.330355	-0.0130209	22.4067	1.49188e-103	4.27601e-102	225.35	HP_VENOUS_INSUFFICIENCY
0.298371	-0.0151491	22.4044	1.55987e-103	4.46451e-102	225.305	GOBP_DENDRITIC_SPINE_ORGANIZATION
0.339807	-0.00994365	22.4043	1.56247e-103	4.46451e-102	225.304	GOBP_PROTEIN_GLYCOSYLATION
0.339807	-0.00994365	22.4043	1.56247e-103	4.46451e-102	225.304	GOBP_MACROMOLECULE_GLYCOSYLATION
0.331694	-0.0130263	22.3997	1.71025e-103	4.88175e-102	225.214	HP_ABNORMALITY_OF_THE_ACHILLES_TENDON
0.344479	-0.00585418	22.3951	1.8691e-103	5.3297e-102	225.125	GOBP_PROTEIN_UBIQUITINATION
0.376817	-0.0141297	22.394	1.91135e-103	5.4446e-102	225.103	HP_DIFFUSE_MESANGIAL_SCLEROSIS
0.458123	-0.00182513	22.393	1.94844e-103	5.54457e-102	225.084	GOBP_NEGATIVE_REGULATION_OF_TORC1_SIGNALING
0.311395	-0.0147959	22.3801	2.50319e-103	7.11591e-102	224.834	HP_ABNORMAL_CLAVICLE_MORPHOLOGY
0.313436	-0.0100385	22.376	2.7091e-103	7.69341e-102	224.755	HP_SOFT_TISSUE_SARCOMA
0.307973	-0.0117491	22.3667	3.24535e-103	9.20686e-102	224.575	HP_ABNORMALITY_OF_THE_OPTIC_NERVE
0.400488	-0.0068525	22.3651	3.35155e-103	9.49845e-102	224.543	HP_ASCITES
0.312175	-0.0155843	22.3596	3.73125e-103	1.05638e-101	224.436	HP_ABNORMALITY_OF_THE_SKULL_BASE
0.361957	-0.0125224	22.3501	4.47992e-103	1.26705e-101	224.254	GOBP_PROTEIN-CONTAINING_COMPLEX_LOCALIZATION
0.356466	-0.0107061	22.3489	4.59419e-103	1.29805e-101	224.229	HP_DELAYED_MYELINATION
0.272073	-0.0146224	22.3476	4.70557e-103	1.32817e-101	224.205	HP_ABNORMALITY_OF_PRENATAL_DEVELOPMENT_OR_BIRTH
0.295092	-0.0131336	22.3474	4.72756e-103	1.33302e-101	224.2	HP_ABNORMAL_VERTEBRAL_MORPHOLOGY
0.484001	-0.00496385	22.3471	4.75514e-103	1.33944e-101	224.195	HP_IMPAIRED_TACTILE_SENSATION
0.343939	-0.0175513	22.3465	4.81228e-103	1.35416e-101	224.183	HP_WIDE_NOSE
0.326414	-0.0110364	22.3441	5.04297e-103	1.41764e-101	224.136	HP_ABNORMAL_PONS_MORPHOLOGY
0.378664	-0.00945349	22.3425	5.19827e-103	1.45982e-101	224.106	HP_MODERATE_SENSORINEURAL_HEARING_IMPAIRMENT
0.412116	-0.005609	22.3407	5.38629e-103	1.5111e-101	224.07	HP_HODGKIN_LYMPHOMA
0.409201	-0.0010217	22.3402	5.43747e-103	1.52392e-101	224.061	GOBP_PROTEIN_LIPIDATION
0.475061	-0.01232	22.3387	5.59529e-103	1.56657e-101	224.032	GOBP_STRESS-INDUCED_PREMATURE_SENESCENCE
0.317541	-0.012664	22.3383	5.63908e-103	1.57724e-101	224.025	GOBP_ORGANELLE_ORGANIZATION
0.577606	0.00667459	22.3375	5.72861e-103	1.60067e-101	224.009	GOMF_ALPHA-MANNOSIDASE_ACTIVITY
0.329003	-0.0113671	22.3374	5.7366e-103	1.60129e-101	224.008	GOMF_CATALYTIC_ACTIVITY
0.317209	-0.0105615	22.3308	6.52339e-103	1.81909e-101	223.879	GOBP_ORGANIC_SUBSTANCE_METABOLIC_PROCESS
0.36575	-0.00383909	22.33	6.62606e-103	1.84587e-101	223.864	GOBP_REGULATION_OF_GLUCONEOGENESIS
0.35887	-0.017513	22.3291	6.73538e-103	1.87444e-101	223.848	GOBP_NEURAL_TUBE_FORMATION
0.3953	-0.00516414	22.3289	6.76567e-103	1.88099e-101	223.843	GOMF_N-ACETYLTRANSFERASE_ACTIVITY
0.297097	-0.0170239	22.3243	7.40578e-103	2.0569e-101	223.753	HP_ABNORMAL_AORTIC_MORPHOLOGY
0.379217	-0.00718695	22.3224	7.68165e-103	2.13139e-101	223.717	HP_PRIMITIVE_NEUROECTODERMAL_TUMOR
0.234528	-0.0114458	22.3184	8.29498e-103	2.29927e-101	223.64	HP_ABNORMAL_CHORIORETINAL_MORPHOLOGY
0.370399	-0.0210011	22.3179	8.37863e-103	2.32015e-101	223.63	HP_RECEPTIVE_LANGUAGE_DELAY
0.640582	-0.010866	22.3155	8.77315e-103	2.42698e-101	223.584	HP_ABNORMAL_PULSE
0.299914	-0.0138876	22.3033	1.11106e-102	3.07056e-101	223.349	HP_DEVIATION_OF_THE_HAND_OR_OF_FINGERS_OF_THE_HAND
0.289902	-0.0103134	22.2957	1.28843e-102	3.5572e-101	223.201	HP_ABNORMAL_LARYNX_MORPHOLOGY
0.311501	-0.019192	22.2901	1.4376e-102	3.96511e-101	223.092	HP_DISPROPORTIONATE_SHORT_LIMB_SHORT_STATURE
0.323311	-0.0139593	22.2863	1.54687e-102	4.26224e-101	223.019	GOMF_ACYLTRANSFERASE_ACTIVITY
0.298994	-0.0147007	22.2851	1.58177e-102	4.35409e-101	222.997	GOBP_ORGANOPHOSPHATE_ESTER_TRANSPORT
0.340895	-0.0114934	22.2851	1.58345e-102	4.35441e-101	222.996	HP_BABINSKI_SIGN
0.368648	-0.0151435	22.2822	1.67434e-102	4.5998e-101	222.94	HP_PAPILLEDEMA
0.31606	-0.0141349	22.2782	1.80957e-102	4.96642e-101	222.863	HP_SKELETAL_DYSPLASIA
0.292408	-0.0154006	22.2766	1.86467e-102	5.11258e-101	222.833	HP_ABSENT_SEPTUM_PELLUCIDUM
0.304147	-0.0118642	22.2744	1.94721e-102	5.33363e-101	222.79	HP_INFANTILE_ONSET
0.286353	-0.0163747	22.2675	2.22739e-102	6.09506e-101	222.656	HP_APLASIA_HYPOPLASIA_OF_THE_LUNGS
0.376842	-0.00690516	22.2543	2.87313e-102	7.85435e-101	222.402	GOCC_CIS-GOLGI_NETWORK
0.337661	-0.00970614	22.2541	2.88654e-102	7.88327e-101	222.397	GOBP_GLYCOSYLATION
0.288415	-0.00998525	22.2533	2.92902e-102	7.99142e-101	222.383	HP_ASTHMA
0.711376	0.0329083	22.2519	3.01262e-102	8.21145e-101	222.355	GOBP_ENDOTHELIAL_TO_HEMATOPOIETIC_TRANSITION
0.365968	-0.0183417	22.2508	3.07454e-102	8.37203e-101	222.334	HP_HIP_CONTRACTURE
0.375423	-0.0150414	22.2498	3.13709e-102	8.534e-101	222.314	HP_ABNORMAL_ANATOMIC_LOCATION_OF_THE_HEART
0.363359	-0.0199088	22.2493	3.16308e-102	8.59628e-101	222.306	GOMF_PHOSPHATIDYLINOSITOL-4-PHOSPHATE_BINDING
0.301274	-0.00932264	22.2476	3.27431e-102	8.88988e-101	222.272	GOMF_HYDROLASE_ACTIVITY
0.304887	-0.00708682	22.2458	3.39005e-102	9.19514e-101	222.237	GOBP_NUCLEIC_ACID_METABOLIC_PROCESS
0.356164	-0.0126677	22.2275	4.82948e-102	1.30867e-100	221.884	HP_ABNORMALITY_OF_THE_HEPATIC_VASCULATURE
0.283627	-0.00979207	22.2244	5.12713e-102	1.38797e-100	221.825	GOBP_NEGATIVE_REGULATION_OF_MACROMOLECULE_BIOSYNTHETIC_PROCESS
0.291224	-0.0199233	22.2215	5.42177e-102	1.4663e-100	221.769	GOBP_EPITHELIAL_TUBE_FORMATION
0.283176	-0.015237	22.2214	5.43147e-102	1.4675e-100	221.767	HP_ORAL_CLEFT
0.349039	-0.0109639	22.2124	6.46034e-102	1.74379e-100	221.594	HP_ABNORMAL_BRONCHUS_MORPHOLOGY
0.186165	-0.00912579	22.2122	6.49565e-102	1.75162e-100	221.589	HP_INFERTILITY
0.286244	-0.007918	22.212	6.50958e-102	1.75367e-100	221.587	HP_DEPRESSION
0.327825	-0.0122872	22.2036	7.66767e-102	2.06366e-100	221.424	HP_DOLICHOCEPHALY
0.309632	-0.0161142	22.2019	7.91228e-102	2.12744e-100	221.392	HP_RETROGNATHIA
0.210757	-0.0133199	22.201	8.05218e-102	2.16296e-100	221.375	GOCC_PHOTORECEPTOR_OUTER_SEGMENT
0.677679	-0.00256793	22.1965	8.78855e-102	2.35849e-100	221.288	GOMF_GLUCURONYLGALACTOSYLPROTEOGLYCAN_4-BETA-N-ACETYLGALACTOSAMINYLTRANSFERASE_ACTIVITY
0.290635	-0.00914317	22.1962	8.83457e-102	2.36855e-100	221.283	GOBP_POSITIVE_REGULATION_OF_RNA_METABOLIC_PROCESS
0.284103	-0.00977371	22.1939	9.24142e-102	2.47524e-100	221.238	GOBP_NEGATIVE_REGULATION_OF_CELLULAR_MACROMOLECULE_BIOSYNTHETIC_PROCESS
0.38955	-0.0112825	22.1932	9.37706e-102	2.50915e-100	221.223	HP_INVERTED_NIPPLES
0.375388	-0.0189086	22.1898	1.00132e-101	2.67679e-100	221.158	HP_SPINAL_CORD_LESION
0.327315	-0.0153948	22.1876	1.0433e-101	2.78614e-100	221.117	HP_ABNORMAL_CORTICAL_GYRATION
0.382753	-0.00775968	22.1876	1.04423e-101	2.78614e-100	221.116	GOBP_PROTEIN_AUTOUBIQUITINATION
0.300116	-0.016479	22.1734	1.37321e-101	3.66041e-100	220.843	HP_PROTRUDING_EAR
0.41162	0.00031162	22.1605	1.76088e-101	4.68928e-100	220.595	GOBP_CELLULAR_RESPONSE_TO_GLUCOSE_STARVATION
0.320216	-0.0122031	22.1582	1.84243e-101	4.90174e-100	220.55	HP_SPASTICITY
0.356764	-0.00897887	22.1555	1.9412e-101	5.15958e-100	220.498	GOCC_GOLGI_CISTERNA
0.710417	-0.00854064	22.1546	1.97549e-101	5.2426e-100	220.481	GOCC_EQUATORIAL_MICROTUBULE_ORGANIZING_CENTER
0.522914	-0.0166437	22.1546	1.97621e-101	5.2426e-100	220.48	GOBP_EPITHELIAL_CILIUM_MOVEMENT_INVOLVED_IN_DETERMINATION_OF_LEFT/RIGHT_ASYMMETRY
0.246963	-0.0119405	22.1533	2.02526e-101	5.36762e-100	220.456	HP_ABNORMALITY_OF_THE_SENSE_OF_SMELL
0.42462	-0.00431851	22.1529	2.03895e-101	5.39875e-100	220.449	GOMF_N-METHYLTRANSFERASE_ACTIVITY
0.388644	-0.00560284	22.1491	2.19381e-101	5.80327e-100	220.376	GOBP_PROTEIN_ACETYLATION
0.396614	-0.00222911	22.1403	2.60033e-101	6.8721e-100	220.207	GOBP_LIPOPROTEIN_BIOSYNTHETIC_PROCESS
0.452928	-0.00694137	22.1375	2.74726e-101	7.25349e-100	220.152	HP_SAGITTAL_CRANIOSYNOSTOSIS
0.343668	-0.0220328	22.1372	2.75956e-101	7.27905e-100	220.147	GOBP_NUCLEOTIDE_TRANSPORT
0.32597	-0.0179664	22.1371	2.76983e-101	7.29924e-100	220.144	HP_NARROW_FACE
0.263663	-0.018209	22.1329	3.0019e-101	7.9033e-100	220.064	HP_FOCAL_MOTOR_SEIZURE
0.377438	-0.00518316	22.1255	3.46242e-101	9.10712e-100	219.921	HP_CHRONIC_BRONCHITIS
0.278586	-0.00971881	22.1237	3.58182e-101	9.41228e-100	219.888	HP_NEOPLASM
0.31913	-0.0166824	22.1148	4.25642e-101	1.11744e-99	219.716	HP_SHORT_NOSE
0.532304	-0.00634151	22.1135	4.36431e-101	1.14468e-99	219.691	GOCC_TOR_COMPLEX
0.28459	-0.0140554	22.1119	4.49963e-101	1.17906e-99	219.66	HP_APLASIA_HYPOPLASIA_OF_FINGERS
0.330327	-0.00248466	22.1047	5.16963e-101	1.35335e-99	219.522	GOBP_STEROID_HORMONE_MEDIATED_SIGNALING_PATHWAY
0.600652	0.00518654	22.1043	5.20723e-101	1.36191e-99	219.515	GOBP_PROTEIN_MONO-ADP-RIBOSYLATION
0.252827	-0.0116834	22.1021	5.43182e-101	1.41932e-99	219.473	GOCC_PLASMA_MEMBRANE_BOUNDED_CELL_PROJECTION
0.308642	-0.0128194	22.0982	5.85822e-101	1.5293e-99	219.397	HP_HYPERREFLEXIA
0.368407	-0.00502477	22.0916	6.64517e-101	1.7331e-99	219.272	GOBP_PROTEIN_DEACYLATION
0.394855	-0.00614702	22.0873	7.22099e-101	1.88152e-99	219.189	GOCC_TRANS-GOLGI_NETWORK
0.304828	-0.012028	22.0821	7.98552e-101	2.07878e-99	219.089	HP_ABNORMALITY_OF_THE_MUSCULATURE_OF_THE_LIMBS
0.237974	-0.0136962	22.0801	8.30328e-101	2.15947e-99	219.05	GOCC_9+0_NON-MOTILE_CILIUM
0.486223	6.93622e-05	22.0755	9.05978e-101	2.35402e-99	218.963	GOBP_PROTEIN_DEGLYCOSYLATION
0.334766	-0.0104366	22.0676	1.05598e-100	2.7412e-99	218.81	HP_SEVERE_POSTNATAL_GROWTH_RETARDATION
0.324992	0.00022724	22.0594	1.23594e-100	3.20537e-99	218.653	HP_UROGENITAL_FISTULA
0.35809	-0.00923496	22.0581	1.26647e-100	3.28148e-99	218.629	GOMF_MAGNESIUM_ION_BINDING
0.40604	-0.00696183	22.0544	1.36193e-100	3.52554e-99	218.557	HP_PROMINENT_NOSE
0.306558	-0.0183246	22.0532	1.39195e-100	3.59991e-99	218.535	HP_ABNORMAL_HEART_VALVE_PHYSIOLOGY
0.345976	-0.00903456	22.0509	1.45469e-100	3.75868e-99	218.491	GOBP_REGULATION_OF_DNA_METABOLIC_PROCESS
0.338739	-0.0116199	22.0473	1.56049e-100	4.02829e-99	218.421	GOCC_NUCLEAR_MEMBRANE
0.326052	-0.00939138	22.0433	1.6835e-100	4.3418e-99	218.345	GOBP_AROMATIC_COMPOUND_CATABOLIC_PROCESS
0.389376	-0.0110037	22.0384	1.85202e-100	4.77201e-99	218.25	HP_NEOPLASM_OF_THE_RECTUM
0.433426	-0.00604887	22.0232	2.48009e-100	6.38439e-99	217.959	HP_HEMANGIOMATOSIS
0.291855	-0.0127495	22.0211	2.58062e-100	6.63704e-99	217.92	HP_ONSET
0.294866	-0.0148746	22.0198	2.64454e-100	6.79514e-99	217.895	GOBP_ESTABLISHMENT_OF_CELL_POLARITY
0.319421	-0.0127671	22.0103	3.17573e-100	8.1525e-99	217.713	HP_NEVUS
0.407919	-0.00358702	22.0065	3.41826e-100	8.76701e-99	217.64	HP_POOR_APPETITE
0.426315	-0.0109237	22	3.87181e-100	9.92112e-99	217.515	GOBP_REGULATION_OF_ESTABLISHMENT_OF_CELL_POLARITY
0.354964	-0.0171162	21.9972	4.08413e-100	1.04555e-98	217.462	GOBP_PRIMARY_NEURAL_TUBE_FORMATION
0.290381	-0.0138476	21.9964	4.14824e-100	1.06099e-98	217.447	HP_ABNORMALITY_OF_THE_URETER
0.397775	-0.0238199	21.9959	4.18717e-100	1.06996e-98	217.437	HP_ABNORMAL_SPINAL_MENINGEAL_MORPHOLOGY
0.581577	0.0075899	21.9953	4.2364e-100	1.08155e-98	217.426	GOMF_MANNOSIDASE_ACTIVITY
0.334186	-0.0091167	21.995	4.26109e-100	1.08685e-98	217.42	GOBP_HETEROCYCLE_CATABOLIC_PROCESS
0.585399	-1.1284e-05	21.9944	4.30736e-100	1.09765e-98	217.409	GOBP_RESPONSE_TO_COBALT_ION
0.383783	-0.00760308	21.9862	5.04017e-100	1.28321e-98	217.253	HP_MALIGNANT_NEOPLASM_OF_THE_CENTRAL_NERVOUS_SYSTEM
0.341109	-0.00639739	21.9859	5.07745e-100	1.29152e-98	217.245	GOBP_PROTEIN_MODIFICATION_BY_SMALL_PROTEIN_CONJUGATION
0.370855	-0.00867419	21.9843	5.22777e-100	1.32854e-98	217.216	GOBP_PEPTIDYL-LYSINE_MODIFICATION
0.425556	-0.000633954	21.9794	5.74952e-100	1.4598e-98	217.121	GOMF_ESTROGEN_RECEPTOR_BINDING
0.360656	-0.0226826	21.9782	5.88499e-100	1.49283e-98	217.098	HP_PULMONARY_ARTERY_DILATATION
0.360386	-0.0128927	21.9764	6.09315e-100	1.54423e-98	217.063	HP_COARSE_FACIAL_FEATURES
0.543162	0.0060239	21.9731	6.47986e-100	1.64074e-98	217.002	GOMF_PHOSPHATIDYLINOSITOL-4,5-BISPHOSPHATE_5-PHOSPHATASE_ACTIVITY
0.368486	-0.00461244	21.9697	6.9258e-100	1.75206e-98	216.936	GOCC_UBIQUITIN_LIGASE_COMPLEX
0.410204	-0.00590113	21.9694	6.96325e-100	1.75993e-98	216.93	HP_ABNORMALITY_OF_THE_5TH_TOE
0.371516	-0.00848122	21.9692	6.99313e-100	1.76588e-98	216.926	HP_ABNORMALITY_OF_THE_THYMUS
0.300451	-0.0147558	21.9689	7.026e-100	1.77257e-98	216.922	GOBP_NEURON_PROJECTION_ORGANIZATION
0.303105	-0.0144478	21.9679	7.16083e-100	1.80494e-98	216.903	HP_ABNORMAL_SCALP_MORPHOLOGY
0.333582	-0.00911685	21.9602	8.30335e-100	2.09103e-98	216.755	GOBP_CELLULAR_NITROGEN_COMPOUND_CATABOLIC_PROCESS
0.356881	-0.00912111	21.9547	9.22519e-100	2.32107e-98	216.65	GOBP_POSITIVE_REGULATION_OF_DNA_METABOLIC_PROCESS
0.314614	-0.0111683	21.9535	9.45074e-100	2.37567e-98	216.626	GOBP_ORGANIC_CYCLIC_COMPOUND_CATABOLIC_PROCESS
-0.579695	0.0356178	-21.9501	1.00712e-99	2.52935e-98	216.563	GOMF_OLFACTORY_RECEPTOR_ACTIVITY
0.325005	-0.0108018	21.9427	1.16147e-99	2.91436e-98	216.421	GOBP_CELLULAR_METABOLIC_PROCESS
0.498006	-0.00912974	21.9396	1.23319e-99	3.09154e-98	216.361	HP_DELAYED_ABILITY_TO_ROLL_OVER
0.348955	-0.00866725	21.9395	1.23493e-99	3.0931e-98	216.36	HP_UNDETECTABLE_ELECTRORETINOGRAM
0.537534	-0.00744381	21.9372	1.29129e-99	3.23136e-98	216.315	HP_APLASIA_OF_THE_SEMICIRCULAR_CANAL
-0.576894	0.0351537	-21.9362	1.31635e-99	3.29111e-98	216.296	GOBP_DETECTION_OF_CHEMICAL_STIMULUS_INVOLVED_IN_SENSORY_PERCEPTION_OF_SMELL
0.339974	-0.0139579	21.9361	1.31835e-99	3.29316e-98	216.294	HP_ABNORMAL_5TH_FINGER_MORPHOLOGY
0.361121	-0.00761846	21.935	1.34549e-99	3.35792e-98	216.274	HP_ECZEMA
0.304353	-0.0187403	21.9223	1.71604e-99	4.27887e-98	216.032	GOBP_NEURAL_TUBE_DEVELOPMENT
0.415808	0.00155651	21.9172	1.89369e-99	4.7176e-98	215.933	GOMF_THIOL-DEPENDENT_DEUBIQUITINASE
0.286023	-0.0130144	21.9121	2.08563e-99	5.19111e-98	215.837	HP_WEAKNESS_OF_FACIAL_MUSCULATURE
0.401181	-0.00639995	21.9047	2.40304e-99	5.97299e-98	215.696	GOBP_POSITIVE_REGULATION_OF_POSTTRANSCRIPTIONAL_GENE_SILENCING
0.303304	-0.013664	21.9047	2.40406e-99	5.97299e-98	215.696	HP_ABNORMALITY_OF_THE_SHOULDER_GIRDLE_MUSCULATURE
0.416368	0.00128647	21.9017	2.54732e-99	6.32328e-98	215.638	GOMF_DEUBIQUITINASE_ACTIVITY
0.340885	-0.0188476	21.9011	2.5788e-99	6.39569e-98	215.626	HP_RHIZOMELIA
0.484371	-0.0142627	21.8953	2.87864e-99	7.13297e-98	215.516	GOMF_GLYCEROPHOSPHOLIPID_FLIPPASE_ACTIVITY
0.373527	-0.00894615	21.8952	2.885e-99	7.14238e-98	215.514	GOBP_NEGATIVE_REGULATION_OF_RAS_PROTEIN_SIGNAL_TRANSDUCTION
0.337008	-0.0206877	21.8912	3.11635e-99	7.70825e-98	215.437	HP_APLASIA_HYPOPLASIA_OF_THE_SPLEEN
0.475603	-0.00962467	21.8893	3.22965e-99	7.98139e-98	215.402	GOBP_PEPTIDYL-LYSINE_TRIMETHYLATION
0.650697	0.0167265	21.8848	3.51886e-99	8.68839e-98	215.316	GOMF_RNA_ADENYLYLTRANSFERASE_ACTIVITY
0.312587	-0.0152624	21.8834	3.61452e-99	8.91667e-98	215.289	HP_PNEUMONIA
0.259712	-0.0102078	21.8822	3.70058e-99	9.12087e-98	215.266	GOBP_POSITIVE_REGULATION_OF_CARBOHYDRATE_METABOLIC_PROCESS
0.594297	-0.000840105	21.8817	3.73254e-99	9.19152e-98	215.257	GOMF_INSULIN_BINDING
0.316739	-0.0131729	21.8728	4.42787e-99	1.08941e-97	215.087	HP_CLINODACTYLY
0.520879	-0.00439075	21.8717	4.52299e-99	1.11183e-97	215.066	GOBP_BONE_MARROW_DEVELOPMENT
0.274189	-0.0179594	21.8704	4.63048e-99	1.13725e-97	215.042	HP_DIMINISHED_MOVEMENT
0.733716	0.0115513	21.8699	4.67614e-99	1.14745e-97	215.033	GOMF_MRNA_(2'-O-METHYLADENOSINE-N6-)-METHYLTRANSFERASE_ACTIVITY
0.390734	-0.0075784	21.8659	5.05453e-99	1.23921e-97	214.955	GOBP_REGULATION_OF_GENE_EXPRESSION,_EPIGENETIC
0.160227	-0.00413106	21.859	5.76652e-99	1.41252e-97	214.824	GOBP_SEXUAL_REPRODUCTION
0.372821	-0.0133386	21.8513	6.68011e-99	1.63486e-97	214.677	GOCC_INTRACELLULAR_ANATOMICAL_STRUCTURE
0.31888	-0.00909923	21.8496	6.89644e-99	1.68632e-97	214.646	GOCC_NUCLEUS
0.342372	-0.0109507	21.8425	7.89352e-99	1.92843e-97	214.511	HP_AREFLEXIA
0.318102	-0.00646303	21.8314	9.75496e-99	2.3811e-97	214.3	HP_HALLUCINATIONS
0.357459	-0.0126715	21.827	1.06121e-98	2.58805e-97	214.216	GOCC_INTRACELLULAR_ORGANELLE
0.375426	-0.00543046	21.8246	1.11171e-98	2.70883e-97	214.17	HP_CHRONIC_DIARRHEA
0.583391	-0.00119014	21.8242	1.11921e-98	2.72471e-97	214.163	GOBP_REGULATION_OF_PHOSPHATIDYLINOSITOL_DEPHOSPHORYLATION
0.303619	-0.0111625	21.8232	1.14105e-98	2.77474e-97	214.144	HP_INCREASED_BLOOD_PRESSURE
0.294105	-0.0130496	21.8232	1.14226e-98	2.77474e-97	214.143	HP_HYPOSMIA
0.278839	-0.0077277	21.8231	1.14275e-98	2.77474e-97	214.142	GOBP_NEGATIVE_REGULATION_OF_CELLULAR_METABOLIC_PROCESS
0.352255	-0.00865744	21.8132	1.38079e-98	3.34981e-97	213.954	GOBP_NUCLEOBASE-CONTAINING_COMPOUND_CATABOLIC_PROCESS
0.27081	-0.00867175	21.8061	1.58251e-98	3.83583e-97	213.818	HP_TONIC_SEIZURE
0.786124	0.00573171	21.8016	1.72372e-98	4.17446e-97	213.733	GOMF_TRNA-SPECIFIC_ADENOSINE-34_DEAMINASE_ACTIVITY
0.292194	-0.012835	21.7957	1.92786e-98	4.66478e-97	213.621	HP_IRRITABILITY
0.397912	-0.00957564	21.7908	2.11894e-98	5.12267e-97	213.527	HP_ABNORMAL_LUMBAR_SPINE_MORPHOLOGY
0.373174	-0.00691485	21.7845	2.39046e-98	5.77407e-97	213.407	GOBP_HISTONE_MODIFICATION
0.363036	-0.0060448	21.7805	2.57641e-98	6.21783e-97	213.332	GOBP_REGULATION_OF_PROTEIN_ACETYLATION
0.422712	0.000289771	21.7794	2.63129e-98	6.34477e-97	213.311	GOMF_MIRNA_BINDING
0.30498	-0.0201493	21.778	2.70376e-98	6.51386e-97	213.284	HP_LUMBAR_HYPERLORDOSIS
0.385234	-0.0153641	21.7763	2.79096e-98	6.71811e-97	213.252	HP_POINTED_CHIN
0.52651	-0.0058279	21.7735	2.94477e-98	7.08223e-97	213.199	GOBP_RESPONSE_TO_HYDROSTATIC_PRESSURE
0.354202	-0.0123473	21.7692	3.19724e-98	7.68276e-97	213.117	GOBP_AXO-DENDRITIC_TRANSPORT
0.430711	-0.0146686	21.7636	3.55578e-98	8.53695e-97	213.011	HP_ABNORMAL_SPERM_TAIL_MORPHOLOGY
0.280506	-0.0096815	21.7486	4.7354e-98	1.13592e-96	212.726	GOBP_POSITIVE_REGULATION_OF_RNA_BIOSYNTHETIC_PROCESS
0.251262	-0.0119395	21.7468	4.89856e-98	1.17405e-96	212.692	GOCC_CELL_PROJECTION
0.418851	0.00141935	21.7455	5.01643e-98	1.20126e-96	212.668	GOMF_UBIQUITIN-LIKE_PROTEIN-SPECIFIC_PROTEASE_ACTIVITY
0.669641	0.00730243	21.7424	5.32252e-98	1.27347e-96	212.609	GOBP_PROTEIN_POLY-ADP-RIBOSYLATION
0.363442	-0.0134476	21.7357	6.04696e-98	1.44555e-96	212.482	HP_PERICARDIAL_EFFUSION
0.280553	-0.00965429	21.7314	6.5669e-98	1.56715e-96	212.4	GOBP_POSITIVE_REGULATION_OF_TRANSCRIPTION,_DNA-TEMPLATED
0.280553	-0.00965429	21.7314	6.5669e-98	1.56715e-96	212.4	GOBP_POSITIVE_REGULATION_OF_NUCLEIC_ACID-TEMPLATED_TRANSCRIPTION
0.425156	-0.00693301	21.7258	7.30212e-98	1.74111e-96	212.294	GOMF_NON-MEMBRANE_SPANNING_PROTEIN_TYROSINE_KINASE_ACTIVITY
0.307498	-0.0145424	21.7254	7.35166e-98	1.75142e-96	212.287	GOBP_POST-EMBRYONIC_DEVELOPMENT
0.342918	-0.0122245	21.7242	7.53448e-98	1.79344e-96	212.263	GOCC_GOLGI_CISTERNA_MEMBRANE
0.382155	-0.00946983	21.7214	7.93892e-98	1.88809e-96	212.211	GOBP_ANDROGEN_RECEPTOR_SIGNALING_PATHWAY
0.269744	-0.00810466	21.7209	8.01928e-98	1.90557e-96	212.201	GOBP_GENE_EXPRESSION
0.357263	-0.0130619	21.7172	8.60194e-98	2.04228e-96	212.131	GOCC_ORGANELLE
0.401703	-0.0225142	21.7111	9.66071e-98	2.2917e-96	212.015	HP_BARREL_SHAPED_CHEST
0.331306	-0.0141028	21.7099	9.87498e-98	2.34053e-96	211.993	GOBP_NEGATIVE_REGULATION_OF_PROTEIN-CONTAINING_COMPLEX_DISASSEMBLY
0.295974	-0.019124	21.708	1.02391e-97	2.42477e-96	211.957	HP_HYPERLORDOSIS
0.380796	-0.0158496	21.707	1.04492e-97	2.47242e-96	211.937	HP_TACHYPNEA
0.565927	-0.0111472	21.7041	1.10259e-97	2.60665e-96	211.883	GOBP_SELF_PROTEOLYSIS
0.292978	-0.00893237	21.7017	1.15557e-97	2.72958e-96	211.837	GOBP_PEPTIDYL-SERINE_MODIFICATION
0.293089	-0.0197253	21.6997	1.19873e-97	2.82912e-96	211.8	HP_DISPROPORTIONATE_SHORT_STATURE
0.311154	-0.0156853	21.6972	1.25692e-97	2.96394e-96	211.753	HP_MACROTIA
0.546931	0.00609871	21.695	1.31036e-97	3.08733e-96	211.711	GOMF_MANNOSYL-OLIGOSACCHARIDE_MANNOSIDASE_ACTIVITY
0.499705	-0.0176995	21.6905	1.42746e-97	3.36038e-96	211.626	HP_FOCAL_CORTICAL_DYSPLASIA
0.490496	-0.00905507	21.6904	1.43058e-97	3.3649e-96	211.624	HP_DECREASED_SERUM_IRON
0.679281	-0.00655705	21.684	1.61548e-97	3.79659e-96	211.503	HP_RENAL_CORTICOMEDULLARY_CYSTS
0.25749	-0.00698499	21.6787	1.78796e-97	4.19838e-96	211.402	GOBP_POSITIVE_REGULATION_OF_CELLULAR_CARBOHYDRATE_METABOLIC_PROCESS
0.425713	-0.00848319	21.6781	1.80735e-97	4.24032e-96	211.391	HP_ABNORMAL_VITAMIN_B12_LEVEL
0.385883	-0.0157643	21.6729	1.99657e-97	4.68032e-96	211.292	GOMF_PROLINE-RICH_REGION_BINDING
0.465007	-0.0209353	21.6666	2.2493e-97	5.26832e-96	211.173	HP_ANGIOID_STREAKS_OF_THE_FUNDUS
0.309093	-0.020428	21.6627	2.42317e-97	5.67078e-96	211.099	HP_DEEP_PHILTRUM
0.612213	-0.00641789	21.6584	2.62641e-97	6.1361e-96	211.019	GOBP_NEGATIVE_REGULATION_OF_MAINTENANCE_OF_SISTER_CHROMATID_COHESION
0.612213	-0.00641789	21.6584	2.62641e-97	6.1361e-96	211.019	GOBP_NEGATIVE_REGULATION_OF_MAINTENANCE_OF_MITOTIC_SISTER_CHROMATID_COHESION
0.356706	-0.0137831	21.653	2.9087e-97	6.78989e-96	210.917	HP_THICK_EYEBROW
0.357734	-0.0109529	21.652	2.9656e-97	6.91691e-96	210.897	HP_ABNORMAL_PHARYNX_MORPHOLOGY
0.367481	-0.0121766	21.6519	2.9708e-97	6.92324e-96	210.896	HP_SHORT_CHIN
0.288697	-0.00943349	21.6476	3.22572e-97	7.51101e-96	210.814	GOBP_POSITIVE_REGULATION_OF_MACROMOLECULE_BIOSYNTHETIC_PROCESS
0.311963	-0.00989327	21.6457	3.34251e-97	7.77644e-96	210.778	GOBP_REGULATION_OF_GLUCOSE_METABOLIC_PROCESS
0.303199	-0.00543415	21.6451	3.38129e-97	7.86008e-96	210.767	HP_VISUAL_LOSS
0.423072	-0.00452546	21.64	3.72344e-97	8.64821e-96	210.671	HP_ABNORMAL_SERUM_IRON_CONCENTRATION
0.298329	-0.0091453	21.639	3.79875e-97	8.81577e-96	210.651	GOBP_CELLULAR_NITROGEN_COMPOUND_METABOLIC_PROCESS
0.288653	-0.0072653	21.6352	4.08427e-97	9.47045e-96	210.579	HP_GENITAL_NEOPLASM
0.442327	0.00161834	21.6301	4.49906e-97	1.04236e-95	210.482	GOCC_TRANS-GOLGI_NETWORK_MEMBRANE
0.505675	-0.00468779	21.6205	5.39313e-97	1.248e-95	210.302	HP_HYPOPLASTIC_VERTEBRAL_BODIES
0.663478	0.0108445	21.6205	5.39566e-97	1.248e-95	210.301	GOBP_ATP_EXPORT
0.952022	0.003169	21.6153	5.95384e-97	1.37597e-95	210.203	GOBP_TRNA_WOBBLE_ADENOSINE_TO_INOSINE_EDITING
0.366963	-0.00957894	21.6148	6.00963e-97	1.38771e-95	210.194	HP_LOWER_LIMB_ASYMMETRY
0.522395	-0.00237156	21.6121	6.32698e-97	1.45977e-95	210.142	GOBP_NUCLEAR-TRANSCRIBED_MRNA_POLY(A)_TAIL_SHORTENING
0.326692	-0.00956876	21.6068	6.99267e-97	1.61202e-95	210.043	HP_ASYMMETRIC_GROWTH
0.403774	-0.00515911	21.6065	7.02615e-97	1.6184e-95	210.038	HP_GENERALIZED_EDEMA
0.553429	-0.00467907	21.6052	7.21087e-97	1.65957e-95	210.012	GOBP_REGULATION_OF_NLRP3_INFLAMMASOME_COMPLEX_ASSEMBLY
0.341132	-0.015735	21.6042	7.34899e-97	1.68996e-95	209.993	HP_ABNORMAL_LATERAL_VENTRICLE_MORPHOLOGY
0.330287	-0.017668	21.6033	7.46904e-97	1.71615e-95	209.977	GOBP_NEGATIVE_REGULATION_OF_PROTEIN_DEPOLYMERIZATION
0.440804	-0.00313276	21.5824	1.1103e-96	2.54901e-95	209.582	HP_OROMANDIBULAR_DYSTONIA
0.500635	0.00784276	21.5823	1.11252e-96	2.552e-95	209.58	HP_ABNORMAL_UPPER_MOTOR_NEURON_MORPHOLOGY
0.537448	-0.00813984	21.5819	1.11987e-96	2.56673e-95	209.573	GOBP_CELLULAR_RESPONSE_TO_LEUCINE
0.345147	-0.0151463	21.576	1.25264e-96	2.8687e-95	209.462	HP_ABNORMAL_MACROSCOPIC_URINE_APPEARANCE
0.44276	0.00303872	21.5741	1.29741e-96	2.96877e-95	209.427	HP_DYSCALCULIA
0.244191	-0.0180808	21.5662	1.50642e-96	3.44421e-95	209.278	HP_ABNORMALITY_OF_LIMB_EPIPHYSIS_MORPHOLOGY
0.299987	-0.0179506	21.5596	1.70763e-96	3.90103e-95	209.153	HP_JOINT_HYPERFLEXIBILITY
0.174835	-0.00558097	21.558	1.75955e-96	4.01633e-95	209.123	GOBP_MULTICELLULAR_ORGANISM_REPRODUCTION
0.284819	-0.0144013	21.5539	1.90304e-96	4.34031e-95	209.045	HP_ABNORMALITY_OF_THE_PALM
0.341469	-0.00675586	21.5535	1.91686e-96	4.36823e-95	209.038	GOCC_CULLIN-RING_UBIQUITIN_LIGASE_COMPLEX
0.631005	-0.0015043	21.5531	1.92966e-96	4.39381e-95	209.031	GOBP_MIRNA_LOADING_ONTO_RISC_INVOLVED_IN_GENE_SILENCING_BY_MIRNA
0.208644	-0.00985439	21.5522	1.96385e-96	4.468e-95	209.014	GOBP_DETERMINATION_OF_BILATERAL_SYMMETRY
0.32173	-0.0168169	21.5512	2.00163e-96	4.55023e-95	208.995	HP_MICROMELIA
0.363635	-0.0182293	21.5468	2.17686e-96	4.94453e-95	208.911	GOBP_NEURAL_TUBE_CLOSURE
0.29297	-0.0122004	21.5459	2.21108e-96	5.01816e-95	208.896	HP_BRADYKINESIA
0.293613	-0.0171477	21.5437	2.3066e-96	5.23067e-95	208.853	HP_ABNORMAL_FEMORAL_NECK_MORPHOLOGY
0.373547	-0.00923584	21.5389	2.52432e-96	5.71973e-95	208.764	GOMF_TRANSCRIPTION_COACTIVATOR_ACTIVITY
0.444345	-0.0197469	21.5384	2.55125e-96	5.77605e-95	208.753	HP_CHYLOTHORAX
0.406806	-0.00830571	21.5378	2.58082e-96	5.83824e-95	208.742	GOBP_RAC_PROTEIN_SIGNAL_TRANSDUCTION
0.29437	-0.0134641	21.5334	2.80412e-96	6.33823e-95	208.659	HP_ABNORMAL_AORTIC_VALVE_MORPHOLOGY
0.331234	-0.0132966	21.5301	2.9816e-96	6.7339e-95	208.598	HP_DENTAL_CROWDING
0.35909	-0.0168605	21.5297	3.00609e-96	6.78372e-95	208.59	GOBP_TUBE_CLOSURE
0.273469	-0.0158327	21.525	3.28673e-96	7.41099e-95	208.501	HP_CLEFT_UPPER_LIP
0.492333	-0.00124227	21.5204	3.58331e-96	8.07319e-95	208.415	GOMF_TELOMERIC_DNA_BINDING
0.270133	-0.0168709	21.518	3.74626e-96	8.43349e-95	208.37	HP_ABNORMALITY_OF_THE_KNEE
0.449587	-0.0163307	21.5177	3.77286e-96	8.4865e-95	208.363	HP_BEAKING_OF_VERTEBRAL_BODIES
0.316835	-0.010678	21.5164	3.86226e-96	8.68057e-95	208.34	GOBP_METABOLIC_PROCESS
0.389289	0.00962266	21.5154	3.93421e-96	8.83513e-95	208.321	HP_METAPHYSEAL_CUPPING
-0.541377	0.0329048	-21.5117	4.22175e-96	9.4732e-95	208.251	GOBP_SENSORY_PERCEPTION_OF_SMELL
0.282136	-0.0249291	21.5107	4.3005e-96	9.64214e-95	208.233	HP_BILATERAL_PTOSIS
0.454513	-0.00538022	21.5033	4.94813e-96	1.10852e-94	208.093	GOBP_GOLGI_TO_PLASMA_MEMBRANE_PROTEIN_TRANSPORT
0.594391	-0.00111961	21.4913	6.20219e-96	1.38835e-94	207.868	GOBP_ENDOSOMAL_VESICLE_FUSION
0.4073	-0.00366737	21.4908	6.26614e-96	1.40154e-94	207.858	HP_APLASIA_HYPOPLASIA_OF_THE_THYMUS
0.612742	-0.0100612	21.4903	6.31935e-96	1.4123e-94	207.849	GOBP_REGULATION_OF_STORE-OPERATED_CALCIUM_CHANNEL_ACTIVITY
0.291791	-0.0109556	21.4899	6.3703e-96	1.42255e-94	207.841	HP_INFANTILE_MUSCULAR_HYPOTONIA
0.279301	-0.0151772	21.4873	6.69489e-96	1.49383e-94	207.792	HP_ABNORMAL_ORAL_PHYSIOLOGY
0.438588	-0.00832048	21.4851	6.97167e-96	1.55434e-94	207.751	HP_SPONDYLOLISTHESIS
0.308874	-0.0183301	21.4821	7.38314e-96	1.64476e-94	207.694	HP_ABNORMALITY_OF_THE_PULMONARY_ARTERY
-0.719108	0.0638835	-21.4794	7.76909e-96	1.72935e-94	207.643	GOMF_MELATONIN_RECEPTOR_ACTIVITY
0.281905	-0.00935536	21.4765	8.20295e-96	1.82447e-94	207.589	GOBP_POSITIVE_REGULATION_OF_BIOSYNTHETIC_PROCESS
0.284642	-0.00584383	21.4759	8.29127e-96	1.84264e-94	207.579	GOBP_CELLULAR_RESPONSE_TO_ALCOHOL
0.538841	-0.00213132	21.4749	8.45545e-96	1.87762e-94	207.559	GOBP_PHOSPHATIDYLGLYCEROL_BIOSYNTHETIC_PROCESS
0.430459	-0.0122407	21.4695	9.35708e-96	2.07618e-94	207.458	HP_COILED_SPERM_FLAGELLA
0.322184	-0.00770173	21.468	9.62297e-96	2.13347e-94	207.43	HP_PIGMENTARY_RETINOPATHY
0.295783	-0.00840392	21.4618	1.08182e-95	2.39655e-94	207.314	GOBP_PEPTIDYL-SERINE_PHOSPHORYLATION
0.282721	-0.00921053	21.4575	1.17486e-95	2.60059e-94	207.231	GOBP_POSITIVE_REGULATION_OF_CELLULAR_BIOSYNTHETIC_PROCESS
0.279914	-0.0188751	21.4553	1.22364e-95	2.70641e-94	207.191	GOBP_TUBE_FORMATION
0.503335	-0.00550004	21.455	1.23095e-95	2.72042e-94	207.185	GOBP_PROTEIN_MANNOSYLATION
0.35606	-0.0095541	21.4541	1.25124e-95	2.76306e-94	207.169	GOMF_PROTEIN-MACROMOLECULE_ADAPTOR_ACTIVITY
0.34599	-0.0137855	21.4523	1.29437e-95	2.85603e-94	207.135	HP_PROTRUDING_TONGUE
0.280237	-0.0160026	21.4461	1.45456e-95	3.20694e-94	207.019	HP_ABNORMALITY_OF_THE_ZYGOMATIC_BONE
0.283652	-0.0142598	21.4449	1.48944e-95	3.28124e-94	206.995	GOBP_REGULATION_OF_DENDRITE_DEVELOPMENT
0.614209	-0.000166206	21.4436	1.52419e-95	3.35515e-94	206.972	HP_NONCOMMUNICATING_HYDROCEPHALUS
0.814156	0.0124746	21.4395	1.64704e-95	3.61985e-94	206.895	GOBP_PHAGOSOME_MATURATION_INVOLVED_IN_APOPTOTIC_CELL_CLEARANCE
0.814156	0.0124746	21.4395	1.64704e-95	3.61985e-94	206.895	GOBP_PHAGOLYSOSOME_ASSEMBLY_INVOLVED_IN_APOPTOTIC_CELL_CLEARANCE
0.375819	-0.0230237	21.4359	1.76304e-95	3.87172e-94	206.827	HP_NEOPLASM_OF_THE_TRACHEOBRONCHIAL_SYSTEM
0.304306	-0.0156022	21.4342	1.82125e-95	3.99639e-94	206.795	HP_CEREBELLAR_MALFORMATION
0.397963	-0.0112466	21.4287	2.02109e-95	4.43142e-94	206.691	HP_POLAR_CATARACT
0.292686	-0.00411529	21.4271	2.08182e-95	4.56097e-94	206.661	HP_ABNORMALITY_OF_MALE_INTERNAL_GENITALIA
0.345672	-0.0148501	21.4265	2.10518e-95	4.60851e-94	206.65	HP_ABNORMAL_CORTICAL_BONE_MORPHOLOGY
0.448967	-0.0144265	21.423	2.2495e-95	4.92059e-94	206.584	HP_THICKENED_CALVARIA
0.47093	-0.0156214	21.4212	2.32372e-95	5.07893e-94	206.552	HP_HEMOGLOBINURIA
0.411224	-0.00241247	21.4193	2.41231e-95	5.26842e-94	206.514	GOBP_POSITIVE_REGULATION_OF_DOUBLE-STRAND_BREAK_REPAIR
0.247412	-0.0070466	21.4098	2.88039e-95	6.28577e-94	206.338	GOBP_NEGATIVE_REGULATION_OF_MACROMOLECULE_METABOLIC_PROCESS
0.299453	-0.0120735	21.4074	3.01401e-95	6.5722e-94	206.293	HP_ABNORMALITY_OF_COORDINATION
0.27365	-0.0079801	21.4042	3.20243e-95	6.97758e-94	206.232	GOBP_NEGATIVE_REGULATION_OF_NITROGEN_COMPOUND_METABOLIC_PROCESS
0.435082	-0.0124979	21.4038	3.22751e-95	7.02672e-94	206.224	HP_LIMITED_WRIST_MOVEMENT
0.385057	-0.0109246	21.3994	3.50166e-95	7.61762e-94	206.143	HP_ABNORMAL_ARACHNOID_MATER_MORPHOLOGY
0.475719	-0.0222199	21.3959	3.74606e-95	8.14292e-94	206.076	GOBP_XENOBIOTIC_DETOXIFICATION_BY_TRANSMEMBRANE_EXPORT_ACROSS_THE_PLASMA_MEMBRANE
0.315645	-0.0132282	21.3951	3.7966e-95	8.24633e-94	206.063	HP_EPICANTHUS
0.355239	-0.00934229	21.3917	4.05127e-95	8.79261e-94	205.998	GOMF_TRANSCRIPTION_COREGULATOR_ACTIVITY
0.319675	-0.0107814	21.3913	4.07967e-95	8.84735e-94	205.991	HP_DIMINISHED_MOTIVATION
0.476859	-0.0122128	21.3855	4.54918e-95	9.85785e-94	205.882	HP_PERIVENTRICULAR_NODULAR_HETEROTOPIA
0.347882	-0.0106337	21.3843	4.65589e-95	1.00812e-93	205.859	GOMF_MOLECULAR_ADAPTOR_ACTIVITY
0.331075	-0.00605879	21.3836	4.719e-95	1.02099e-93	205.846	HP_NEOPLASM_OF_THE_STOMACH
0.352021	-0.0125727	21.381	4.95556e-95	1.07134e-93	205.797	GOCC_MEMBRANE-BOUNDED_ORGANELLE
0.525401	4.6873e-05	21.3809	4.96448e-95	1.07244e-93	205.795	GOBP_REGULATION_OF_RNA_POLYMERASE_II_TRANSCRIPTION_PREINITIATION_COMPLEX_ASSEMBLY
0.25229	-0.0109264	21.3797	5.07201e-95	1.09481e-93	205.774	HP_POLYPHAGIA
0.415925	-0.00813232	21.3775	5.29408e-95	1.14186e-93	205.731	GOBP_NEGATIVE_REGULATION_OF_TELOMERE_MAINTENANCE
0.423857	-0.00288971	21.376	5.44572e-95	1.17366e-93	205.703	GOBP_CELLULAR_RESPONSE_TO_AMINO_ACID_STARVATION
0.345991	-0.0228956	21.3735	5.70515e-95	1.22862e-93	205.657	HP_ABNORMALITY_OF_THE_RADIAL_HEAD
0.402276	-0.00870547	21.3723	5.82997e-95	1.25453e-93	205.635	HP_THICKENED_NUCHAL_SKIN_FOLD
0.422854	-0.0119013	21.3662	6.54591e-95	1.4075e-93	205.52	GOBP_MYELIN_ASSEMBLY
0.302242	-0.0159369	21.3652	6.66457e-95	1.4319e-93	205.502	GOBP_NEGATIVE_REGULATION_OF_ORGANELLE_ORGANIZATION
0.364939	-0.00460959	21.365	6.6937e-95	1.43705e-93	205.498	HP_PAIN_INSENSITIVITY
0.361586	-0.00793778	21.3648	6.71774e-95	1.4409e-93	205.494	HP_GLIOSIS
0.354687	-0.0103034	21.3647	6.72198e-95	1.4409e-93	205.493	HP_SIMPLE_FEBRILE_SEIZURE
0.443111	-0.00144645	21.3634	6.90085e-95	1.4781e-93	205.467	GOBP_PROTEIN_LOCALIZATION_TO_CHROMATIN
0.327229	-0.000705638	21.3626	6.99282e-95	1.49665e-93	205.454	HP_APLASIA_HYPOPLASIA_OF_THE_OVARY
0.273675	-0.0141684	21.3555	7.99363e-95	1.70953e-93	205.321	HP_EARLY_ONSET_OF_SEXUAL_MATURATION
0.445494	-0.0108164	21.355	8.06701e-95	1.7239e-93	205.312	HP_DEGENERATION_OF_THE_LATERAL_CORTICOSPINAL_TRACTS
0.464031	-0.00190955	21.3525	8.45569e-95	1.80557e-93	205.265	GOMF_LYS48-SPECIFIC_DEUBIQUITINASE_ACTIVITY
0.949694	0.00215993	21.3489	9.05153e-95	1.93132e-93	205.197	GOBP_NUCLEAR_INNER_MEMBRANE_ORGANIZATION
0.659247	-0.0107083	21.3435	1.00224e-94	2.13684e-93	205.095	GOBP_SYNAPTIC_VESICLE_RECYCLING_VIA_ENDOSOME
0.412675	0.000179982	21.3359	1.15607e-94	2.46291e-93	204.953	GOBP_REGULATION_OF_TELOMERE_CAPPING
0.30706	-0.0118662	21.3358	1.15739e-94	2.46383e-93	204.952	HP_ABNORMAL_CARDIAC_SEPTUM_MORPHOLOGY
0.391364	-0.012238	21.3355	1.16376e-94	2.4755e-93	204.946	HP_ABNORMAL_VISUAL_FIXATION
0.351407	-0.0157147	21.3345	1.18513e-94	2.51904e-93	204.928	GOMF_CYCLIC-NUCLEOTIDE_PHOSPHODIESTERASE_ACTIVITY
0.445841	-0.0106576	21.3297	1.29685e-94	2.7544e-93	204.839	HP_CURLY_EYELASHES
0.294308	-0.015886	21.328	1.34074e-94	2.84544e-93	204.805	HP_ABNORMAL_SIZE_OF_THE_PALPEBRAL_FISSURES
0.369499	0.000379848	21.3271	1.36198e-94	2.8883e-93	204.79	GOBP_INTRACELLULAR_ESTROGEN_RECEPTOR_SIGNALING_PATHWAY
0.393168	-0.00473843	21.3263	1.38234e-94	2.92925e-93	204.775	GOBP_PROTEIN_LOCALIZATION_TO_CYTOSKELETON
0.321686	-0.018188	21.3236	1.4551e-94	3.08109e-93	204.724	HP_LONG_EYELASHES
0.390924	-0.00766255	21.3228	1.47825e-94	3.12772e-93	204.708	GOBP_POSITIVE_REGULATION_OF_GENE_SILENCING_BY_MIRNA
0.294062	-0.0137382	21.3148	1.71673e-94	3.62954e-93	204.559	GOBP_CELLULAR_COMPONENT_ORGANIZATION_OR_BIOGENESIS
0.373311	-0.00939882	21.3133	1.76606e-94	3.731e-93	204.531	GOBP_MACROMOLECULE_METHYLATION
0.306625	-0.0118805	21.3124	1.79659e-94	3.79262e-93	204.514	GOBP_REGULATION_OF_ORGANELLE_ORGANIZATION
0.279656	-0.0163804	21.3081	1.94588e-94	4.10466e-93	204.434	HP_HIP_DISLOCATION
0.29034	-0.0138496	21.307	1.98513e-94	4.18428e-93	204.414	GOBP_CELLULAR_COMPONENT_ORGANIZATION
0.354462	-0.0101416	21.3023	2.17175e-94	4.57416e-93	204.325	GOBP_REGULATION_OF_RAS_PROTEIN_SIGNAL_TRANSDUCTION
0.277951	6.31876e-05	21.299	2.30729e-94	4.85596e-93	204.264	GOBP_HORMONE-MEDIATED_SIGNALING_PATHWAY
0.261168	-0.0133083	21.2973	2.38446e-94	5.01458e-93	204.232	HP_ABNORMALITY_OF_THE_SCROTUM
0.320151	-0.0180197	21.2961	2.43816e-94	5.12364e-93	204.209	HP_INCREASED_INTRACRANIAL_PRESSURE
0.504915	-0.00200404	21.2925	2.60951e-94	5.47957e-93	204.142	HP_ABNORMAL_RIB_OSSIFICATION
0.327924	-0.0126383	21.2898	2.74149e-94	5.75237e-93	204.093	GOBP_POSITIVE_REGULATION_OF_ORGANELLE_ORGANIZATION
0.350035	-0.0119455	21.2793	3.34116e-94	7.00534e-93	203.896	GOCC_INTRACELLULAR_MEMBRANE-BOUNDED_ORGANELLE
0.349835	-0.0106053	21.2768	3.49673e-94	7.32601e-93	203.85	HP_ABNORMAL_CIRCULATING_ALBUMIN_CONCENTRATION
0.385995	-0.00691309	21.275	3.61861e-94	7.57564e-93	203.816	HP_ABNORMALITY_OF_T_CELL_PHYSIOLOGY
0.371295	-0.0107619	21.2659	4.29173e-94	8.97133e-93	203.646	GOBP_PROTEIN_METHYLATION
0.371295	-0.0107619	21.2659	4.29173e-94	8.97133e-93	203.646	GOBP_PROTEIN_ALKYLATION
0.348971	-0.00824452	21.2651	4.35545e-94	9.09768e-93	203.631	HP_PECTUS_CARINATUM
0.206652	-0.0102043	21.2648	4.37677e-94	9.13536e-93	203.627	GOBP_SPECIFICATION_OF_SYMMETRY
0.313909	-0.0109848	21.2629	4.53662e-94	9.4619e-93	203.591	HP_OPTIC_ATROPHY
0.299451	-0.022184	21.2603	4.76874e-94	9.93858e-93	203.541	HP_SMALL_NAIL
0.382835	-0.00514709	21.26	4.79106e-94	9.97608e-93	203.536	GOBP_PEPTIDYL-LYSINE_ACETYLATION
0.351959	0.00421417	21.26	4.79392e-94	9.97608e-93	203.536	HP_ABNORMAL_LEVELS_OF_ALPHA_FETOPROTEIN
0.586069	-0.00264618	21.2591	4.87204e-94	1.01294e-92	203.52	GOBP_DETERMINATION_OF_LIVER_LEFT/RIGHT_ASYMMETRY
0.425103	-0.00212626	21.2591	4.87486e-94	1.01294e-92	203.519	HP_ACUTE_HEPATIC_FAILURE
0.323589	-0.0202844	21.2535	5.40956e-94	1.1232e-92	203.415	HP_URETERAL_OBSTRUCTION
0.364039	-0.0247922	21.2528	5.47942e-94	1.13686e-92	203.403	HP_ABNORMAL_ATRIAL_ARRANGEMENT
0.367515	-0.0129763	21.2484	5.95843e-94	1.23508e-92	203.319	HP_BROAD_RIBS
0.301965	-0.0138269	21.2483	5.96174e-94	1.23508e-92	203.319	HP_PROPTOSIS
0.600309	0.0082352	21.2481	5.9913e-94	1.24028e-92	203.314	GOBP_LONG-CHAIN_FATTY_ACID_IMPORT_INTO_PEROXISOME
0.361317	-0.00630565	21.2397	7.00993e-94	1.45007e-92	203.157	GOCC_NUCLEAR_BODY
0.460871	-0.0156835	21.2361	7.49669e-94	1.54961e-92	203.09	GOMF_S-ADENOSYL-L-METHIONINE_BINDING
0.369525	-0.0132248	21.2314	8.18666e-94	1.69098e-92	203.003	HP_THIN_SKIN
0.362178	-0.00512853	21.231	8.23516e-94	1.69973e-92	202.997	GOBP_HISTONE_DEACETYLATION
0.340151	-0.0165925	21.2308	8.27247e-94	1.70617e-92	202.992	GOCC_NEURON_PROJECTION_CYTOPLASM
0.43951	-0.00834506	21.229	8.55289e-94	1.76269e-92	202.959	HP_B_LYMPHOCYTOPENIA
0.275077	-0.0118823	21.2263	9.0047e-94	1.85444e-92	202.908	HP_NEOPLASM_BY_HISTOLOGY
0.321187	-0.0220733	21.2254	9.14833e-94	1.88262e-92	202.892	HP_APLASIA_HYPOPLASIA_INVOLVING_THE_PELVIS
0.350634	-0.0114984	21.224	9.40212e-94	1.93341e-92	202.865	GOBP_REGULATION_OF_SMALL_GTPASE_MEDIATED_SIGNAL_TRANSDUCTION
0.296699	-0.0128813	21.2233	9.52017e-94	1.95624e-92	202.852	HP_PEDIATRIC_ONSET
0.28699	-0.0104512	21.2174	1.06333e-93	2.18336e-92	202.742	HP_ABNORMAL_RENAL_PHYSIOLOGY
0.48728	-0.0114751	21.2136	1.14145e-93	2.34203e-92	202.671	GOBP_REGULATION_OF_CILIUM_BEAT_FREQUENCY_INVOLVED_IN_CILIARY_MOTILITY
0.299819	-0.0185666	21.2072	1.28482e-93	2.63426e-92	202.554	GOBP_NEGATIVE_REGULATION_OF_CYTOSKELETON_ORGANIZATION
0.327582	-0.0117526	21.2068	1.29592e-93	2.65507e-92	202.545	HP_2_3_TOE_SYNDACTYLY
0.343001	-0.0110652	21.2039	1.36863e-93	2.79812e-92	202.491	GOBP_NEGATIVE_REGULATION_OF_STRESS-ACTIVATED_MAPK_CASCADE
0.343001	-0.0110652	21.2039	1.36863e-93	2.79812e-92	202.491	GOBP_NEGATIVE_REGULATION_OF_STRESS-ACTIVATED_PROTEIN_KINASE_SIGNALING_CASCADE
0.326788	-0.00966378	21.2039	1.36877e-93	2.79812e-92	202.49	GOBP_PEPTIDYL-THREONINE_MODIFICATION
0.443446	-0.00997792	21.2024	1.40721e-93	2.87459e-92	202.463	GOBP_REGULATION_OF_HEMATOPOIETIC_PROGENITOR_CELL_DIFFERENTIATION
0.404869	-0.00832533	21.202	1.41724e-93	2.89295e-92	202.456	GOBP_VESICLE-MEDIATED_TRANSPORT_TO_THE_PLASMA_MEMBRANE
0.414242	-0.00870215	21.2007	1.45138e-93	2.96047e-92	202.432	GOBP_POSITIVE_REGULATION_OF_LAMELLIPODIUM_ASSEMBLY
0.309744	-0.0111545	21.1983	1.51868e-93	3.09548e-92	202.387	HP_ABNORMAL_EXTEROCEPTIVE_SENSATION
0.740165	0.00195869	21.1862	1.90401e-93	3.87804e-92	202.162	GOBP_POSITIVE_REGULATION_OF_MITOCHONDRIAL_FUSION
0.286995	-0.0159599	21.1836	1.99694e-93	4.06435e-92	202.114	HP_ABNORMAL_DIAPHYSIS_MORPHOLOGY
0.283792	-0.00888417	21.1829	2.0236e-93	4.11559e-92	202.101	HP_CONGENITAL_ONSET
0.174712	-0.00560687	21.1775	2.23792e-93	4.54555e-92	202.001	GOBP_MULTI-ORGANISM_PROCESS
0.312161	-0.0133806	21.1775	2.23828e-93	4.54555e-92	202	HP_GONOSOMAL_INHERITANCE
0.303217	-0.0071325	21.1726	2.4526e-93	4.97717e-92	201.909	GOMF_HYDROLASE_ACTIVITY,_ACTING_ON_ESTER_BONDS
0.715728	-0.0037243	21.1712	2.51728e-93	5.10471e-92	201.883	GOCC_GAMMA-TUBULIN_SMALL_COMPLEX
0.243852	-0.00674021	21.1704	2.55528e-93	5.17798e-92	201.868	HP_VISUAL_FIELD_DEFECT
0.328546	-0.0169495	21.1691	2.61917e-93	5.30357e-92	201.844	HP_MINIMAL_CHANGE_GLOMERULONEPHRITIS
0.283449	-0.0128286	21.169	2.62398e-93	5.30945e-92	201.842	HP_WHEEZING
0.315985	-0.00509967	21.1689	2.6279e-93	5.31352e-92	201.841	GOBP_PHOSPHOLIPID_TRANSLOCATION
0.290146	-0.012305	21.1668	2.73485e-93	5.52574e-92	201.801	HP_DRY_SKIN
0.352246	-0.0132401	21.165	2.82875e-93	5.71132e-92	201.767	HP_SHORT_RIBS
0.337571	-0.0152613	21.1643	2.86363e-93	5.77755e-92	201.755	HP_ABNORMALITY_OF_THE_COLUMELLA
-0.77807	0.0849187	-21.1639	2.88813e-93	5.81012e-92	201.746	GOBP_AUDITORY_RECEPTOR_CELL_FATE_DETERMINATION
-0.77807	0.0849187	-21.1639	2.88813e-93	5.81012e-92	201.746	GOBP_POSITIVE_REGULATION_OF_INNER_EAR_AUDITORY_RECEPTOR_CELL_DIFFERENTIATION
-0.77807	0.0849187	-21.1639	2.88813e-93	5.81012e-92	201.746	GOBP_POSITIVE_REGULATION_OF_MECHANORECEPTOR_DIFFERENTIATION
-0.77807	0.0849187	-21.1639	2.88813e-93	5.81012e-92	201.746	GOBP_POSITIVE_REGULATION_OF_INNER_EAR_RECEPTOR_CELL_DIFFERENTIATION
0.731833	0.0226894	21.1573	3.26331e-93	6.55065e-92	201.625	GOBP_INTERLEUKIN-11-MEDIATED_SIGNALING_PATHWAY
0.731833	0.0226894	21.1573	3.26331e-93	6.55065e-92	201.625	GOMF_INTERLEUKIN-11_RECEPTOR_ACTIVITY
0.731833	0.0226894	21.1573	3.26331e-93	6.55065e-92	201.625	GOMF_INTERLEUKIN-11_BINDING
0.307387	-0.0238234	21.156	3.34194e-93	6.70365e-92	201.601	HP_OROFACIAL_DYSKINESIA
0.285918	-0.00406983	21.1555	3.37332e-93	6.76172e-92	201.592	HP_EEG_WITH_POLYSPIKE_WAVE_COMPLEXES
0.249838	-0.00720651	21.152	3.60433e-93	7.21956e-92	201.526	GOBP_NEGATIVE_REGULATION_OF_METABOLIC_PROCESS
0.443638	-0.0171771	21.1514	3.64466e-93	7.29509e-92	201.515	HP_CHRONIC_HEPATIC_FAILURE
0.280034	-0.0188781	21.1509	3.67772e-93	7.35597e-92	201.506	HP_JOINT_DISLOCATION
0.287811	-0.0102123	21.148	3.88325e-93	7.76147e-92	201.451	GOBP_REGULATION_OF_CELLULAR_PROCESS
0.416487	-0.0049307	21.1476	3.90877e-93	7.80687e-92	201.445	GOBP_ESTABLISHMENT_OF_PROTEIN_LOCALIZATION_TO_PLASMA_MEMBRANE
0.305247	-0.0144693	21.1464	4.00239e-93	7.98779e-92	201.421	HP_WEIGHT_LOSS
0.317928	-0.0130316	21.1463	4.0051e-93	7.98779e-92	201.421	HP_DECREASED_HEAD_CIRCUMFERENCE
0.844724	0.00415952	21.1411	4.41018e-93	8.78308e-92	201.325	GOMF_RIBONUCLEASE_III_ACTIVITY
0.844724	0.00415952	21.1411	4.41018e-93	8.78308e-92	201.325	GOMF_DOUBLE-STRANDED_RNA-SPECIFIC_RIBONUCLEASE_ACTIVITY
-0.746127	0.103391	-21.1397	4.53056e-93	9.00992e-92	201.298	GOBP_REGULATION_OF_D-AMINO-ACID_OXIDASE_ACTIVITY
-0.746127	0.103391	-21.1397	4.53056e-93	9.00992e-92	201.298	GOBP_NEGATIVE_REGULATION_OF_D-AMINO-ACID_OXIDASE_ACTIVITY
0.322907	-0.00921669	21.1357	4.8837e-93	9.70526e-92	201.223	HP_URINARY_URGENCY
0.359012	-0.0199818	21.1327	5.16146e-93	1.02499e-91	201.168	HP_INCISOR_MACRODONTIA
0.379978	-0.00280682	21.1321	5.22271e-93	1.03641e-91	201.156	HP_PREMATURE_OVARIAN_INSUFFICIENCY
0.354004	-0.0126305	21.1318	5.25258e-93	1.0416e-91	201.151	GOBP_PROTEIN_AUTOPHOSPHORYLATION
0.277203	-0.0196291	21.13	5.42403e-93	1.07483e-91	201.119	HP_RESPIRATORY_FAILURE
0.326837	-0.0227871	21.1286	5.57215e-93	1.1034e-91	201.092	HP_LIMITED_HIP_MOVEMENT
0.283857	-0.00733667	21.1283	5.60531e-93	1.10917e-91	201.086	HP_SPARSE_EYEBROW
0.344988	-0.00598475	21.1278	5.65645e-93	1.1185e-91	201.077	HP_ABNORMALITY_OF_VISUAL_EVOKED_POTENTIALS
0.543119	0.00718783	21.1276	5.68132e-93	1.12262e-91	201.072	GOBP_P-BODY_ASSEMBLY
0.446405	-0.00519641	21.1226	6.2311e-93	1.23038e-91	200.98	HP_POSTAXIAL_FOOT_POLYDACTYLY
0.304111	-0.0124107	21.1212	6.39501e-93	1.26185e-91	200.954	GOBP_MICROTUBULE_CYTOSKELETON_ORGANIZATION
0.289659	-0.0205083	21.1158	7.07158e-93	1.39435e-91	200.854	GOBP_EMBRYONIC_EPITHELIAL_TUBE_FORMATION
0.35312	-0.0112811	21.1137	7.35686e-93	1.44958e-91	200.815	HP_HYPOPLASTIC_NIPPLES
0.275741	-0.0119909	21.113	7.44999e-93	1.46689e-91	200.802	HP_ABNORMAL_BREATH_SOUND
0.473086	-0.00131906	21.1083	8.13871e-93	1.60136e-91	200.714	GOMF_UBIQUITIN-DEPENDENT_PROTEIN_BINDING
-0.740091	0.0995288	-21.1069	8.34558e-93	1.6409e-91	200.689	GOMF_PEPTIDE_YY_RECEPTOR_ACTIVITY
0.445513	-0.0131396	21.1021	9.11879e-93	1.79166e-91	200.601	HP_CONGENITAL_HEPATIC_FIBROSIS
0.437279	-0.00565153	21.1006	9.39093e-93	1.84383e-91	200.572	GOCC_TRANSCRIPTIONALLY_ACTIVE_CHROMATIN
0.456191	-0.016197	21.1003	9.44228e-93	1.85261e-91	200.566	HP_BROAD_CLAVICLES
0.266429	-0.00331659	21.0968	1.008e-92	1.97634e-91	200.501	HP_EEG_WITH_SPIKE_WAVE_COMPLEXES
0.666339	-0.00535126	21.093	1.08151e-92	2.11897e-91	200.431	HP_FOCAL_CORTICAL_DYSPLASIA_TYPE_II
0.259883	-0.0155461	21.0913	1.11574e-92	2.18448e-91	200.4	HP_ABNORMALITY_OF_THE_DIAPHRAGM
0.284864	-0.0129446	21.0745	1.52418e-92	2.98208e-91	200.089	HP_ABNORMAL_URETER_PHYSIOLOGY
0.172939	-0.00846174	21.0716	1.60966e-92	3.1471e-91	200.035	GOBP_REPRODUCTION
0.364436	-0.0116064	21.0686	1.70203e-92	3.32535e-91	199.979	HP_HEAD_TITUBATION
0.296131	-0.0109672	21.066	1.78462e-92	3.48427e-91	199.932	HP_FAILURE_TO_THRIVE
0.258221	-0.00941148	21.0644	1.83854e-92	3.58703e-91	199.902	GOBP_POSITIVE_REGULATION_OF_TRANSCRIPTION_BY_RNA_POLYMERASE_II
0.455947	-0.00519125	21.0632	1.88057e-92	3.66645e-91	199.88	GOBP_GOLGI_TO_ENDOSOME_TRANSPORT
0.366674	0.000521003	21.0623	1.91252e-92	3.72613e-91	199.863	GOBP_LYMPHOID_PROGENITOR_CELL_DIFFERENTIATION
0.338709	-0.0105031	21.0622	1.91796e-92	3.73411e-91	199.86	GOBP_CELLULAR_MACROMOLECULE_LOCALIZATION
0.295742	-0.00797862	21.0617	1.93316e-92	3.76108e-91	199.852	HP_HYPOPIGMENTATION_OF_THE_SKIN
0.425488	-0.0194622	21.0546	2.20932e-92	4.29536e-91	199.719	HP_SPINAL_MUSCULAR_ATROPHY
0.269081	-0.0263407	21.0414	2.82176e-92	5.48222e-91	199.475	HP_ABNORMAL_FEMORAL_HEAD_MORPHOLOGY
0.470565	0.00552013	21.0363	3.10282e-92	6.02407e-91	199.381	HP_UPPER_LIMB_HYPERTONIA
0.279597	-0.0149793	21.033	3.29967e-92	6.40178e-91	199.32	HP_ABNORMAL_BONE_STRUCTURE
0.384813	-0.0104113	21.0321	3.35415e-92	6.50294e-91	199.303	HP_CAFE_AU_LAIT_SPOT
0.385583	-0.00126544	21.0303	3.46467e-92	6.71252e-91	199.271	GOBP_PROTEIN_DEUBIQUITINATION
0.336186	-0.00434541	21.0302	3.46942e-92	6.71704e-91	199.27	HP_BENIGN_NEOPLASM_OF_THE_CENTRAL_NERVOUS_SYSTEM
0.290828	-0.0136976	21.0289	3.5546e-92	6.87718e-91	199.245	HP_RESPIRATORY_INSUFFICIENCY
0.408673	-0.00851786	21.0259	3.76327e-92	7.27582e-91	199.189	HP_MILD_POSTNATAL_GROWTH_RETARDATION
0.355077	-0.00558668	21.0249	3.83151e-92	7.40261e-91	199.171	GOBP_CELLULAR_MACROMOLECULE_CATABOLIC_PROCESS
0.552458	-0.00563727	21.0229	3.9732e-92	7.67029e-91	199.134	GOBP_NLRP3_INFLAMMASOME_COMPLEX_ASSEMBLY
0.602913	-0.00626311	21.0229	3.97557e-92	7.67029e-91	199.134	HP_LOBULATED_TONGUE
0.716359	0.0051578	21.0226	3.99547e-92	7.70333e-91	199.129	GOCC_GARP_COMPLEX
0.308133	-0.00846087	21.0172	4.41905e-92	8.5141e-91	199.028	GOMF_PHOSPHORIC_DIESTER_HYDROLASE_ACTIVITY
0.418144	-0.00329909	21.0164	4.48564e-92	8.6364e-91	199.014	GOBP_RESPONSE_TO_AMINO_ACID_STARVATION
-0.750954	0.0904138	-21.0139	4.70244e-92	9.04757e-91	198.967	GOBP_OTOLITH_MINERALIZATION
0.322893	-0.00666546	21.013	4.78044e-92	9.19128e-91	198.95	GOBP_INTRACELLULAR_RECEPTOR_SIGNALING_PATHWAY
0.418205	-0.00472511	21.0099	5.0609e-92	9.72378e-91	198.893	GOMF_PHOSPHATIDYLINOSITOL_PHOSPHATE_KINASE_ACTIVITY
0.337657	-0.0105277	21.0036	5.69271e-92	1.09299e-90	198.776	GOBP_CELLULAR_PROTEIN_LOCALIZATION
0.373936	-0.00452758	21.0035	5.69653e-92	1.09299e-90	198.775	HP_CACHEXIA
0.577822	-0.00817587	21.0032	5.73091e-92	1.09883e-90	198.769	HP_ABNORMAL_NASAL_MUCUS_SECRETION
0.607731	0.0108202	21.0021	5.84846e-92	1.1206e-90	198.749	GOBP_POSITIVE_REGULATION_OF_RAC_PROTEIN_SIGNAL_TRANSDUCTION
0.28483	-0.0130446	21.0009	5.97572e-92	1.14419e-90	198.728	HP_ABNORMALITY_OF_THE_CHEEK
0.362325	-0.012315	20.9995	6.1331e-92	1.17352e-90	198.702	GOBP_JNK_CASCADE
0.192857	-0.00645921	20.9964	6.50419e-92	1.24367e-90	198.643	HP_AMENORRHEA
0.347795	-0.0107449	20.9958	6.57531e-92	1.2564e-90	198.633	HP_SUBCUTANEOUS_NODULE
0.464144	0.00555061	20.9952	6.64877e-92	1.26957e-90	198.621	GOBP_POSITIVE_REGULATION_OF_INTERFERON-ALPHA_PRODUCTION
0.34263	-0.0206343	20.9923	7.01459e-92	1.3385e-90	198.568	HP_MACRODONTIA
0.314741	-0.00900068	20.9916	7.10422e-92	1.35468e-90	198.555	GOMF_PHOSPHORIC_ESTER_HYDROLASE_ACTIVITY
0.554365	-0.00688601	20.991	7.1889e-92	1.36988e-90	198.544	GOBP_INFLAMMASOME_COMPLEX_ASSEMBLY
0.299071	-0.0127026	20.9868	7.7722e-92	1.48002e-90	198.466	HP_PROPORTIONATE_SHORT_STATURE
0.462683	-0.00120382	20.9829	8.34607e-92	1.58821e-90	198.395	HP_FRONTOTEMPORAL_DEMENTIA
0.344793	-0.0109351	20.9825	8.41467e-92	1.60017e-90	198.387	HP_NEOPLASM_OF_THE_BREAST
0.392333	-0.0153192	20.9777	9.19205e-92	1.7468e-90	198.299	HP_INCOMITANT_STRABISMUS
0.320581	-0.0254794	20.9774	9.23859e-92	1.75445e-90	198.294	HP_NASAL_CONGESTION
0.380267	-0.00482	20.9766	9.38534e-92	1.7811e-90	198.278	HP_CNS_HYPOMYELINATION
0.569021	0.00483324	20.9711	1.03955e-91	1.97146e-90	198.176	GOBP_POSITIVE_REGULATION_OF_DENDRITIC_CELL_CYTOKINE_PRODUCTION
0.661363	-0.00983084	20.9706	1.04824e-91	1.98578e-90	198.168	GOMF_NADPH:QUINONE_REDUCTASE_ACTIVITY
0.289042	-0.0114789	20.9706	1.04853e-91	1.98578e-90	198.168	GOBP_POSITIVE_REGULATION_OF_NEURON_PROJECTION_DEVELOPMENT
0.339591	-0.0120866	20.9705	1.05018e-91	1.98755e-90	198.166	GOBP_SMALL_GTPASE_MEDIATED_SIGNAL_TRANSDUCTION
0.298037	-0.0126004	20.9667	1.12625e-91	2.13006e-90	198.096	HP_ABNORMAL_SYSTEMIC_BLOOD_PRESSURE
0.310783	-0.013005	20.9651	1.16174e-91	2.19569e-90	198.065	HP_RECURRENT_RESPIRATORY_INFECTIONS
0.377724	-0.00612426	20.9635	1.19684e-91	2.2605e-90	198.036	HP_PAPILLOMA
0.172324	-0.00842244	20.9586	1.31042e-91	2.47334e-90	197.945	GOBP_REPRODUCTIVE_PROCESS
0.335805	-0.0152614	20.9566	1.35951e-91	2.56425e-90	197.909	HP_ENLARGED_POSTERIOR_FOSSA
0.57619	0.0166371	20.9549	1.40356e-91	2.64554e-90	197.877	GOBP_VESICLE_TETHERING
0.363165	-0.00338713	20.9484	1.58283e-91	2.98143e-90	197.757	HP_LYMPHOMA
0.513376	-0.0047517	20.9431	1.74447e-91	3.28367e-90	197.66	GOMF_INSULIN_RECEPTOR_SUBSTRATE_BINDING
0.376732	-0.01211	20.9399	1.85165e-91	3.48306e-90	197.601	GOCC_P-BODY
0.430448	-0.014279	20.939	1.88251e-91	3.53872e-90	197.585	HP_ABNORMAL_PARIETAL_BONE_MORPHOLOGY
-0.745641	0.084257	-20.9383	1.90841e-91	3.58498e-90	197.571	GOBP_REGULATION_OF_LIQUID_SURFACE_TENSION
0.412122	-0.0125246	20.9241	2.48119e-91	4.65779e-90	197.309	HP_POSTAXIAL_HAND_POLYDACTYLY
-0.781287	0.0575626	-20.9192	2.71654e-91	5.09273e-90	197.219	GOMF_PARATHYROID_HORMONE_RECEPTOR_BINDING
-0.781287	0.0575626	-20.9192	2.71654e-91	5.09273e-90	197.219	GOMF_TYPE_1_PARATHYROID_HORMONE_RECEPTOR_BINDING
0.408243	-0.000290595	20.9131	3.03838e-91	5.69225e-90	197.108	GOBP_POSITIVE_REGULATION_OF_MACROAUTOPHAGY
0.413924	-0.013244	20.9114	3.13344e-91	5.86639e-90	197.077	HP_ABNORMAL_ARM_SPAN
0.327163	-0.0101572	20.9113	3.14271e-91	5.87979e-90	197.074	GOBP_PROTEIN_LOCALIZATION
0.310231	-0.0118386	20.9079	3.34705e-91	6.25787e-90	197.011	HP_ABNORMAL_THORACIC_SPINE_MORPHOLOGY
0.380182	-0.00520641	20.9016	3.75473e-91	7.0154e-90	196.897	GOBP_INTERNAL_PROTEIN_AMINO_ACID_ACETYLATION
0.366963	-0.0148709	20.8985	3.98109e-91	7.43333e-90	196.838	HP_DELAYED_CRANIAL_SUTURE_CLOSURE
0.268531	-0.0157902	20.8956	4.19537e-91	7.82816e-90	196.786	HP_ABNORMALITY_OF_THE_WRIST
0.330751	0.000600073	20.8901	4.64489e-91	8.66111e-90	196.685	HP_MEMORY_IMPAIRMENT
0.273848	-0.0151421	20.8901	4.64945e-91	8.66381e-90	196.684	HP_ABNORMAL_CRY
0.479665	-0.00624052	20.8873	4.89102e-91	9.10784e-90	196.633	HP_ABNORMAL_NASAL_BASE
0.16657	-0.00526317	20.882	5.3974e-91	1.00441e-89	196.535	GOBP_MULTI-ORGANISM_REPRODUCTIVE_PROCESS
0.400389	-0.00690511	20.8776	5.85344e-91	1.08854e-89	196.454	HP_VISCERAL_ANGIOMATOSIS
0.282585	-0.00165838	20.8768	5.93586e-91	1.10313e-89	196.44	GOMF_HEXOSYLTRANSFERASE_ACTIVITY
0.43805	0.00222335	20.8734	6.32044e-91	1.17382e-89	196.378	GOBP_HISTONE_H3_DEACETYLATION
0.396645	-0.00626199	20.8716	6.53829e-91	1.21347e-89	196.344	GOMF_SIGNALING_RECEPTOR_COMPLEX_ADAPTOR_ACTIVITY
0.271542	-0.0177302	20.8705	6.67753e-91	1.23848e-89	196.323	HP_LOWER_EXTREMITY_JOINT_DISLOCATION
0.549971	-0.00567843	20.865	7.38182e-91	1.3682e-89	196.223	GOBP_POSITIVE_REGULATION_OF_PINOCYTOSIS
0.323995	-0.0133414	20.8636	7.58035e-91	1.40406e-89	196.197	GOBP_CELLULAR_LOCALIZATION
0.493242	-0.00859887	20.8626	7.72541e-91	1.42997e-89	196.178	GOBP_PEPTIDYL-SERINE_AUTOPHOSPHORYLATION
0.461032	-0.00567603	20.8608	7.98458e-91	1.47598e-89	196.145	GOBP_MAGNESIUM_ION_TRANSMEMBRANE_TRANSPORT
0.461032	-0.00567603	20.8608	7.98458e-91	1.47598e-89	196.145	GOMF_MAGNESIUM_ION_TRANSMEMBRANE_TRANSPORTER_ACTIVITY
0.426302	-0.00468644	20.8605	8.02271e-91	1.48204e-89	196.14	GOBP_REGULATION_OF_TORC1_SIGNALING
0.25676	-0.0113653	20.852	9.39177e-91	1.7338e-89	195.983	HP_APLASIA_HYPOPLASIA_OF_THE_EYEBROW
0.296693	-0.00982182	20.8516	9.45629e-91	1.74455e-89	195.976	HP_MISSING_RIBS
0.300219	-0.0122657	20.8501	9.71793e-91	1.79163e-89	195.949	HP_MUSCLE_WEAKNESS
0.260584	-0.020803	20.8462	1.04437e-90	1.92416e-89	195.877	GOBP_MORPHOGENESIS_OF_EMBRYONIC_EPITHELIUM
0.647155	0.000201594	20.846	1.0487e-90	1.93086e-89	195.873	HP_U_SHAPED_UPPER_LIP_VERMILION
0.409423	-0.00890431	20.8454	1.05962e-90	1.94967e-89	195.863	GOBP_MICROTUBULE_NUCLEATION
0.233582	-0.0105715	20.8419	1.13096e-90	2.07819e-89	195.798	GOBP_CILIUM_OR_FLAGELLUM-DEPENDENT_CELL_MOTILITY
0.233582	-0.0105715	20.8419	1.13096e-90	2.07819e-89	195.798	GOBP_CILIUM-DEPENDENT_CELL_MOTILITY
0.440503	-0.0087875	20.8388	1.1977e-90	2.19937e-89	195.741	HP_BIPARIETAL_NARROWING
0.495487	-0.0307004	20.8335	1.32135e-90	2.42482e-89	195.643	HP_ABNORMALITY_OF_LENS_SHAPE
0.208865	-0.0101268	20.8293	1.42804e-90	2.61889e-89	195.566	GOBP_DETERMINATION_OF_LEFT/RIGHT_SYMMETRY
0.437876	-0.00134827	20.8271	1.4867e-90	2.72287e-89	195.526	GOBP_INTERFERON-ALPHA_PRODUCTION
0.437876	-0.00134827	20.8271	1.4867e-90	2.72287e-89	195.526	GOBP_REGULATION_OF_INTERFERON-ALPHA_PRODUCTION
0.36565	0.00250638	20.8233	1.59362e-90	2.91677e-89	195.456	HP_ADVANCED_ERUPTION_OF_TEETH
0.347618	-0.00626844	20.8158	1.82857e-90	3.3446e-89	195.319	GOBP_REGULATION_OF_PROTEIN_GLYCOSYLATION
0.335696	-0.0125385	20.8149	1.85912e-90	3.39823e-89	195.303	GOCC_CYTOPLASMIC_RIBONUCLEOPROTEIN_GRANULE
0.668832	0.00340478	20.8133	1.91611e-90	3.50012e-89	195.273	GOBP_REGULATION_OF_FC-GAMMA_RECEPTOR_SIGNALING_PATHWAY_INVOLVED_IN_PHAGOCYTOSIS
0.360609	-0.0059095	20.8122	1.95644e-90	3.57144e-89	195.252	GOBP_UBIQUITIN-DEPENDENT_PROTEIN_CATABOLIC_PROCESS
0.53471	-0.0180474	20.8084	2.09627e-90	3.82419e-89	195.183	HP_ABSENT_SHORTENED_DYNEIN_ARMS
0.376954	-0.0157959	20.808	2.11141e-90	3.84927e-89	195.176	HP_ABDOMINAL_AORTIC_ANEURYSM
0.32874	-0.00914471	20.8076	2.12626e-90	3.87381e-89	195.169	HP_TETANY
0.39515	-0.0078855	20.8075	2.13274e-90	3.88307e-89	195.166	GOMF_METHYLTRANSFERASE_ACTIVITY
0.311232	-0.0118101	20.8068	2.16005e-90	3.93022e-89	195.153	GOBP_NEGATIVE_REGULATION_OF_DNA_METABOLIC_PROCESS
0.327152	-0.0263929	20.803	2.31728e-90	4.21354e-89	195.083	HP_SLENDER_BUILD
0.341953	-0.0129443	20.802	2.35836e-90	4.28543e-89	195.066	GOBP_CELLULAR_PROCESS
0.320526	-0.0102809	20.7988	2.50084e-90	4.54138e-89	195.007	HP_DYSPHASIA
0.479845	-0.00583649	20.7981	2.53593e-90	4.60208e-89	194.994	HP_ULCERATIVE_COLITIS
-0.51845	0.0307382	-20.7876	3.07526e-90	5.57719e-89	194.801	GOBP_DETECTION_OF_CHEMICAL_STIMULUS_INVOLVED_IN_SENSORY_PERCEPTION
0.348685	0.0011245	20.7868	3.11886e-90	5.65258e-89	194.787	GOBP_POSITIVE_REGULATION_OF_FILOPODIUM_ASSEMBLY
0.331703	-0.0146508	20.7832	3.33249e-90	6.03582e-89	194.721	HP_BELL_SHAPED_THORAX
0.378379	-0.0103366	20.7811	3.46383e-90	6.26962e-89	194.683	HP_JOINT_CONTRACTURES_INVOLVING_THE_JOINTS_OF_THE_FEET
0.564946	-0.0100268	20.7786	3.62823e-90	6.56292e-89	194.637	GOBP_HISTONE_H2A_PHOSPHORYLATION
0.261204	-0.00939908	20.7773	3.71961e-90	6.72384e-89	194.612	HP_DIABETES_INSIPIDUS
0.343078	-0.0200656	20.7756	3.83768e-90	6.93276e-89	194.581	HP_ABNORMALITY_OF_HAND_JOINT_MOBILITY
0.278144	-0.0151167	20.7719	4.10394e-90	7.40895e-89	194.514	HP_ABNORMAL_PATTERN_OF_RESPIRATION
0.427784	-0.014817	20.7703	4.229e-90	7.62976e-89	194.484	HP_HEMIHYPERTROPHY
0.407285	-0.0056898	20.7609	5.02596e-90	9.06173e-89	194.312	HP_GINGIVAL_FIBROMATOSIS
0.538232	0.000286171	20.758	5.29683e-90	9.5439e-89	194.26	GOCC_PHOSPHORYLASE_KINASE_COMPLEX
0.269191	-0.0134373	20.7568	5.42144e-90	9.7621e-89	194.237	HP_ABNORMALITY_OF_THE_NAIL
0.26669	-0.0169732	20.756	5.49817e-90	9.89386e-89	194.223	HP_PREMATURE_BIRTH
0.359532	-0.00565387	20.7515	5.96842e-90	1.07331e-88	194.141	GOBP_MODIFICATION-DEPENDENT_MACROMOLECULE_CATABOLIC_PROCESS
0.323699	-0.0151431	20.7514	5.98477e-90	1.07556e-88	194.138	HP_FLAT_ACETABULAR_ROOF
0.359686	-0.00774083	20.7485	6.30778e-90	1.13287e-88	194.086	GOBP_LAMELLIPODIUM_ASSEMBLY
0.40635	-0.0106639	20.7469	6.49634e-90	1.16599e-88	194.056	GOCC_CILIARY_ROOTLET
0.339386	-0.00399411	20.7467	6.51872e-90	1.16925e-88	194.053	GOMF_PHOSPHOLIPID_TRANSPORTER_ACTIVITY
0.316426	-0.0105834	20.7446	6.78277e-90	1.21583e-88	194.013	GOBP_MACROMOLECULE_LOCALIZATION
0.241666	-0.0152492	20.7442	6.82853e-90	1.22324e-88	194.007	HP_ATONIC_SEIZURE
0.429793	-0.00033891	20.7433	6.94705e-90	1.24367e-88	193.99	GOMF_PROTEIN-LYSINE_N-METHYLTRANSFERASE_ACTIVITY
0.291563	-0.00486216	20.7375	7.72679e-90	1.38237e-88	193.884	GOBP_REGULATION_OF_CELL_CYCLE_G1/S_PHASE_TRANSITION
0.473929	-0.0122199	20.7334	8.33392e-90	1.49003e-88	193.808	HP_HEMIMEGALENCEPHALY
0.349835	-0.00861116	20.7296	8.92371e-90	1.59445e-88	193.74	HP_HYPOPLASIA_OF_THE_BRAINSTEM
0.306753	-0.0187288	20.7287	9.07603e-90	1.62063e-88	193.723	HP_ABNORMAL_INCISOR_MORPHOLOGY
0.357642	-0.00843261	20.7287	9.08234e-90	1.62071e-88	193.722	HP_BLEPHARITIS
0.360637	-0.00814508	20.7224	1.01968e-89	1.81724e-88	193.607	GOBP_NUCLEOCYTOPLASMIC_TRANSPORT
0.360637	-0.00814508	20.7224	1.01968e-89	1.81724e-88	193.607	GOBP_NUCLEAR_TRANSPORT
0.265845	-0.00847079	20.7214	1.03757e-89	1.84795e-88	193.59	HP_APLASIA_HYPOPLASIA_OF_THE_OPTIC_NERVE
0.370276	-0.0107472	20.7199	1.06783e-89	1.90062e-88	193.561	GOMF_2-OXOGLUTARATE-DEPENDENT_DIOXYGENASE_ACTIVITY
0.328041	-0.013685	20.7185	1.0949e-89	1.94757e-88	193.536	GOBP_ORGANELLE_LOCALIZATION
0.431819	-0.000188027	20.7168	1.12886e-89	2.00669e-88	193.506	GOMF_LYSINE_N-METHYLTRANSFERASE_ACTIVITY
0.393406	-0.012173	20.7137	1.19635e-89	2.1253e-88	193.448	GOBP_POSITIVE_REGULATION_OF_LAMELLIPODIUM_ORGANIZATION
0.305421	-0.00559981	20.7096	1.28829e-89	2.28717e-88	193.374	HP_NEOPLASM_OF_THE_SKIN
0.43456	-0.00152601	20.7096	1.28918e-89	2.28729e-88	193.374	GOBP_REGULATION_OF_CHROMATIN_ORGANIZATION
0.532333	0.0116414	20.7082	1.32238e-89	2.34469e-88	193.348	HP_CUTANEOUS_ANERGY
0.296588	-0.00807231	20.7069	1.35492e-89	2.40086e-88	193.324	HP_ABDOMINAL_DISTENTION
0.437901	-0.00228285	20.705	1.40269e-89	2.48393e-88	193.289	GOBP_RAB_PROTEIN_SIGNAL_TRANSDUCTION
0.389402	-0.00922785	20.7042	1.42256e-89	2.5175e-88	193.275	HP_RECURRENT_ASPIRATION_PNEUMONIA
0.318894	-0.0098304	20.6979	1.59881e-89	2.82762e-88	193.159	HP_DEATH_IN_INFANCY
0.320979	-0.0131476	20.6977	1.60393e-89	2.83339e-88	193.156	HP_FLAT_FACE
0.319054	-0.0237977	20.6977	1.60411e-89	2.83339e-88	193.156	GOMF_ABC-TYPE_TRANSPORTER_ACTIVITY
0.738123	0.00665468	20.6976	1.60703e-89	2.83674e-88	193.154	GOBP_DETECTION_OF_OXYGEN
0.675789	-0.00586464	20.6972	1.61768e-89	2.85372e-88	193.147	GOMF_MAP_KINASE_KINASE_KINASE_KINASE_ACTIVITY
0.336473	-0.0117173	20.6957	1.66255e-89	2.93102e-88	193.12	HP_INTRACRANIAL_HEMORRHAGE
0.468631	-0.00348732	20.6937	1.72391e-89	3.03728e-88	193.084	GOMF_RNA_HELICASE_ACTIVITY
0.244401	-0.0144452	20.692	1.77987e-89	3.13387e-88	193.052	HP_ESODEVIATION
0.248817	-0.0136009	20.6873	1.94028e-89	3.41415e-88	192.966	GOBP_VISUAL_BEHAVIOR
0.383721	-0.00474444	20.6871	1.94803e-89	3.42562e-88	192.962	GOBP_VIRAL_RNA_GENOME_REPLICATION
0.383066	-0.00477918	20.686	1.98569e-89	3.48964e-88	192.943	GOBP_INTERNAL_PEPTIDYL-LYSINE_ACETYLATION
0.346068	-0.011107	20.6852	2.01724e-89	3.54286e-88	192.927	HP_ABSENT_FINGERNAIL
0.529542	-0.00627056	20.6847	2.03627e-89	3.57402e-88	192.918	GOBP_PEPTIDYL-LYSINE_DEACETYLATION
0.498588	-0.012155	20.6811	2.17281e-89	3.81127e-88	192.853	GOBP_MRNA_CLEAVAGE_INVOLVED_IN_MRNA_PROCESSING
0.300039	-0.0117932	20.6727	2.53326e-89	4.44072e-88	192.701	HP_UNUSUAL_INFECTION
0.44954	0.0018376	20.66	3.20017e-89	5.60625e-88	192.468	HP_BROAD_EYEBROW
0.30888	-0.00190967	20.6568	3.39482e-89	5.94351e-88	192.409	HP_GONADAL_NEOPLASM
0.299532	-0.020557	20.6549	3.51054e-89	6.14224e-88	192.375	HP_ABNORMALITY_OF_THE_INCISOR
0.241045	-0.0138875	20.6548	3.51968e-89	6.15435e-88	192.373	HP_APLASIA_HYPOPLASIA_AFFECTING_THE_EYE
0.32153	-0.00795292	20.6544	3.54787e-89	6.19974e-88	192.365	GOBP_PURINE_RIBONUCLEOTIDE_CATABOLIC_PROCESS
0.362959	-0.0041184	20.6543	3.55049e-89	6.20043e-88	192.364	GOMF_ATP_HYDROLYSIS_ACTIVITY
0.39562	-0.0226504	20.6498	3.8598e-89	6.73636e-88	192.281	HP_DESCENDING_AORTIC_DISSECTION
0.30856	-0.015981	20.6493	3.89078e-89	6.78617e-88	192.273	HP_X_LINKED_RECESSIVE_INHERITANCE
0.36443	-0.00845845	20.6482	3.97088e-89	6.92152e-88	192.253	HP_GASTROINTESTINAL_HEMORRHAGE
0.436153	-0.0126511	20.6451	4.19897e-89	7.31453e-88	192.197	HP_PANCREATIC_CYSTS
0.352501	-0.0180432	20.6427	4.39225e-89	7.64641e-88	192.152	HP_SYRINGOMYELIA
0.312284	-0.0144876	20.6412	4.51692e-89	7.85854e-88	192.124	HP_ABNORMAL_FORM_OF_THE_VERTEBRAL_BODIES
0.28586	-0.0165454	20.641	4.52737e-89	7.87179e-88	192.122	GOBP_ESTABLISHMENT_OR_MAINTENANCE_OF_CELL_POLARITY
0.439098	-0.0091796	20.6403	4.58599e-89	7.96874e-88	192.109	GOBP_NEGATIVE_REGULATION_OF_TELOMERE_MAINTENANCE_VIA_TELOMERE_LENGTHENING
0.281822	-0.0100924	20.64	4.6104e-89	8.00615e-88	192.104	GOBP_REGULATION_OF_BIOLOGICAL_PROCESS
0.403251	-0.00184829	20.6397	4.63938e-89	8.05144e-88	192.098	GOBP_PROTEIN_LOCALIZATION_TO_MICROTUBULE_CYTOSKELETON
0.321709	-0.0137822	20.6364	4.93024e-89	8.55088e-88	192.037	HP_HYPOTELORISM
0.313851	-0.0224825	20.6349	5.06184e-89	8.77364e-88	192.011	HP_ARTERIOSCLEROSIS
0.484717	-0.0107377	20.6314	5.4028e-89	9.3588e-88	191.946	GOMF_DYNACTIN_BINDING
0.282423	-0.00962615	20.6273	5.82424e-89	1.00825e-87	191.871	GOBP_POSITIVE_REGULATION_OF_NITROGEN_COMPOUND_METABOLIC_PROCESS
0.590777	0.00475108	20.6177	6.93803e-89	1.20032e-87	191.697	HP_SHAGREEN_PATCH
0.319503	-0.00863411	20.6173	6.993e-89	1.20908e-87	191.689	HP_ABNORMAL_MYELINATION
0.406797	-0.00817155	20.615	7.28579e-89	1.25892e-87	191.648	HP_DIASTEMA
0.352979	-0.0143193	20.6119	7.71936e-89	1.333e-87	191.59	GOCC_AXON_CYTOPLASM
0.307916	-0.0030971	20.6102	7.96031e-89	1.37376e-87	191.56	GOBP_POSITIVE_REGULATION_OF_GLUCOSE_METABOLIC_PROCESS
0.36153	-0.0137804	20.609	8.13188e-89	1.4025e-87	191.539	GOMF_BINDING
0.276747	-0.0131784	20.6069	8.44879e-89	1.45625e-87	191.5	GOBP_CELLULAR_COMPONENT_ASSEMBLY
-0.741544	0.097788	-20.602	9.25064e-89	1.59347e-87	191.41	GOMF_TRIMETHYLAMINE_RECEPTOR_ACTIVITY
0.53248	0.00448046	20.5958	1.03521e-88	1.7821e-87	191.298	GOBP_REGULATION_OF_RAB_PROTEIN_SIGNAL_TRANSDUCTION
0.346788	-0.00866108	20.5953	1.04458e-88	1.79711e-87	191.289	GOCC_NUCLEOPLASM
0.430413	-0.00408761	20.5934	1.0812e-88	1.85897e-87	191.255	GOBP_CYTOSOLIC_TRANSPORT
0.356968	-0.00826564	20.5883	1.18672e-88	2.03913e-87	191.162	GOBP_INTRACELLULAR_TRANSPORT
0.357178	-0.0112584	20.5877	1.20106e-88	2.06249e-87	191.15	HP_RESTING_TREMOR
0.419598	-0.0117829	20.5816	1.34197e-88	2.30306e-87	191.04	GOBP_NUCLEAR_MIGRATION
0.337488	-0.0160913	20.5807	1.36466e-88	2.34055e-87	191.023	HP_DELAYED_ABILITY_TO_SIT
0.27125	-0.0192096	20.5788	1.41257e-88	2.42114e-87	190.988	HP_ABNORMAL_SHOULDER_MORPHOLOGY
0.293188	-0.0177554	20.5788	1.41339e-88	2.42114e-87	190.988	HP_MEGALENCEPHALY
0.358208	-0.00557559	20.5784	1.42241e-88	2.4351e-87	190.982	GOBP_MODIFICATION-DEPENDENT_PROTEIN_CATABOLIC_PROCESS
0.332442	-0.00448818	20.5758	1.49254e-88	2.55358e-87	190.934	GOBP_POSITIVE_REGULATION_OF_DNA_RECOMBINATION
0.327537	-0.00990566	20.5672	1.74655e-88	2.98632e-87	190.777	HP_PROLONGED_PARTIAL_THROMBOPLASTIN_TIME
0.462353	-0.0227351	20.5656	1.79597e-88	3.06893e-87	190.749	GOBP_XENOBIOTIC_EXPORT
0.298	-0.0175638	20.5643	1.83899e-88	3.14051e-87	190.726	GOBP_NEGATIVE_REGULATION_OF_MICROTUBULE_POLYMERIZATION_OR_DEPOLYMERIZATION
0.276759	-0.0105681	20.561	1.95589e-88	3.33811e-87	190.664	HP_ABNORMALITY_OF_DENTAL_STRUCTURE
0.443513	-0.00310374	20.5599	1.99283e-88	3.39907e-87	190.646	GOBP_POSITIVE_REGULATION_OF_MRNA_CATABOLIC_PROCESS
0.249141	-0.0183579	20.5586	2.04079e-88	3.47873e-87	190.622	HP_ABNORMAL_UMBILICUS_MORPHOLOGY
0.546238	0.000201656	20.5544	2.20585e-88	3.75779e-87	190.544	HP_IMPAIRED_DISTAL_TACTILE_SENSATION
0.435632	-0.00525576	20.5525	2.28256e-88	3.88609e-87	190.51	GOMF_PHOSPHATIDYLCHOLINE_TRANSPORTER_ACTIVITY
0.515523	-0.0151429	20.5501	2.38617e-88	4.06e-87	190.466	GOBP_AMINO-ACID_BETAINE_TRANSPORT
0.554177	-0.00307559	20.5429	2.71968e-88	4.62462e-87	190.336	GOCC_GOLGI_TRANSPORT_COMPLEX
0.475163	-0.00211124	20.5417	2.77896e-88	4.72253e-87	190.314	GOBP_ACTIVATION_OF_NF-KAPPAB-INDUCING_KINASE_ACTIVITY
0.383114	-0.0101646	20.5416	2.7848e-88	4.72956e-87	190.312	GOBP_PHOSPHATE_ION_TRANSMEMBRANE_TRANSPORT
0.292568	-0.0135823	20.5389	2.92512e-88	4.96484e-87	190.263	HP_IRREGULAR_VERTEBRAL_ENDPLATES
0.313444	-0.0199054	20.536	3.08541e-88	5.23372e-87	190.21	HP_DEVIATION_OF_THE_HALLUX
0.322666	0.000959843	20.5334	3.23528e-88	5.4846e-87	190.163	HP_CEREBRAL_CALCIFICATION
0.327905	-0.00843796	20.5315	3.34471e-88	5.66664e-87	190.13	HP_DECREASED_NUMBER_OF_PERIPHERAL_MYELINATED_NERVE_FIBERS
0.275366	-0.0169966	20.5312	3.3666e-88	5.70025e-87	190.123	HP_ABNORMAL_ILIAC_WING_MORPHOLOGY
0.300734	-0.0148654	20.5284	3.54101e-88	5.99191e-87	190.073	HP_FINGER_CLINODACTYLY
0.277616	-0.0137666	20.5279	3.57562e-88	6.0468e-87	190.063	HP_ADULT_ONSET
0.357491	-0.0106959	20.5238	3.85006e-88	6.50695e-87	189.99	HP_CRANIOFACIAL_HYPEROSTOSIS
0.359518	-0.00928632	20.5222	3.96818e-88	6.70251e-87	189.959	HP_AREFLEXIA_OF_LOWER_LIMBS
0.316465	-0.0178007	20.5202	4.11399e-88	6.94457e-87	189.923	HP_INTERRUPTED_AORTIC_ARCH
0.375347	-0.00665642	20.5184	4.25121e-88	7.17185e-87	189.891	GOCC_PHOSPHATIDYLINOSITOL_3-KINASE_COMPLEX
0.324732	-0.00627	20.5128	4.70149e-88	7.92666e-87	189.79	HP_ABNORMAL_PERIPHERAL_MYELINATION
0.387223	-0.0113812	20.5076	5.1702e-88	8.71162e-87	189.696	GOCC_PML_BODY
0.611083	0.0146018	20.5062	5.30824e-88	8.93881e-87	189.67	GOBP_PREASSEMBLY_OF_GPI_ANCHOR_IN_ER_MEMBRANE
0.462393	-0.00797605	20.5044	5.48327e-88	9.22796e-87	189.637	GOBP_MANNOSYLATION
0.366553	-0.00483316	20.5042	5.49965e-88	9.24993e-87	189.634	GOBP_POSITIVE_REGULATION_OF_NUCLEOCYTOPLASMIC_TRANSPORT
0.285416	-0.0125732	20.5028	5.64493e-88	9.48853e-87	189.608	GOBP_CELLULAR_COMPONENT_BIOGENESIS
0.247444	-0.0142722	20.4965	6.32643e-88	1.06276e-86	189.495	HP_ABNORMALITY_OF_THE_CALF
0.428924	-0.00104053	20.4897	7.16882e-88	1.20355e-86	189.37	GOBP_HETEROCHROMATIN_ASSEMBLY
0.310157	-0.00943049	20.4871	7.51473e-88	1.26086e-86	189.323	GOBP_CELLULAR_RESPONSE_TO_STRESS
0.365559	-0.0148011	20.4866	7.5855e-88	1.27197e-86	189.314	HP_ABNORMAL_HAIR_WHORL
0.37051	-0.0130192	20.486	7.65941e-88	1.28359e-86	189.304	HP_VERTICAL_NYSTAGMUS
0.487913	0.00209849	20.4856	7.72666e-88	1.29408e-86	189.296	GOBP_POSITIVE_REGULATION_OF_RNA_POLYMERASE_II_TRANSCRIPTION_PREINITIATION_COMPLEX_ASSEMBLY
0.346218	-0.00638754	20.4831	8.07352e-88	1.35135e-86	189.252	HP_AGANGLIONIC_MEGACOLON
0.656422	0.00872075	20.4815	8.31226e-88	1.39048e-86	189.223	HP_HYPOPLASIA_OF_THE_FEMORAL_HEAD
0.299995	-0.00710256	20.4777	8.91349e-88	1.49016e-86	189.153	HP_AGENESIS_OF_CORPUS_CALLOSUM
0.437674	-0.000277629	20.4692	1.04052e-87	1.73849e-86	188.999	GOMF_PHOSPHATIDYLINOSITOL_3-KINASE_REGULATORY_SUBUNIT_BINDING
0.468933	-0.000827668	20.468	1.06336e-87	1.77559e-86	188.977	GOBP_POSITIVE_REGULATION_OF_INTERFERON-BETA_PRODUCTION
0.321039	-0.0102986	20.4676	1.07057e-87	1.78655e-86	188.971	HP_GENERALIZED_AMYOTROPHY
0.31189	-0.009008	20.4674	1.07522e-87	1.79323e-86	188.966	GOBP_CELLULAR_PROTEIN_METABOLIC_PROCESS
0.493484	-0.0117519	20.4668	1.08665e-87	1.81121e-86	188.956	GOBP_SMOOTHENED_SIGNALING_PATHWAY_INVOLVED_IN_DORSAL/VENTRAL_NEURAL_TUBE_PATTERNING
0.687215	0.00343159	20.4662	1.09952e-87	1.83156e-86	188.944	GOBP_NEGATIVE_REGULATION_OF_ANION_CHANNEL_ACTIVITY
0.284331	-0.0146398	20.4591	1.249e-87	2.07932e-86	188.817	HP_ABNORMAL_CRANIAL_NERVE_MORPHOLOGY
0.158668	-0.00526098	20.4526	1.40601e-87	2.33932e-86	188.699	GOBP_MALE_GAMETE_GENERATION
0.456605	-0.0170322	20.4518	1.42841e-87	2.37516e-86	188.683	GOBP_CDP-DIACYLGLYCEROL_BIOSYNTHETIC_PROCESS
0.374285	-0.0106344	20.4496	1.4864e-87	2.4701e-86	188.644	GOCC_CILIARY_BASAL_BODY
0.380939	0.0214916	20.4361	1.89861e-87	3.15323e-86	188.4	HP_MANIA
0.333694	-0.00407351	20.4357	1.91102e-87	3.17195e-86	188.393	GOBP_NEGATIVE_REGULATION_OF_CELLULAR_CATABOLIC_PROCESS
0.296495	-0.0148907	20.4355	1.91927e-87	3.18374e-86	188.389	HP_LIMB_UNDERGROWTH
0.31602	-0.0123428	20.4352	1.92854e-87	3.19721e-86	188.384	HP_SUPERNUMERARY_NIPPLE
0.433104	-0.00268797	20.4326	2.02341e-87	3.3525e-86	188.336	GOBP_REGULATION_OF_TELOMERE_MAINTENANCE
0.213162	-0.0054648	20.4304	2.10607e-87	3.48736e-86	188.297	GOBP_NEGATIVE_REGULATION_OF_GENE_EXPRESSION
0.35155	-0.00721118	20.4304	2.1075e-87	3.48767e-86	188.296	HP_MELANOMA
0.33303	-0.0107086	20.4263	2.2693e-87	3.75319e-86	188.222	GOBP_POSITIVE_REGULATION_OF_RESPONSE_TO_DNA_DAMAGE_STIMULUS
0.379716	-0.00705245	20.423	2.40823e-87	3.98059e-86	188.163	GOMF_GAMMA-TUBULIN_BINDING
0.500329	-0.011712	20.4203	2.52973e-87	4.17894e-86	188.114	GOBP_HISTONE_H3-K27_METHYLATION
0.367832	-0.0146664	20.4201	2.53679e-87	4.18812e-86	188.111	GOBP_NUCLEOBASE-CONTAINING_COMPOUND_TRANSPORT
0.429402	-0.0188848	20.4153	2.76933e-87	4.5693e-86	188.024	HP_ABNORMAL_RESPIRATORY_MOTILE_CILIUM_MORPHOLOGY
0.272905	-0.0127739	20.4114	2.97321e-87	4.9028e-86	187.953	HP_ABNORMALITY_OF_THE_VERTEBRAL_ENDPLATES
0.299847	-0.0108571	20.41	3.04875e-87	5.02438e-86	187.928	HP_MENINGOCELE
0.289528	-0.0106784	20.4073	3.20276e-87	5.27507e-86	187.879	HP_KINETIC_TREMOR
0.240786	-0.0107768	20.4032	3.4468e-87	5.67365e-86	187.806	HP_ABNORMAL_GLUCOSE_HOMEOSTASIS
0.242237	-0.0220368	20.4016	3.55353e-87	5.84587e-86	187.775	HP_ABNORMAL_ENCHONDRAL_OSSIFICATION
0.386294	-0.00779209	20.4012	3.57615e-87	5.8796e-86	187.769	GOMF_TRANSFERASE_ACTIVITY,_TRANSFERRING_ONE-CARBON_GROUPS
0.378679	0.00230444	20.4	3.65659e-87	6.0083e-86	187.747	HP_VAGINAL_FISTULA
0.370472	-0.00647683	20.3995	3.68821e-87	6.05668e-86	187.738	GOCC_NUCLEAR_SPECK
0.32576	-0.000323956	20.3966	3.8887e-87	6.38216e-86	187.686	HP_PERIPHERAL_AXONAL_NEUROPATHY
0.29039	-0.0138952	20.3951	3.99883e-87	6.55903e-86	187.658	HP_ABNORMAL_PULMONARY_VALVE_PHYSIOLOGY
0.333348	-0.0119289	20.3941	4.07048e-87	6.67262e-86	187.64	GOBP_CELL_VOLUME_HOMEOSTASIS
0.490854	-0.0135788	20.3939	4.0803e-87	6.68477e-86	187.638	GOMF_POTASSIUM:CHLORIDE_SYMPORTER_ACTIVITY
0.473324	-0.00185389	20.3912	4.28807e-87	7.02102e-86	187.588	HP_ABNORMAL_RENAL_MEDULLA_MORPHOLOGY
0.3386	-0.0115988	20.3906	4.33417e-87	7.09232e-86	187.578	GOCC_RIBONUCLEOPROTEIN_GRANULE
-0.608619	0.0575696	-20.3905	4.34229e-87	7.10143e-86	187.576	GOMF_TYPE_I_INTERFERON_RECEPTOR_BINDING
0.403933	-0.00936359	20.3902	4.3701e-87	7.14271e-86	187.569	HP_AGNOSIA
0.289886	-0.0108265	20.3894	4.43277e-87	7.24088e-86	187.555	HP_ABNORMALITY_OF_THE_URINARY_SYSTEM_PHYSIOLOGY
0.335111	-0.0114842	20.3882	4.52818e-87	7.3924e-86	187.534	GOBP_RAS_PROTEIN_SIGNAL_TRANSDUCTION
0.304216	-0.0143161	20.3881	4.5365e-87	7.40164e-86	187.532	HP_DYSMETRIA
0.28654	-0.0105968	20.385	4.79903e-87	7.82537e-86	187.476	GOBP_BIOLOGICAL_REGULATION
0.326008	-0.00835972	20.3845	4.84633e-87	7.89786e-86	187.466	GOBP_GLYCEROLIPID_METABOLIC_PROCESS
0.530851	-0.0128463	20.3818	5.08167e-87	8.27654e-86	187.419	HP_MEDIAL_FLARING_OF_THE_EYEBROW
0.315464	-0.0148927	20.3785	5.39338e-87	8.77909e-86	187.36	HP_ABNORMALITY_OF_EARLOBE
0.355643	-0.0141436	20.3765	5.60166e-87	9.11278e-86	187.322	GOMF_SMAD_BINDING
0.891902	0.00465327	20.374	5.85257e-87	9.51539e-86	187.278	GOMF_SAM_DOMAIN_BINDING
0.459766	-0.00364228	20.3736	5.89882e-87	9.58497e-86	187.271	GOMF_ATP-DEPENDENT_ACTIVITY,_ACTING_ON_RNA
0.247066	-0.0175596	20.3678	6.55336e-87	1.06423e-85	187.166	HP_LIMB_DYSTONIA
0.913536	0.00551183	20.3657	6.80776e-87	1.10361e-85	187.128	GOBP_REGULATION_OF_GOLGI_TO_PLASMA_MEMBRANE_CFTR_PROTEIN_TRANSPORT
0.913536	0.00551183	20.3657	6.80776e-87	1.10361e-85	187.128	GOBP_NEGATIVE_REGULATION_OF_GOLGI_TO_PLASMA_MEMBRANE_CFTR_PROTEIN_TRANSPORT
0.913536	0.00551183	20.3657	6.80776e-87	1.10361e-85	187.128	GOBP_CYTOPLASMIC_SEQUESTERING_OF_CFTR_PROTEIN
0.762812	-0.0397999	20.3581	7.81046e-87	1.26468e-85	186.991	GOBP_RESOLUTION_OF_RECOMBINATION_INTERMEDIATES
0.762812	-0.0397999	20.3581	7.81046e-87	1.26468e-85	186.991	GOBP_RESOLUTION_OF_MITOTIC_RECOMBINATION_INTERMEDIATES
0.255437	-0.0148499	20.3576	7.87596e-87	1.27455e-85	186.983	HP_SEVERELY_REDUCED_VISUAL_ACUITY
0.362844	-0.0191355	20.3449	9.92092e-87	1.60455e-85	186.753	HP_LARGE_EARLOBE
0.281745	-0.00919192	20.3441	1.00561e-86	1.62547e-85	186.739	GOBP_POSITIVE_REGULATION_OF_CELLULAR_METABOLIC_PROCESS
0.31465	-0.0234223	20.3418	1.04869e-86	1.69412e-85	186.697	HP_BREECH_PRESENTATION
0.389114	-0.0057366	20.3395	1.09367e-86	1.76575e-85	186.655	HP_OCULAR_ALBINISM
0.403715	-0.00461832	20.3389	1.10664e-86	1.78566e-85	186.644	GOMF_PROTEIN_METHYLTRANSFERASE_ACTIVITY
0.356913	-0.010598	20.3378	1.12765e-86	1.8185e-85	186.625	HP_BRONCHITIS
0.437064	-0.00222706	20.3377	1.13092e-86	1.82272e-85	186.622	GOBP_RNA_DESTABILIZATION
0.384795	-0.00443047	20.3374	1.13621e-86	1.83017e-85	186.617	GOBP_HISTONE_ACETYLATION
0.277863	-0.0129551	20.3323	1.24696e-86	2.00741e-85	186.525	HP_ABNORMALITY_OF_BONE_MINERAL_DENSITY
0.408884	0.00035658	20.3314	1.26749e-86	2.0391e-85	186.509	HP_CONGENITAL_MUSCULAR_DYSTROPHY
0.34664	-0.00708302	20.3313	1.26811e-86	2.0391e-85	186.508	GOBP_REGULATION_OF_PEPTIDYL-LYSINE_ACETYLATION
0.383978	-0.00674754	20.3262	1.39028e-86	2.23425e-85	186.416	HP_ABNORMAL_ASTROCYTE_MORPHOLOGY
0.361192	-0.0135081	20.3206	1.5399e-86	2.47327e-85	186.315	GOMF_HYDROLASE_ACTIVITY,_ACTING_ON_CARBON-NITROGEN_(BUT_NOT_PEPTIDE)_BONDS,_IN_LINEAR_AMIDES
0.90147	0.00556752	20.3178	1.61984e-86	2.59866e-85	186.264	GOMF_LIPOIC_ACID_BINDING
0.90147	0.00556752	20.3178	1.61984e-86	2.59866e-85	186.264	GOMF_DIHYDROLIPOYLLYSINE-RESIDUE_(2-METHYLPROPANOYL)TRANSFERASE_ACTIVITY
0.236526	-0.0151917	20.3162	1.66749e-86	2.67356e-85	186.235	HP_GYNECOMASTIA
0.281663	-0.0165631	20.3068	1.97448e-86	3.16395e-85	186.067	HP_GENU_VALGUM
0.325284	-0.00348339	20.2986	2.29286e-86	3.67202e-85	185.918	HP_PERIPHERAL_AXONAL_DEGENERATION
0.302371	-0.0193594	20.2982	2.30906e-86	3.69582e-85	185.911	HP_ABNORMAL_AORTIC_VALVE_PHYSIOLOGY
0.640033	0.00433637	20.2948	2.45495e-86	3.92708e-85	185.85	HP_ODONTOGENIC_NEOPLASM
0.336583	-0.00686127	20.2943	2.47622e-86	3.95881e-85	185.841	GOBP_MACROMOLECULE_CATABOLIC_PROCESS
0.342572	-0.00812313	20.294	2.48787e-86	3.97515e-85	185.837	HP_ABNORMAL_THROMBOCYTE_MORPHOLOGY
0.343638	0.00174955	20.2932	2.52412e-86	4.03077e-85	185.822	HP_INTESTINAL_FISTULA
0.326534	-0.0193791	20.2912	2.62026e-86	4.18188e-85	185.785	GOBP_REGULATION_OF_DNA_METHYLATION
0.428006	0.00175487	20.2871	2.82135e-86	4.50024e-85	185.711	HP_SUPRANUCLEAR_GAZE_PALSY
0.468969	-0.0139591	20.283	3.03516e-86	4.83851e-85	185.639	HP_PROGRESSIVE_SPASTIC_PARAPARESIS
0.316773	-0.00808257	20.2823	3.07748e-86	4.90315e-85	185.625	GOMF_PHOSPHATASE_ACTIVITY
0.328644	-0.00813022	20.2792	3.25484e-86	5.18277e-85	185.569	HP_INTELLECTUAL_DISABILITY_PROGRESSIVE
0.280863	-0.011495	20.2787	3.28414e-86	5.22642e-85	185.56	GOBP_REGULATION_OF_CELL_PROJECTION_ORGANIZATION
0.47907	0.00733165	20.274	3.57321e-86	5.68321e-85	185.476	GOMF_PEPTIDE-LYSINE-N-ACETYLTRANSFERASE_ACTIVITY
0.336569	-0.00696615	20.2716	3.73427e-86	5.93598e-85	185.432	GOCC_PROTEIN_KINASE_COMPLEX
0.392226	-0.00747354	20.2708	3.78881e-86	6.01923e-85	185.418	HP_ANNULAR_PANCREAS
0.26376	-0.0107972	20.2688	3.92245e-86	6.22798e-85	185.383	HP_PHENOTYPIC_VARIABILITY
0.453561	-0.00594478	20.2678	3.9978e-86	6.344e-85	185.364	HP_ABNORMALITY_OF_SMALL_INTESTINAL_VILLUS_MORPHOLOGY
0.31444	-0.00983981	20.2675	4.01847e-86	6.37316e-85	185.359	GOBP_INSULIN_RECEPTOR_SIGNALING_PATHWAY
0.344795	-0.00741347	20.2669	4.06484e-86	6.44303e-85	185.348	GOBP_POSITIVE_REGULATION_OF_DNA_REPAIR
0.463196	-0.016228	20.2662	4.11276e-86	6.51526e-85	185.336	GOBP_NEGATIVE_REGULATION_OF_CILIUM_ASSEMBLY
0.548298	-0.0240571	20.2637	4.30483e-86	6.81566e-85	185.291	GOBP_POSITIVE_REGULATION_OF_HISTONE_H3-K27_METHYLATION
0.272077	-0.0162733	20.2627	4.38141e-86	6.93296e-85	185.273	HP_ABNORMAL_SKIN_MORPHOLOGY_OF_THE_PALM
0.339868	-0.0109551	20.2626	4.38647e-86	6.93701e-85	185.272	HP_OVERLAPPING_TOE
0.352755	-0.0258072	20.2611	4.5126e-86	7.13242e-85	185.244	HP_ABNORMAL_RESPIRATORY_MOTILE_CILIUM_PHYSIOLOGY
0.477659	0.00597468	20.2598	4.61961e-86	7.2974e-85	185.22	GOBP_HISTONE_H4-K16_ACETYLATION
0.277273	-0.0128114	20.2575	4.8121e-86	7.59717e-85	185.18	HP_OPTIC_NERVE_HYPOPLASIA
0.66236	-0.00279061	20.2571	4.84934e-86	7.64726e-85	185.172	GOBP_PURINE_RIBONUCLEOSIDE_BISPHOSPHATE_BIOSYNTHETIC_PROCESS
0.66236	-0.00279061	20.2571	4.84934e-86	7.64726e-85	185.172	GOBP_3'-PHOSPHOADENOSINE_5'-PHOSPHOSULFATE_BIOSYNTHETIC_PROCESS
0.25283	-0.00883516	20.2564	4.90852e-86	7.73182e-85	185.16	GOCC_NON-MEMBRANE-BOUNDED_ORGANELLE
0.25283	-0.00883516	20.2564	4.90852e-86	7.73182e-85	185.16	GOCC_INTRACELLULAR_NON-MEMBRANE-BOUNDED_ORGANELLE
0.407631	-0.00930125	20.2497	5.53695e-86	8.71677e-85	185.04	GOMF_METALLOAMINOPEPTIDASE_ACTIVITY
0.391852	-0.00327056	20.2492	5.58639e-86	8.78963e-85	185.031	HP_NON_HODGKIN_LYMPHOMA
0.518844	0.00581974	20.249	5.60667e-86	8.81656e-85	185.027	GOBP_MITOCHONDRIAL_TRANSCRIPTION
0.236163	-0.0117457	20.2477	5.73814e-86	9.01819e-85	185.004	GOCC_SUPRAMOLECULAR_COMPLEX
0.317624	-0.0114198	20.2469	5.82668e-86	9.15217e-85	184.989	GOMF_PROTEIN_C-TERMINUS_BINDING
0.202005	-0.00870034	20.2452	6.01218e-86	9.4382e-85	184.958	GOMF_DNA-BINDING_TRANSCRIPTION_ACTIVATOR_ACTIVITY,_RNA_POLYMERASE_II-SPECIFIC
0.410615	-0.00273226	20.2444	6.09889e-86	9.56893e-85	184.943	HP_CHRONIC_FATIGUE
0.323105	-0.00971077	20.243	6.25212e-86	9.80381e-85	184.919	GOBP_PURINE_NUCLEOTIDE_CATABOLIC_PROCESS
0.386587	-0.000542323	20.2403	6.56269e-86	1.0285e-84	184.87	HP_CEREBRAL_INCLUSION_BODIES
0.235079	-0.0163137	20.2397	6.63822e-86	1.03975e-84	184.859	GOBP_SMAD_PROTEIN_SIGNAL_TRANSDUCTION
0.377734	-0.0133985	20.2356	7.14534e-86	1.11855e-84	184.786	GOMF_UBIQUITIN_LIGASE-SUBSTRATE_ADAPTOR_ACTIVITY
0.426796	-0.00466728	20.233	7.48989e-86	1.17183e-84	184.739	GOBP_MITOTIC_G2_DNA_DAMAGE_CHECKPOINT_SIGNALING
0.543451	-0.0161683	20.2326	7.5326e-86	1.17785e-84	184.733	HP_PARIETAL_BOSSING
0.315385	-0.0128662	20.225	8.64973e-86	1.35177e-84	184.595	GOBP_ESTABLISHMENT_OF_ORGANELLE_LOCALIZATION
0.333337	-0.00520579	20.2242	8.76657e-86	1.36926e-84	184.582	GOBP_REGULATION_OF_CELLULAR_CATABOLIC_PROCESS
0.414314	-0.00272897	20.2228	8.99044e-86	1.40344e-84	184.557	GOBP_NEGATIVE_REGULATION_OF_GENE_EXPRESSION,_EPIGENETIC
0.331318	-0.0142373	20.22	9.46457e-86	1.47662e-84	184.506	GOBP_PROTEIN_LOCALIZATION_TO_CELL_PERIPHERY
0.289621	-0.019638	20.212	1.09352e-85	1.70511e-84	184.362	GOBP_EXTRACELLULAR_TRANSPORT
0.458918	-0.00534622	20.2108	1.11735e-85	1.74129e-84	184.34	HP_PORTAL_FIBROSIS
0.333575	-0.0218684	20.2096	1.14006e-85	1.77569e-84	184.32	HP_DIFFICULTY_STANDING
0.457422	-0.00725276	20.209	1.15342e-85	1.79466e-84	184.309	GOBP_NEGATIVE_REGULATION_OF_CELL_SIZE
0.329063	-0.0173485	20.209	1.15353e-85	1.79466e-84	184.309	HP_ABNORMAL_TRICUSPID_VALVE_MORPHOLOGY
0.902197	0.0111824	20.2067	1.20209e-85	1.86916e-84	184.268	GOBP_REGULATION_OF_EYE_PHOTORECEPTOR_CELL_DEVELOPMENT
0.49103	-0.00551951	20.2047	1.24668e-85	1.93741e-84	184.231	GOMF_PHOSPHATIDYLINOSITOL_3-KINASE_ACTIVITY
0.333447	-0.00836837	20.2019	1.31146e-85	2.03694e-84	184.181	GOBP_REGULATION_OF_DNA_RECOMBINATION
0.301023	-0.012645	20.2018	1.31369e-85	2.03926e-84	184.179	HP_ABNORMALITY_OF_THE_CEREBROSPINAL_FLUID
0.287844	-0.0231511	20.1993	1.37301e-85	2.13015e-84	184.135	GOMF_ATPASE-COUPLED_TRANSMEMBRANE_TRANSPORTER_ACTIVITY
0.307053	-0.0222106	20.1986	1.39038e-85	2.15591e-84	184.123	HP_ABNORMALLY_LARGE_GLOBE
0.523453	-0.00192195	20.1983	1.3974e-85	2.16558e-84	184.118	GOMF_NAD-DEPENDENT_PROTEIN_DEACETYLASE_ACTIVITY
0.310769	-0.0151645	20.1976	1.41558e-85	2.19253e-84	184.105	HP_CEREBELLAR_CYST
0.416518	-0.00401761	20.1884	1.6719e-85	2.58809e-84	183.939	GOBP_POSITIVE_REGULATION_OF_TELOMERE_CAPPING
0.378158	-0.00555024	20.1816	1.88737e-85	2.92001e-84	183.818	GOBP_STRIATUM_DEVELOPMENT
0.900945	0.00826856	20.1802	1.93677e-85	2.99312e-84	183.792	GOBP_CHEMOTAXIS_TO_ARACHIDONIC_ACID
0.900945	0.00826856	20.1802	1.93677e-85	2.99312e-84	183.792	GOBP_POSITIVE_REGULATION_OF_CARDIAC_MUSCLE_TISSUE_DEVELOPMENT
0.37487	-0.00694537	20.1778	2.02083e-85	3.12129e-84	183.75	GOBP_REGULATION_OF_MRNA_CATABOLIC_PROCESS
0.383105	-0.00157513	20.1774	2.03842e-85	3.14671e-84	183.741	GOBP_PROTEIN_MODIFICATION_BY_SMALL_PROTEIN_REMOVAL
0.369595	-0.00506174	20.1759	2.09221e-85	3.22795e-84	183.715	HP_ABNORMALITY_OF_BONE_MARROW_CELL_MORPHOLOGY
0.35663	-0.00337837	20.1756	2.10518e-85	3.24616e-84	183.709	HP_GLOMERULAR_DEPOSITS
0.304042	-0.0181446	20.1719	2.24659e-85	3.46229e-84	183.645	HP_THYROID_CARCINOMA
0.283421	-0.0208954	20.1649	2.55014e-85	3.92792e-84	183.518	HP_BROAD_TOE
0.430991	-0.0130434	20.1561	2.98701e-85	4.59827e-84	183.361	GOBP_INTRACELLULAR_MRNA_LOCALIZATION
0.363152	-0.0125111	20.155	3.04597e-85	4.68644e-84	183.341	GOMF_MOLECULAR_FUNCTION
0.299723	-0.00739307	20.1512	3.26441e-85	5.01976e-84	183.272	HP_EEG_WITH_MULTIFOCAL_SLOW_ACTIVITY
0.443769	-0.00214018	20.151	3.27048e-85	5.0263e-84	183.27	GOBP_MRNA_DESTABILIZATION
0.278235	-0.010047	20.1505	3.30424e-85	5.07538e-84	183.26	HP_ABNORMAL_ODONTOID_TISSUE_MORPHOLOGY
-0.471938	0.0283354	-20.148	3.455e-85	5.30402e-84	183.216	GOBP_DETECTION_OF_CHEMICAL_STIMULUS
0.304155	-0.0124542	20.1438	3.7251e-85	5.71261e-84	183.141	HP_ABNORMALITY_OF_THE_ABDOMINAL_ORGANS
0.411239	-0.00336111	20.1438	3.72526e-85	5.71261e-84	183.141	GOBP_HETEROCHROMATIN_ORGANIZATION
0.257871	-0.0166313	20.1432	3.76324e-85	5.76768e-84	183.131	GOBP_VISUAL_LEARNING
0.333291	-0.00969106	20.1421	3.84114e-85	5.88382e-84	183.11	GOBP_REGULATION_OF_HISTONE_MODIFICATION
0.158438	-0.0055149	20.1415	3.88213e-85	5.94333e-84	183.1	GOBP_SPERMATOGENESIS
0.317606	-0.0102921	20.1413	3.8965e-85	5.96205e-84	183.096	GOCC_SCF_UBIQUITIN_LIGASE_COMPLEX
0.201455	-0.00887321	20.1382	4.12054e-85	6.30139e-84	183.04	GOMF_DNA-BINDING_TRANSCRIPTION_ACTIVATOR_ACTIVITY
0.35813	-0.00590616	20.1364	4.2529e-85	6.50023e-84	183.009	GOMF_NUCLEAR_RECEPTOR_BINDING
0.239472	-0.0145464	20.1357	4.30626e-85	6.57817e-84	182.996	HP_GLAUCOMA
0.69059	0.0169075	20.1346	4.39744e-85	6.71376e-84	182.976	GOBP_RESPONSE_TO_17ALPHA-ETHYNYLESTRADIOL
0.334306	-0.00902016	20.1319	4.61608e-85	7.0437e-84	182.927	GOCC_CYTOSOL
0.315567	-0.00999163	20.1303	4.74492e-85	7.23633e-84	182.9	GOMF_PHOSPHOPROTEIN_PHOSPHATASE_ACTIVITY
0.777799	0.0031462	20.1293	4.8296e-85	7.36144e-84	182.882	GOBP_SYNAPTIC_VESICLE_TO_ENDOSOME_FUSION
0.384633	-0.0111379	20.1215	5.55893e-85	8.46846e-84	182.742	GOBP_PEPTIDYL-LYSINE_METHYLATION
0.221535	-0.0145525	20.1148	6.27405e-85	9.55264e-84	182.621	HP_ABNORMAL_MACULAR_MORPHOLOGY
0.437786	-0.0114612	20.1118	6.61639e-85	1.00684e-83	182.569	GOBP_HISTONE_LYSINE_DEMETHYLATION
0.439905	0.000781601	20.1103	6.80012e-85	1.03423e-83	182.541	GOBP_POSITIVE_REGULATION_OF_TYPE_I_INTERFERON_PRODUCTION
0.235243	-0.0139995	20.1057	7.37854e-85	1.12159e-83	182.46	GOBP_CEREBRAL_CORTEX_DEVELOPMENT
0.297551	-0.0180461	20.1054	7.42266e-85	1.12768e-83	182.454	HP_EXERTIONAL_DYSPNEA
0.442461	-0.00273145	20.1052	7.44522e-85	1.13049e-83	182.451	GOBP_POLYOL_CATABOLIC_PROCESS
0.47024	0.00667439	20.1038	7.63434e-85	1.15857e-83	182.426	GOMF_HISTONE_ACETYLTRANSFERASE_ACTIVITY
0.900773	0.00948124	20.1037	7.65184e-85	1.16059e-83	182.424	GOMF_TRANS-L-3-HYDROXYPROLINE_DEHYDRATASE_ACTIVITY
0.296192	-0.0125411	20.1027	7.78663e-85	1.18039e-83	182.406	GOBP_POSITIVE_REGULATION_OF_CELLULAR_COMPONENT_ORGANIZATION
0.341392	-0.011173	20.0971	8.60969e-85	1.30445e-83	182.306	HP_CRANIOSYNOSTOSIS
0.255929	-0.0133174	20.0899	9.79515e-85	1.48325e-83	182.178	HP_FUNCTIONAL_ABNORMALITY_OF_THE_INNER_EAR
0.276437	-0.0187372	20.0862	1.04765e-84	1.58556e-83	182.111	HP_BLEPHAROPHIMOSIS
0.264272	-0.0121309	20.0856	1.0587e-84	1.60141e-83	182.1	GOBP_POSITIVE_REGULATION_OF_NEUROGENESIS
0.317859	-0.0130643	20.0847	1.0759e-84	1.62654e-83	182.084	HP_ABNORMAL_METABOLISM
0.321268	-0.00749628	20.0796	1.17831e-84	1.7804e-83	181.994	GOCC_NUCLEAR_LUMEN
0.268564	-0.0130341	20.0792	1.18741e-84	1.79317e-83	181.986	HP_COLOBOMA
0.531153	-0.00369865	20.0777	1.21972e-84	1.83997e-83	181.959	GOMF_UDP-XYLOSYLTRANSFERASE_ACTIVITY
0.531153	-0.00369865	20.0777	1.21972e-84	1.83997e-83	181.959	GOMF_XYLOSYLTRANSFERASE_ACTIVITY
0.451827	-0.00221691	20.0776	1.22193e-84	1.8423e-83	181.957	GOBP_CYTOPLASM_ORGANIZATION
0.875225	-0.00249462	20.0766	1.24338e-84	1.87363e-83	181.94	GOBP_GOLGI_VESICLE_DOCKING
0.234284	-0.0101308	20.0659	1.5049e-84	2.26648e-83	181.75	HP_DECREASED_FERTILITY_IN_MALES
0.634576	-0.00846084	20.0652	1.52499e-84	2.2955e-83	181.737	GOBP_SPHINGOLIPID_TRANSLOCATION
0.427293	-0.0030093	20.064	1.55781e-84	2.34363e-83	181.716	GOBP_NEGATIVE_REGULATION_OF_MACROAUTOPHAGY
0.282728	-0.0156524	20.0636	1.56986e-84	2.36048e-83	181.708	HP_ABNORMALITIES_OF_PLACENTA_OR_UMBILICAL_CORD
0.343242	-0.0130239	20.0635	1.57261e-84	2.36333e-83	181.706	GOBP_BIOLOGICAL_PROCESS
0.506885	-0.00581105	20.0631	1.58501e-84	2.38069e-83	181.698	GOBP_POSITIVE_REGULATION_OF_PROTEIN_LOCALIZATION_TO_ENDOSOME
0.433573	-0.00729861	20.063	1.5866e-84	2.38179e-83	181.697	GOMF_NUCLEAR_RECEPTOR_COACTIVATOR_ACTIVITY
0.612903	0.00495773	20.0617	1.62454e-84	2.43743e-83	181.674	GOMF_RNA_POLYMERASE_I_GENERAL_TRANSCRIPTION_INITIATION_FACTOR_ACTIVITY
0.318186	-0.0124144	20.057	1.76634e-84	2.64874e-83	181.59	GOBP_ESTABLISHMENT_OF_LOCALIZATION_IN_CELL
0.388861	-0.00422395	20.0545	1.84726e-84	2.7686e-83	181.546	GOBP_PROTEIN_K48-LINKED_DEUBIQUITINATION
0.432402	-0.0178534	20.0528	1.90561e-84	2.85297e-83	181.515	GOCC_INTEGRAL_COMPONENT_OF_VACUOLAR_MEMBRANE
0.432402	-0.0178534	20.0528	1.90561e-84	2.85297e-83	181.515	GOCC_INTRINSIC_COMPONENT_OF_VACUOLAR_MEMBRANE
-0.461412	0.0284035	-20.0476	2.08903e-84	3.1259e-83	181.423	GOBP_SENSORY_PERCEPTION_OF_CHEMICAL_STIMULUS
0.277632	-0.0116299	20.0451	2.18553e-84	3.26854e-83	181.378	HP_ABNORMAL_METATARSAL_MORPHOLOGY
0.523672	0.011672	20.0444	2.21239e-84	3.30693e-83	181.366	GOBP_PRIMARY_MIRNA_PROCESSING
0.518001	-0.000482316	20.0441	2.22643e-84	3.32612e-83	181.36	GOMF_NAD-DEPENDENT_HISTONE_DEACETYLASE_ACTIVITY
0.413184	-0.0053208	20.0434	2.25179e-84	3.3604e-83	181.348	GOMF_METHYLATED_HISTONE_BINDING
0.413184	-0.0053208	20.0434	2.25179e-84	3.3604e-83	181.348	GOMF_METHYLATION-DEPENDENT_PROTEIN_BINDING
0.610741	0.0107298	20.0431	2.26596e-84	3.37973e-83	181.342	HP_CHORIORETINAL_DYSTROPHY
0.281305	-0.0184017	20.041	2.35169e-84	3.50572e-83	181.305	HP_LIMITED_ELBOW_MOVEMENT
0.300592	-0.00876398	20.0407	2.36257e-84	3.52005e-83	181.301	GOBP_GLYCOPROTEIN_BIOSYNTHETIC_PROCESS
0.466007	-0.00315719	20.038	2.48012e-84	3.69321e-83	181.252	HP_LEG_MUSCLE_STIFFNESS
0.27479	-0.0119628	20.0287	2.92844e-84	4.35848e-83	181.087	HP_ABNORMALITY_OF_THE_SUPRAORBITAL_RIDGES
0.386798	-0.0141885	20.0274	2.99817e-84	4.45988e-83	181.063	HP_SACCADIC_SMOOTH_PURSUIT
0.427247	-0.0119282	20.0256	3.09573e-84	4.60254e-83	181.031	GOBP_RESPONSE_TO_LEUCINE
0.525399	-0.0124271	20.0186	3.50783e-84	5.21244e-83	180.907	GOBP_REGULATION_OF_HISTONE_H3-K14_ACETYLATION
0.412576	-0.00429088	20.0177	3.56871e-84	5.30007e-83	180.89	GOBP_NUCLEAR-TRANSCRIBED_MRNA_CATABOLIC_PROCESS
0.398125	-0.00959054	20.0152	3.72925e-84	5.53553e-83	180.846	GOBP_GOLGI_VESICLE_TRANSPORT
0.479671	-0.000747779	20.0146	3.77064e-84	5.59399e-83	180.835	GOMF_UBIQUITINATION-LIKE_MODIFICATION-DEPENDENT_PROTEIN_BINDING
0.483352	-0.000760166	20.0116	3.98075e-84	5.90255e-83	180.781	GOBP_DELAMINATION
0.399587	0.00783301	20.0073	4.29617e-84	6.36685e-83	180.705	HP_RESPIRATORY_FAILURE_REQUIRING_ASSISTED_VENTILATION
0.268019	-0.0131111	20.0059	4.40706e-84	6.52772e-83	180.68	HP_URINARY_TRACT_NEOPLASM
0.262517	-0.0092055	20.0038	4.57113e-84	6.76712e-83	180.643	GOMF_PDZ_DOMAIN_BINDING
0.396973	-0.00776628	20.002	4.72679e-84	6.99384e-83	180.61	GOCC_FILOPODIUM_TIP
0.459254	-0.0099792	20.0017	4.7518e-84	7.02711e-83	180.605	GOBP_REGULATION_OF_NON-MOTILE_CILIUM_ASSEMBLY
0.407846	-0.0054157	19.9933	5.51945e-84	8.15799e-83	180.455	GOMF_S-ADENOSYLMETHIONINE-DEPENDENT_METHYLTRANSFERASE_ACTIVITY
0.476382	-0.0194836	19.9932	5.52937e-84	8.1683e-83	180.454	GOMF_I-SMAD_BINDING
0.457181	0.00438698	19.9924	5.60482e-84	8.27538e-83	180.44	GOBP_B_CELL_HOMEOSTASIS
0.401373	-0.0137271	19.9913	5.71344e-84	8.43127e-83	180.421	HP_ABNORMAL_CIRCULATING_SULFUR_AMINO_ACID_CONCENTRATION
0.49209	0.00381974	19.9907	5.78112e-84	8.52661e-83	180.409	HP_ENLARGEMENT_OF_THE_ANKLES
0.485253	-0.00942626	19.9897	5.88731e-84	8.67863e-83	180.391	HP_PROMINENT_ANTITRAGUS
0.347958	-0.00562328	19.9881	6.04923e-84	8.91259e-83	180.364	GOBP_CELLULAR_PROTEIN_CATABOLIC_PROCESS
0.281153	-0.00917971	19.9874	6.13275e-84	9.03087e-83	180.35	HP_ABNORMALITY_OF_VITAMIN_D_METABOLISM
0.447504	-0.00538034	19.9865	6.22621e-84	9.16363e-83	180.335	GOBP_PROTEIN_O-LINKED_MANNOSYLATION
0.622531	0.00140112	19.9827	6.66688e-84	9.79665e-83	180.267	GOBP_PROTEIN_DEGLYCOSYLATION_INVOLVED_IN_GLYCOPROTEIN_CATABOLIC_PROCESS
0.622531	0.00140112	19.9827	6.66688e-84	9.79665e-83	180.267	GOBP_UBIQUITIN-DEPENDENT_GLYCOPROTEIN_ERAD_PATHWAY
0.622531	0.00140112	19.9827	6.66688e-84	9.79665e-83	180.267	GOBP_MANNOSE_TRIMMING_INVOLVED_IN_GLYCOPROTEIN_ERAD_PATHWAY
0.301635	-0.00892241	19.9786	7.17098e-84	1.05318e-82	180.195	GOBP_PROTEIN_METABOLIC_PROCESS
0.488546	-0.0147931	19.9767	7.41284e-84	1.08813e-82	180.162	GOCC_CD40_RECEPTOR_COMPLEX
0.339789	-0.013995	19.9721	8.0589e-84	1.18234e-82	180.078	GOBP_AXONAL_TRANSPORT
0.256249	-0.0125204	19.9708	8.24459e-84	1.20894e-82	180.056	HP_ABNORMALITY_OF_THE_ADRENAL_GLANDS
0.484416	0.00830915	19.9705	8.28388e-84	1.21407e-82	180.051	GOBP_POSITIVE_REGULATION_OF_HISTONE_PHOSPHORYLATION
0.37454	-0.0098613	19.9695	8.44298e-84	1.23673e-82	180.032	GOBP_CORTICAL_ACTIN_CYTOSKELETON_ORGANIZATION
0.268282	-0.010571	19.9689	8.53485e-84	1.24953e-82	180.021	GOBP_NEGATIVE_REGULATION_OF_CELLULAR_PROCESS
0.38679	-0.0123909	19.9604	9.93075e-84	1.45313e-82	179.87	HP_ABNORMALITY_OF_VITAMIN_K_METABOLISM
0.325583	-0.0165847	19.9571	1.05185e-83	1.53833e-82	179.813	HP_SUPERNUMERARY_TOOTH
0.806058	-0.0193666	19.9542	1.109e-83	1.62105e-82	179.76	GOCC_TSC1-TSC2_COMPLEX
0.316722	-0.0179683	19.9486	1.22544e-83	1.79031e-82	179.661	HP_SCAPULAR_WINGING
0.417733	-0.00317454	19.9477	1.24498e-83	1.81791e-82	179.645	GOBP_PROTEIN_LOCALIZATION_TO_MICROTUBULE
0.360344	-0.0140252	19.9452	1.30193e-83	1.90007e-82	179.601	HP_ABNORMALITY_OF_THE_ALVEOLAR_RIDGES
0.277822	-0.0102531	19.9423	1.37106e-83	1.9999e-82	179.549	HP_ABNORMALITY_OF_THE_URETHRA
0.729365	0.0104582	19.9351	1.55854e-83	2.27218e-82	179.421	GOBP_AMMONIUM_IMPORT_ACROSS_PLASMA_MEMBRANE
0.313578	-0.0127437	19.9337	1.5959e-83	2.32543e-82	179.398	HP_APLASIA_HYPOPLASIA_OF_THE_NIPPLES
0.536964	-0.00937513	19.9336	1.59929e-83	2.32915e-82	179.396	GOMF_POLYNUCLEOTIDE_ADENYLYLTRANSFERASE_ACTIVITY
0.695243	-0.00891622	19.9297	1.71607e-83	2.49792e-82	179.325	GOMF_IKAPPAB_KINASE_ACTIVITY
0.382719	-0.000658474	19.9255	1.84753e-83	2.68786e-82	179.252	GOMF_ADENOSINE_DEAMINASE_ACTIVITY
0.345824	-0.00570582	19.9254	1.85102e-83	2.69153e-82	179.25	GOBP_PROTEOLYSIS_INVOLVED_IN_CELLULAR_PROTEIN_CATABOLIC_PROCESS
0.530257	-0.00882636	19.9242	1.89322e-83	2.75145e-82	179.228	GOMF_ARMADILLO_REPEAT_DOMAIN_BINDING
0.294072	-0.0105695	19.919	2.07457e-83	3.01343e-82	179.136	GOBP_PHOSPHORUS_METABOLIC_PROCESS
0.565338	0.00358091	19.9174	2.13389e-83	3.09799e-82	179.108	GOMF_LEUCINE_BINDING
0.361893	-0.00926384	19.9158	2.19576e-83	3.18615e-82	179.08	GOMF_PHOSPHATIDYLINOSITOL_BINDING
0.357443	-0.0126083	19.9144	2.25275e-83	3.26713e-82	179.054	GOCC_CELLULAR_COMPONENT
0.439352	0.00195151	19.9133	2.29567e-83	3.32764e-82	179.036	GOBP_PROTEIN_O-LINKED_GLYCOSYLATION_VIA_THREONINE
0.311495	-0.0161914	19.9121	2.34493e-83	3.39727e-82	179.014	HP_SLURRED_SPEECH
0.318091	-0.0116265	19.9099	2.43855e-83	3.53107e-82	178.975	HP_ABNORMALLY_FOLDED_HELIX
0.56886	-0.00648712	19.9085	2.5001e-83	3.61831e-82	178.951	GOBP_PROXIMAL_TUBULE_DEVELOPMENT
0.298692	-0.0133138	19.9084	2.50474e-83	3.62314e-82	178.949	HP_EEG_WITH_ABNORMALLY_SLOW_FREQUENCIES
0.258562	-0.00122672	19.9074	2.55087e-83	3.68795e-82	178.931	HP_ABNORMALITY_OF_HAIR_PIGMENTATION
0.604945	0.00315581	19.904	2.71014e-83	3.91618e-82	178.87	GOMF_PHOSPHATIDYLSERINE_FLIPPASE_ACTIVITY
0.377769	-0.00445259	19.9004	2.88691e-83	4.16945e-82	178.807	HP_ABNORMALITY_OF_THE_THORACIC_CAVITY
0.273196	-0.0134949	19.8997	2.92726e-83	4.22553e-82	178.793	HP_NEOPLASM_OF_THE_GASTROINTESTINAL_TRACT
0.427449	-0.00747145	19.8988	2.97467e-83	4.29174e-82	178.777	HP_INTERMITTENT_DIARRHEA
0.268598	-0.0207522	19.891	3.41237e-83	4.92068e-82	178.641	HP_ABSENT_TOE
0.506504	-0.0242222	19.8862	3.71647e-83	5.35641e-82	178.556	HP_ABNORMAL_LIVER_PARENCHYMA_MORPHOLOGY
0.287431	-0.0122522	19.8852	3.78933e-83	5.45859e-82	178.536	HP_FINGER_SYNDACTYLY
0.51345	0.00782855	19.8825	3.97185e-83	5.71856e-82	178.49	GOBP_PROTEIN_LOCALIZATION_TO_ENDOSOME
0.355515	-0.0126518	19.8815	4.0438e-83	5.81914e-82	178.472	GOCC_CELLULAR_ANATOMICAL_ENTITY
0.427256	-0.00503796	19.8769	4.38475e-83	6.30651e-82	178.391	GOBP_CELLULAR_RESPONSE_TO_PROSTAGLANDIN_E_STIMULUS
0.446248	-0.0137798	19.8762	4.44522e-83	6.39018e-82	178.377	HP_ABNORMAL_LYMPHATIC_VESSEL_MORPHOLOGY
0.282338	-0.0123151	19.8635	5.56855e-83	8.00087e-82	178.153	GOBP_REGULATION_OF_CELLULAR_COMPONENT_ORGANIZATION
0.365035	-0.0111949	19.8608	5.83869e-83	8.38467e-82	178.106	HP_DEEP_PALMAR_CREASE
0.333898	-0.0103003	19.8526	6.75714e-83	9.69861e-82	177.96	GOMF_TRANSCRIPTION_COREPRESSOR_ACTIVITY
0.283895	-0.0114859	19.8512	6.93355e-83	9.94667e-82	177.935	GOBP_POSITIVE_REGULATION_OF_WNT_SIGNALING_PATHWAY
0.240871	-0.00334946	19.8509	6.97065e-83	9.99475e-82	177.929	HP_MALE_HYPOGONADISM
0.373273	-0.0190214	19.8498	7.09611e-83	1.01694e-81	177.911	HP_THICKENED_CORTEX_OF_LONG_BONES
0.417178	-0.0190069	19.8487	7.24226e-83	1.03735e-81	177.891	GOBP_RESPONSE_TO_L-GLUTAMATE
0.460444	-0.0122925	19.8476	7.38941e-83	1.05788e-81	177.871	GOBP_NEGATIVE_REGULATION_OF_PROTEIN_KINASE_ACTIVITY_BY_REGULATION_OF_PROTEIN_PHOSPHORYLATION
0.278395	-0.0103131	19.8471	7.44805e-83	1.06573e-81	177.863	GOBP_POSITIVE_REGULATION_OF_MACROMOLECULE_METABOLIC_PROCESS
0.347731	-0.016969	19.8471	7.45455e-83	1.06611e-81	177.862	GOMF_NUCLEOBASE-CONTAINING_COMPOUND_TRANSMEMBRANE_TRANSPORTER_ACTIVITY
0.644696	-0.00548917	19.847	7.46224e-83	1.06666e-81	177.861	GOCC_KINOCILIARY_BASAL_BODY
0.595459	0.00634787	19.8456	7.64999e-83	1.09293e-81	177.837	GOMF_ALPHA-1,2-MANNOSYLTRANSFERASE_ACTIVITY
0.463778	-0.00899172	19.845	7.73885e-83	1.1045e-81	177.825	GOBP_ARF_PROTEIN_SIGNAL_TRANSDUCTION
0.463778	-0.00899172	19.845	7.73885e-83	1.1045e-81	177.825	GOBP_REGULATION_OF_ARF_PROTEIN_SIGNAL_TRANSDUCTION
0.304225	-0.0193785	19.842	8.15183e-83	1.16284e-81	177.773	GOBP_BODY_MORPHOGENESIS
0.458739	0.00239865	19.8396	8.50822e-83	1.21243e-81	177.731	GOBP_PEPTIDYL-L-CYSTEINE_S-PALMITOYLATION
0.458739	0.00239865	19.8396	8.50822e-83	1.21243e-81	177.731	GOBP_PEPTIDYL-S-DIACYLGLYCEROL-L-CYSTEINE_BIOSYNTHETIC_PROCESS_FROM_PEPTIDYL-CYSTEINE
0.316007	-0.0106472	19.8393	8.55872e-83	1.219e-81	177.725	GOBP_PEPTIDYL-THREONINE_PHOSPHORYLATION
0.293293	-0.0105332	19.8297	1.01519e-82	1.44517e-81	177.555	GOBP_PHOSPHATE-CONTAINING_COMPOUND_METABOLIC_PROCESS
0.280763	-0.0138592	19.8262	1.08032e-82	1.5371e-81	177.493	HP_ARTHROGRYPOSIS_MULTIPLEX_CONGENITA
0.354625	-0.00357752	19.8261	1.08175e-82	1.53836e-81	177.491	GOCC_TRANSFERASE_COMPLEX
0.557587	0.00549699	19.826	1.08294e-82	1.53926e-81	177.49	GOBP_REGULATION_OF_ENDOSOME_TO_PLASMA_MEMBRANE_PROTEIN_TRANSPORT
0.433595	-0.0173143	19.8259	1.0847e-82	1.54098e-81	177.489	GOBP_MELANOSOME_TRANSPORT
0.273737	-0.016407	19.8259	1.08628e-82	1.54243e-81	177.487	HP_ABNORMAL_TOENAIL_MORPHOLOGY
0.474222	-0.00670801	19.8251	1.10121e-82	1.56283e-81	177.474	GOMF_1-PHOSPHATIDYLINOSITOL-4-PHOSPHATE_5-KINASE_ACTIVITY
0.475872	-0.00844966	19.8235	1.13172e-82	1.60532e-81	177.446	HP_CARCINOID_TUMOR
0.287515	-0.0198009	19.8218	1.16788e-82	1.65575e-81	177.415	HP_BILATERAL_SINGLE_TRANSVERSE_PALMAR_CREASES
0.391759	-0.00621408	19.8217	1.16915e-82	1.65671e-81	177.414	HP_ELEVATED_TISSUE_NON_SPECIFIC_ALKALINE_PHOSPHATASE
0.412479	-0.0131158	19.8167	1.27818e-82	1.81029e-81	177.325	HP_ASTROCYTOSIS
0.342646	-0.0184209	19.8156	1.30308e-82	1.84461e-81	177.306	GOBP_ESTABLISHMENT_OF_MITOCHONDRION_LOCALIZATION
0.422078	-0.00950581	19.8139	1.34186e-82	1.89855e-81	177.277	HP_FACIAL_ERYTHEMA
0.252452	-0.0119371	19.8124	1.37792e-82	1.94857e-81	177.25	GOBP_REGULATION_OF_MUSCLE_CELL_DIFFERENTIATION
0.555917	0.0016874	19.809	1.46485e-82	2.07045e-81	177.189	HP_MULTIPLE_MITOCHONDRIAL_DNA_DELETIONS
0.330517	-0.00681448	19.8069	1.52105e-82	2.14879e-81	177.152	GOBP_RESPONSE_TO_IONIZING_RADIATION
0.535746	-0.00604182	19.7978	1.7856e-82	2.52124e-81	176.992	GOMF_DOLICHYL-PHOSPHATE-MANNOSE-PROTEIN_MANNOSYLTRANSFERASE_ACTIVITY
0.276402	-0.0155221	19.7954	1.86292e-82	2.62908e-81	176.95	HP_BLINDNESS
0.275026	-0.0116714	19.7896	2.06654e-82	2.91496e-81	176.847	GOBP_REGULATION_OF_PLASMA_MEMBRANE_BOUNDED_CELL_PROJECTION_ORGANIZATION
0.263683	-0.0138168	19.7874	2.14722e-82	3.02723e-81	176.809	HP_SCOTOMA
0.395497	-0.0228154	19.78	2.44883e-82	3.45071e-81	176.678	HP_ABNORMALITY_OF_THE_SPINOCEREBELLAR_TRACTS
0.332373	-0.0154643	19.7767	2.59399e-82	3.6534e-81	176.62	HP_PROFOUND_GLOBAL_DEVELOPMENTAL_DELAY
0.412681	-0.00348469	19.7764	2.61085e-82	3.67529e-81	176.614	GOBP_NUCLEAR-TRANSCRIBED_MRNA_CATABOLIC_PROCESS,_DEADENYLATION-DEPENDENT_DECAY
0.412701	-0.00544567	19.7723	2.80705e-82	3.94748e-81	176.542	GOBP_INTERFERON-BETA_PRODUCTION
0.412701	-0.00544567	19.7723	2.80705e-82	3.94748e-81	176.542	GOBP_REGULATION_OF_INTERFERON-BETA_PRODUCTION
0.329438	-0.0140259	19.7692	2.96218e-82	4.16352e-81	176.488	HP_PROMINENT_OCCIPUT
0.447903	-0.0104174	19.7681	3.02436e-82	4.24877e-81	176.467	HP_MICROSCOPIC_HEMATURIA
0.344486	-0.0143179	19.7676	3.04707e-82	4.27852e-81	176.46	HP_PROTUBERANT_ABDOMEN
0.586337	0.000671358	19.7672	3.07089e-82	4.30979e-81	176.452	HP_SPARSE_BONE_TRABECULAE
0.339328	-0.0135618	19.767	3.08307e-82	4.32469e-81	176.448	HP_PARATHYROID_ADENOMA
-0.440291	0.0257883	-19.7634	3.28223e-82	4.60175e-81	176.386	GOBP_DETECTION_OF_STIMULUS_INVOLVED_IN_SENSORY_PERCEPTION
0.279367	-0.0191756	19.7623	3.3512e-82	4.69607e-81	176.365	HP_MICRODONTIA
0.307019	-0.0157309	19.7594	3.52446e-82	4.93637e-81	176.315	HP_ABNORMAL_ACETABULUM_MORPHOLOGY
0.311485	-0.0190392	19.7587	3.57299e-82	5.00182e-81	176.301	GOBP_PHOSPHATE_ION_TRANSPORT
0.232559	-0.00940387	19.758	3.61125e-82	5.05285e-81	176.291	GOBP_NEURON_DEVELOPMENT
0.38486	-0.0104992	19.7558	3.75556e-82	5.25212e-81	176.252	HP_FATTY_REPLACEMENT_OF_SKELETAL_MUSCLE
0.492057	-0.0137922	19.7546	3.83727e-82	5.36369e-81	176.23	GOMF_CAMP-DEPENDENT_PROTEIN_KINASE_ACTIVITY
0.305028	-0.013125	19.7525	3.9832e-82	5.56487e-81	176.193	HP_GENERALIZED_JOINT_LAXITY
0.290726	-0.0138663	19.7466	4.42273e-82	6.17583e-81	176.089	HP_ABNORMALITY_OF_THE_VASCULATURE_OF_THE_EYE
0.349323	-0.00734359	19.744	4.62963e-82	6.4615e-81	176.043	HP_SHUFFLING_GAIT
0.218533	-0.00303672	19.7431	4.70484e-82	6.56317e-81	176.027	GOMF_METALLOPEPTIDASE_ACTIVITY
0.280548	-0.00677128	19.7408	4.89756e-82	6.82858e-81	175.987	HP_VARIABLE_EXPRESSIVITY
0.31584	-0.00733246	19.7348	5.44762e-82	7.59171e-81	175.881	GOBP_DEPHOSPHORYLATION
0.350998	-0.00707947	19.7345	5.47623e-82	7.62776e-81	175.876	GOBP_REGULATION_OF_DNA_REPAIR
0.319753	-0.00778118	19.7343	5.49176e-82	7.64556e-81	175.873	HP_SECONDARY_MICROCEPHALY
0.444547	-0.0094911	19.7277	6.17754e-82	8.59169e-81	175.756	GOBP_MANGANESE_ION_TRANSMEMBRANE_TRANSPORT
0.444547	-0.0094911	19.7277	6.17754e-82	8.59169e-81	175.756	GOMF_MANGANESE_ION_TRANSMEMBRANE_TRANSPORTER_ACTIVITY
[truncated: 25,803 more rows]
