# Supplementary material for: Single cell and bulk RNA expression analyses identify enhanced hexosamine biosynthetic pathway and O-GlcNAcylation in acute myeloid leukemia blasts and stem cells
Source: Front Immunol. 2024 Mar 27;15:1327405. doi: 10.3389/fimmu.2024.1327405 (PMC11004450; doi:10.3389/fimmu.2024.1327405)
Supplement: Supplementary Table 4 — GSVA Results for OGA high v. low. [file Table_4.xlsx]

## Sheet: Supplemental Table 4-OGA GSVA
logFC	AveExpr	t	P.Value	adj.P.Val	B	gene
0.595856	-0.0163642	33.8264	2.74844e-215	7.64122e-211	481.878	HP_LUNG_ADENOCARCINOMA
1.36221	0.00254165	33.7585	1.50561e-214	8.3718e-211	480.182	GOMF_BETA-N-ACETYLGLUCOSAMINIDASE_ACTIVITY
1.36221	0.00254165	33.7585	1.50561e-214	8.3718e-211	480.182	GOMF_[PROTEIN]-3-O-(N-ACETYL-D-GLUCOSAMINYL)-L-THREONINE_O-N-ACETYL-ALPHA-D-GLUCOSAMINASE_ACTIVITY
1.36221	0.00254165	33.7585	1.50561e-214	8.3718e-211	480.182	GOMF_[PROTEIN]-3-O-(N-ACETYL-D-GLUCOSAMINYL)-L-SERINE_O-N-ACETYL-ALPHA-D-GLUCOSAMINASE_ACTIVITY
1.36221	0.00254165	33.7585	1.50561e-214	8.3718e-211	480.182	GOMF_[PROTEIN]-3-O-(N-ACETYL-D-GLUCOSAMINYL)-L-SERINE/L-THREONINE_O-N-ACETYL-ALPHA-D-GLUCOSAMINASE_ACTIVITY
0.462153	0.00305814	32.2818	1.15977e-198	5.374e-195	443.7	GOBP_PHOSPHOLIPID_DEPHOSPHORYLATION
0.352095	-0.0193032	31.3456	8.86364e-189	3.52038e-185	421.005	GOCC_PLASMA_MEMBRANE_BOUNDED_CELL_PROJECTION_CYTOPLASM
0.444773	-0.0092665	30.7631	1.0434e-182	3.62607e-179	407.064	GOMF_PROTEIN_SERINE_KINASE_ACTIVITY
0.32554	-0.0188528	30.291	7.79446e-178	2.4078e-174	395.874	GOCC_CYTOPLASMIC_REGION
0.425679	-0.0166533	29.9478	2.56135e-174	7.12105e-171	387.799	HP_OVERGROWTH
0.403114	-0.0176102	29.2865	1.31967e-167	3.33539e-164	372.388	HP_ABNORMAL_FINGERTIP_MORPHOLOGY
0.352487	-0.0101371	29.1612	2.41151e-166	5.58706e-163	369.49	HP_HYPERMETROPIA
0.313965	-0.0139325	29.0939	1.14638e-165	2.45166e-162	367.936	HP_INCREASED_BODY_WEIGHT
0.416894	-0.0157671	29.0172	6.74331e-165	1.33913e-161	366.169	GOBP_DEMETHYLATION
0.464812	-0.00935268	29.0066	8.62344e-165	1.59833e-161	365.924	HP_CHRONIC_CONSTIPATION
0.532158	-0.00422395	28.7947	1.13709e-162	1.97584e-159	361.056	GOBP_PROTEIN_K48-LINKED_DEUBIQUITINATION
0.427226	-0.00921333	28.7538	2.90759e-162	4.7551e-159	360.12	HP_CYSTIC_HYGROMA
0.53322	-0.00137781	28.6611	2.44118e-161	3.77053e-158	357.998	GOBP_PHOSPHATIDYLINOSITOL_DEPHOSPHORYLATION
0.352693	-0.012027	28.5776	1.6522e-160	2.41761e-157	356.091	HP_HYPERACTIVITY
0.321294	-0.00837707	28.4846	1.38768e-159	1.92901e-156	353.969	GOBP_REGULATION_OF_TRANSCRIPTION_BY_RNA_POLYMERASE_II
0.336546	-0.00819304	28.3616	2.29102e-158	3.03309e-155	351.173	GOBP_REGULATION_OF_RNA_BIOSYNTHETIC_PROCESS
0.336531	-0.00815455	28.3485	3.09197e-158	3.52345e-155	350.874	GOBP_REGULATION_OF_TRANSCRIPTION,_DNA-TEMPLATED
0.336657	-0.00815641	28.3484	3.09862e-158	3.52345e-155	350.872	GOBP_REGULATION_OF_NUCLEIC_ACID-TEMPLATED_TRANSCRIPTION
0.459139	-0.00701145	28.3476	3.15581e-158	3.52345e-155	350.854	HP_APLASIA_HYPOPLASIA_OF_THE_ABDOMINAL_WALL_MUSCULATURE
0.342016	-0.00951492	28.3474	3.16834e-158	3.52345e-155	350.85	HP_SHORT_ATTENTION_SPAN
0.290191	-0.0166487	28.3376	3.96211e-158	4.23671e-155	350.627	HP_RETINAL_ATROPHY
0.347434	-0.00837375	28.3083	7.7159e-158	7.94509e-155	349.963	GOBP_REGULATION_OF_RNA_METABOLIC_PROCESS
0.415936	-0.0107774	28.2986	9.61425e-158	9.54626e-155	349.743	HP_WIDE_INTERMAMILLARY_DISTANCE
0.362166	-0.0110335	28.2438	3.34537e-157	3.20717e-154	348.5	HP_ATTENTION_DEFICIT_HYPERACTIVITY_DISORDER
0.332396	-0.0155068	28.2291	4.67308e-157	4.3307e-154	348.167	HP_ABNORMAL_AGGRESSIVE_IMPULSIVE_OR_VIOLENT_BEHAVIOR
0.382376	-0.0155526	28.167	1.91172e-156	1.71451e-153	346.762	HP_NEOPLASM_OF_THE_RESPIRATORY_SYSTEM
0.433047	-0.00811168	28.1453	3.13231e-156	2.72139e-153	346.27	GOMF_PROTEIN_SERINE/THREONINE_KINASE_ACTIVITY
0.341156	-0.0143403	28.069	1.76321e-155	1.48547e-152	344.547	HP_AUTISTIC_BEHAVIOR
0.321633	-0.00853846	28.0123	6.35487e-155	5.19642e-152	343.268	GOBP_TRANSCRIPTION_BY_RNA_POLYMERASE_II
0.337227	-0.0167162	27.9475	2.74947e-154	2.18402e-151	341.808	HP_STEREOTYPY
0.393907	-0.0109736	27.9059	7.03496e-154	5.43294e-151	340.871	GOMF_PROTEIN_KINASE_ACTIVITY
0.344785	-0.00866674	27.8848	1.1329e-153	8.51269e-151	340.396	GOBP_REGULATION_OF_NUCLEOBASE-CONTAINING_COMPOUND_METABOLIC_PROCESS
0.585598	-0.00190955	27.8746	1.42575e-153	1.04312e-150	340.167	GOMF_LYS48-SPECIFIC_DEUBIQUITINASE_ACTIVITY
0.324704	-0.0127438	27.8561	2.16377e-153	1.54249e-150	339.751	HP_DIALEPTIC_SEIZURE
0.336428	-0.00829964	27.8443	2.81887e-153	1.95926e-150	339.487	GOBP_TRANSCRIPTION,_DNA-TEMPLATED
0.336376	-0.00824648	27.8362	3.38413e-153	2.29477e-150	339.305	GOBP_RNA_BIOSYNTHETIC_PROCESS
0.336374	-0.00821109	27.8302	3.87097e-153	2.5624e-150	339.171	GOBP_NUCLEIC_ACID-TEMPLATED_TRANSCRIPTION
0.355473	-0.0171075	27.7132	5.39021e-152	3.48509e-149	336.545	HP_TALL_STATURE
0.514317	-0.00828899	27.7115	5.59917e-152	3.53791e-149	336.507	GOBP_NEGATIVE_REGULATION_OF_TOR_SIGNALING
0.433404	-0.0144397	27.6887	9.33349e-152	5.76644e-149	335.997	HP_ABNORMAL_PULMONARY_VALVE_MORPHOLOGY
0.416542	-0.00518589	27.6676	1.4989e-151	9.05923e-149	335.525	GOMF_CYSTEINE-TYPE_PEPTIDASE_ACTIVITY
0.434014	-0.0136303	27.6022	6.49522e-151	3.84213e-148	334.063	HP_PATENT_FORAMEN_OVALE
0.426567	-0.016914	27.5784	1.10707e-150	6.41227e-148	333.531	HP_CUBITUS_VALGUS
0.354408	-0.0149721	27.5676	1.41072e-150	8.00423e-148	333.29	HP_AGGRESSIVE_BEHAVIOR
0.314905	-0.00844398	27.5356	2.8881e-150	1.6059e-147	332.575	GOBP_REGULATION_OF_GENE_EXPRESSION
0.41633	-0.0137356	27.5034	5.93727e-150	3.23663e-147	331.857	HP_CUTIS_MARMORATA
0.311253	-0.00857895	27.434	2.79487e-149	1.49429e-146	330.312	GOMF_TRANSCRIPTION_REGULATOR_ACTIVITY
0.337123	-0.0163677	27.3777	9.81663e-149	5.14947e-146	329.06	HP_NASAL_SPEECH
0.535553	-0.00671933	27.2777	9.09203e-148	4.68105e-145	326.84	GOMF_PHOSPHATIDYLINOSITOL_BISPHOSPHATE_PHOSPHATASE_ACTIVITY
0.382899	-0.0162953	27.2638	1.23927e-147	6.26442e-145	326.531	HP_VASCULAR_DILATATION
0.335313	-0.0166313	27.1367	2.08261e-146	1.03394e-143	323.718	GOBP_VISUAL_LEARNING
0.430183	-0.0112721	27.1353	2.15e-146	1.04867e-143	323.686	GOBP_CYTOPLASMIC_MICROTUBULE_ORGANIZATION
0.423495	-0.010383	27.1147	3.39423e-146	1.62701e-143	323.231	HP_LOW_POSTERIOR_HAIRLINE
0.314758	-0.0179384	27.0994	4.7675e-146	2.24654e-143	322.892	HP_ABNORMAL_THYROID_MORPHOLOGY
0.348058	-0.0063556	27.0786	7.55234e-146	3.4995e-143	322.434	HP_DYSDIADOCHOKINESIS
0.410952	-0.00740287	27.0747	8.23069e-146	3.7513e-143	322.348	GOBP_REGULATION_OF_GENE_SILENCING_BY_MIRNA
0.651754	-0.00646998	27.0456	1.56638e-145	7.02396e-143	321.706	GOMF_PHOSPHATIDYLINOSITOL-3,5-BISPHOSPHATE_3-PHOSPHATASE_ACTIVITY
0.462071	-0.0230237	27.0403	1.7643e-145	7.7859e-143	321.588	HP_NEOPLASM_OF_THE_TRACHEOBRONCHIAL_SYSTEM
0.313121	-0.00746853	27.0142	3.14302e-145	1.36535e-142	321.012	GOMF_ZINC_ION_BINDING
0.399195	-0.0193785	27.0117	3.32131e-145	1.4206e-142	320.957	GOBP_BODY_MORPHOGENESIS
0.393268	-0.00574149	26.9598	1.04416e-144	4.39846e-142	319.815	GOMF_UBIQUITIN-PROTEIN_TRANSFERASE_ACTIVITY
0.37434	-0.00803455	26.948	1.35433e-144	5.57105e-142	319.555	GOMF_UBIQUITIN-LIKE_PROTEIN_LIGASE_ACTIVITY
0.327024	-0.0116776	26.9473	1.37731e-144	5.57105e-142	319.539	GOMF_DNA-BINDING_TRANSCRIPTION_REPRESSOR_ACTIVITY
0.61314	-0.00436898	26.9471	1.38264e-144	5.57105e-142	319.535	GOMF_PHOSPHATIDYLINOSITOL_MONOPHOSPHATE_PHOSPHATASE_ACTIVITY
0.337155	-0.00850216	26.9041	3.5701e-144	1.41794e-141	318.589	GOBP_REGULATION_OF_MACROMOLECULE_BIOSYNTHETIC_PROCESS
0.336458	-0.01053	26.8967	4.20559e-144	1.64681e-141	318.426	GOBP_NEGATIVE_REGULATION_OF_NUCLEOBASE-CONTAINING_COMPOUND_METABOLIC_PROCESS
0.364661	-0.0131077	26.8836	5.60741e-144	2.16524e-141	318.139	HP_OBSESSIVE_COMPULSIVE_BEHAVIOR
0.422375	-0.00937817	26.876	6.63708e-144	2.52773e-141	317.971	GOBP_SCF-DEPENDENT_PROTEASOMAL_UBIQUITIN-DEPENDENT_PROTEIN_CATABOLIC_PROCESS
0.326201	-0.012891	26.8584	9.76743e-144	3.66965e-141	317.586	GOBP_REGULATION_OF_MICROTUBULE-BASED_PROCESS
0.337187	-0.00838011	26.8572	1.00293e-143	3.71778e-141	317.559	GOBP_REGULATION_OF_CELLULAR_MACROMOLECULE_BIOSYNTHETIC_PROCESS
0.394611	-0.00615112	26.8433	1.36149e-143	4.98053e-141	317.255	GOMF_UBIQUITIN-LIKE_PROTEIN_TRANSFERASE_ACTIVITY
0.331425	-0.00855997	26.833	1.71127e-143	6.17881e-141	317.027	GOBP_REGULATION_OF_CELLULAR_BIOSYNTHETIC_PROCESS
0.316198	-0.0123441	26.8039	3.24513e-143	1.15668e-140	316.389	GOMF_METAL_ION_BINDING
0.477387	-0.00126544	26.787	4.707e-143	1.65651e-140	316.018	GOBP_PROTEIN_DEUBIQUITINATION
0.326122	-0.0106102	26.7681	7.13218e-143	2.47861e-140	315.603	GOBP_NEGATIVE_REGULATION_OF_TRANSCRIPTION_BY_RNA_POLYMERASE_II
0.608547	-0.00389509	26.7468	1.13777e-142	3.90521e-140	315.138	GOMF_PHOSPHATIDYLINOSITOL-3-PHOSPHATASE_ACTIVITY
0.419355	-0.02364	26.7406	1.3047e-142	4.42357e-140	315.001	HP_AORTIC_ROOT_ANEURYSM
0.420313	-0.0165538	26.7385	1.36518e-142	4.57284e-140	314.956	GOMF_ALPHA-TUBULIN_BINDING
0.315986	-0.0127847	26.7371	1.40904e-142	4.66358e-140	314.925	HP_SLEEP_DISTURBANCE
0.330076	-0.00860474	26.7281	1.71526e-142	5.61032e-140	314.728	GOBP_REGULATION_OF_BIOSYNTHETIC_PROCESS
0.489387	-0.0113812	26.7141	2.33401e-142	7.54537e-140	314.421	GOCC_PML_BODY
0.384432	-0.0167041	26.7108	2.50815e-142	8.01511e-140	314.35	HP_AORTIC_ANEURYSM
0.328278	-0.0103431	26.6982	3.31186e-142	1.04632e-139	314.073	GOBP_NEGATIVE_REGULATION_OF_RNA_BIOSYNTHETIC_PROCESS
0.310282	-0.0139476	26.6954	3.52131e-142	1.09999e-139	314.011	HP_NON_MOTOR_SEIZURE
0.472296	-0.00974087	26.6825	4.66532e-142	1.44117e-139	313.731	HP_THICKENED_HELICES
0.313462	-0.012152	26.6648	6.88206e-142	2.10258e-139	313.343	GOMF_CATION_BINDING
0.210655	-0.00491888	26.6622	7.29397e-142	2.20421e-139	313.285	GOBP_GAMETE_GENERATION
0.328337	-0.0102462	26.647	1.01768e-141	3.04231e-139	312.953	GOBP_NEGATIVE_REGULATION_OF_NUCLEIC_ACID-TEMPLATED_TRANSCRIPTION
0.328169	-0.0102255	26.6405	1.1725e-141	3.46787e-139	312.812	GOBP_NEGATIVE_REGULATION_OF_TRANSCRIPTION,_DNA-TEMPLATED
0.380043	-0.0176705	26.6367	1.2733e-141	3.72635e-139	312.73	HP_JOINT_HYPERMOBILITY
0.324557	-0.0116804	26.621	1.79687e-141	5.20381e-139	312.386	GOMF_DNA-BINDING_TRANSCRIPTION_REPRESSOR_ACTIVITY,_RNA_POLYMERASE_II-SPECIFIC
0.335933	-0.0100312	26.6118	2.19706e-141	6.29717e-139	312.186	GOBP_NEGATIVE_REGULATION_OF_RNA_METABOLIC_PROCESS
0.502434	-0.0235885	26.5822	4.20011e-141	1.19155e-138	311.54	HP_ALVEOLAR_CELL_CARCINOMA
0.468221	-0.00647683	26.5783	4.57565e-141	1.28497e-138	311.455	GOCC_NUCLEAR_SPECK
0.340917	-0.00914317	26.5718	5.28224e-141	1.46857e-138	311.311	GOBP_POSITIVE_REGULATION_OF_RNA_METABOLIC_PROCESS
0.367458	-0.00772852	26.552	8.13107e-141	2.23822e-138	310.881	GOMF_UBIQUITIN_PROTEIN_LIGASE_ACTIVITY
0.379422	-0.0111162	26.5496	8.57214e-141	2.3365e-138	310.829	GOMF_PHOSPHOTRANSFERASE_ACTIVITY,_ALCOHOL_GROUP_AS_ACCEPTOR
0.404811	-0.00281915	26.5162	1.78134e-140	4.76643e-138	310.099	GOBP_REGULATION_OF_POSTTRANSCRIPTIONAL_GENE_SILENCING
0.356801	-0.00840392	26.5161	1.783e-140	4.76643e-138	310.098	GOBP_PEPTIDYL-SERINE_PHOSPHORYLATION
0.317752	-0.0170559	26.4945	2.86062e-140	7.57437e-138	309.627	HP_APLASIA_HYPOPLASIA_OF_TOE
0.319684	-0.0135864	26.4777	4.12706e-140	1.08246e-137	309.262	HP_ABNORMALITY_OF_REFRACTION
0.336938	-0.00943149	26.4567	6.5194e-140	1.69395e-137	308.806	GOBP_POSITIVE_REGULATION_OF_NUCLEOBASE-CONTAINING_COMPOUND_METABOLIC_PROCESS
0.364003	-0.0130906	26.4381	9.7809e-140	2.51786e-137	308.401	HP_ABNORMALITY_OF_THE_HELIX
0.540409	-0.0138744	26.4273	1.23958e-139	3.13299e-137	308.165	GOBP_PROTEIN_DEMETHYLATION
0.540409	-0.0138744	26.4273	1.23958e-139	3.13299e-137	308.165	GOBP_PROTEIN_DEALKYLATION
0.293874	-0.0151779	26.3883	2.8953e-139	7.25181e-137	307.32	GOCC_MICROTUBULE_ASSOCIATED_COMPLEX
0.460427	-0.00601258	26.3798	3.48655e-139	8.65473e-137	307.134	GOMF_MODIFICATION-DEPENDENT_PROTEIN_BINDING
0.326901	-0.00854577	26.3769	3.7118e-139	9.13234e-137	307.072	GOBP_NUCLEOBASE-CONTAINING_COMPOUND_BIOSYNTHETIC_PROCESS
0.366387	-0.01086	26.3584	5.55737e-139	1.35531e-136	306.669	HP_SHORT_PALM
0.55675	-0.0114612	26.3513	6.48797e-139	1.56851e-136	306.515	GOBP_HISTONE_LYSINE_DEMETHYLATION
0.393043	-0.00496262	26.3432	7.73242e-139	1.85325e-136	306.34	GOMF_CYSTEINE-TYPE_ENDOPEPTIDASE_ACTIVITY
0.454478	-0.00707755	26.3229	1.20235e-138	2.85706e-136	305.9	GOBP_PHOSPHATIDYLINOSITOL_PHOSPHATE_BIOSYNTHETIC_PROCESS
0.340367	-0.0130286	26.3198	1.28638e-138	3.03084e-136	305.833	HP_GASTROESOPHAGEAL_REFLUX
0.508094	-0.00252218	26.3163	1.38868e-138	3.24437e-136	305.756	GOMF_PHOSPHATIDYLINOSITOL_PHOSPHATE_PHOSPHATASE_ACTIVITY
0.319245	-0.010226	26.3132	1.48581e-138	3.44238e-136	305.689	HP_ABNORMAL_FEAR_ANXIETY_RELATED_BEHAVIOR
0.338789	-0.0138269	26.29	2.45893e-138	5.64986e-136	305.187	HP_APLASIA_HYPOPLASIA_INVOLVING_BONES_OF_THE_FEET
0.352555	-0.0178544	26.2827	2.88382e-138	6.57181e-136	305.028	GOBP_REGULATION_OF_DENDRITE_MORPHOGENESIS
0.368062	-0.0156698	26.2796	3.08437e-138	6.97168e-136	304.961	HP_NARROW_MOUTH
0.393797	-0.0157201	26.2466	6.30585e-138	1.41383e-135	304.248	GOMF_KINESIN_BINDING
0.316043	-0.0115408	26.2413	7.08469e-138	1.57575e-135	304.132	HP_AUTISM
0.318291	-0.0085366	26.2239	1.03358e-137	2.28059e-135	303.755	GOBP_REGULATION_OF_MACROMOLECULE_METABOLIC_PROCESS
0.469747	-0.00766255	26.1999	1.73611e-137	3.80057e-135	303.238	GOBP_POSITIVE_REGULATION_OF_GENE_SILENCING_BY_MIRNA
0.323529	-0.00848795	26.1931	2.01348e-137	4.37335e-135	303.09	GOBP_AROMATIC_COMPOUND_BIOSYNTHETIC_PROCESS
0.317852	-0.0114816	26.1836	2.47294e-137	5.32966e-135	302.885	HP_SELF_INJURIOUS_BEHAVIOR
0.330006	-0.00869709	26.1707	3.26869e-137	6.99048e-135	302.607	GOBP_REGULATION_OF_NITROGEN_COMPOUND_METABOLIC_PROCESS
0.37787	-0.0213419	26.1591	4.205e-137	8.92422e-135	302.356	HP_THORACIC_AORTIC_ANEURYSM
0.345983	-0.00893237	26.1503	5.08626e-137	1.07128e-134	302.167	GOBP_PEPTIDYL-SERINE_MODIFICATION
0.329944	-0.00883162	26.1101	1.21506e-136	2.53993e-134	301.298	GOBP_REGULATION_OF_PRIMARY_METABOLIC_PROCESS
0.351251	-0.0089795	26.0981	1.57612e-136	3.27009e-134	301.039	GOMF_CATALYTIC_ACTIVITY,_ACTING_ON_A_PROTEIN
0.420186	-0.0226826	26.0814	2.25946e-136	4.65315e-134	300.68	HP_PULMONARY_ARTERY_DILATATION
0.329781	-0.0096815	26.079	2.37833e-136	4.86193e-134	300.629	GOBP_POSITIVE_REGULATION_OF_RNA_BIOSYNTHETIC_PROCESS
0.321643	-0.00980087	26.0787	2.39753e-136	4.86541e-134	300.621	GOBP_NEGATIVE_REGULATION_OF_CELLULAR_BIOSYNTHETIC_PROCESS
0.329989	-0.00965429	26.0721	2.76101e-136	5.52241e-134	300.48	GOBP_POSITIVE_REGULATION_OF_TRANSCRIPTION,_DNA-TEMPLATED
0.329989	-0.00965429	26.0721	2.76101e-136	5.52241e-134	300.48	GOBP_POSITIVE_REGULATION_OF_NUCLEIC_ACID-TEMPLATED_TRANSCRIPTION
0.419145	-0.00214674	26.0434	5.13206e-136	1.01915e-133	299.862	GOMF_OMEGA_PEPTIDASE_ACTIVITY
0.196387	-0.00526098	26.0384	5.7192e-136	1.1277e-133	299.754	GOBP_MALE_GAMETE_GENERATION
0.393831	-0.00285838	26.0109	1.03592e-135	2.02821e-133	299.162	GOBP_REGULATION_OF_GENE_SILENCING_BY_RNA
0.305103	-0.0136009	26.0091	1.07651e-135	2.09295e-133	299.123	GOBP_VISUAL_BEHAVIOR
0.326319	-0.00979207	26.005	1.17692e-135	2.27228e-133	299.035	GOBP_NEGATIVE_REGULATION_OF_MACROMOLECULE_BIOSYNTHETIC_PROCESS
0.297106	-0.0102671	25.9993	1.32967e-135	2.54949e-133	298.913	HP_ABNORMAL_EATING_BEHAVIOR
0.32351	-0.00869885	25.9876	1.71274e-135	3.26149e-133	298.66	GOBP_HETEROCYCLE_BIOSYNTHETIC_PROCESS
0.303857	-0.0164412	25.979	2.06e-135	3.89606e-133	298.476	HP_DISINHIBITION
0.438383	-0.018068	25.9751	2.24368e-135	4.21479e-133	298.391	GOMF_PROTEIN_KINASE_A_REGULATORY_SUBUNIT_BINDING
0.27313	-0.014503	25.9693	2.54063e-135	4.74058e-133	298.267	GOBP_MICROTUBULE-BASED_MOVEMENT
0.520038	-0.00496396	25.9678	2.62079e-135	4.85755e-133	298.236	GOBP_PROTEIN_LOCALIZATION_TO_GOLGI_APPARATUS
0.357581	-0.0131133	25.961	3.03987e-135	5.59698e-133	298.089	HP_ABNORMAL_HAIR_PATTERN
0.317018	-0.00875062	25.9514	3.73553e-135	6.83258e-133	297.883	GOBP_ORGANIC_CYCLIC_COMPOUND_BIOSYNTHETIC_PROCESS
0.392543	-0.0125412	25.9436	4.41661e-135	8.02552e-133	297.716	HP_MELANOCYTIC_NEVUS
0.33534	-0.0124649	25.9422	4.55736e-135	8.22752e-133	297.685	HP_INTELLECTUAL_DISABILITY_MILD
0.32659	-0.00977371	25.9407	4.69882e-135	8.42817e-133	297.654	GOBP_NEGATIVE_REGULATION_OF_CELLULAR_MACROMOLECULE_BIOSYNTHETIC_PROCESS
0.311298	-0.0134573	25.9257	6.49926e-135	1.15828e-132	297.331	GOBP_MULTICELLULAR_ORGANISM_GROWTH
0.291863	-0.0119434	25.9109	8.94416e-135	1.58386e-132	297.013	GOBP_CELL_PROJECTION_ORGANIZATION
0.319297	-0.00980973	25.9026	1.06901e-134	1.88106e-132	296.835	GOBP_NEGATIVE_REGULATION_OF_BIOSYNTHETIC_PROCESS
0.415677	-0.00240587	25.876	1.89364e-134	3.30918e-132	296.265	GOBP_REGULATION_OF_GENE_SILENCING
0.373579	-0.0187288	25.8757	1.90443e-134	3.30918e-132	296.259	HP_ABNORMAL_INCISOR_MORPHOLOGY
0.426046	-0.00492533	25.8691	2.19727e-134	3.79432e-132	296.117	GOBP_NUCLEUS_ORGANIZATION
0.197626	-0.0055149	25.8619	2.56204e-134	4.3969e-132	295.963	GOBP_SPERMATOGENESIS
0.354435	-0.00963832	25.8592	2.71928e-134	4.63813e-132	295.904	HP_ABNORMALITY_OF_DENTAL_ERUPTION
0.348168	-0.0131477	25.8508	3.25635e-134	5.5203e-132	295.724	HP_RECURRENT_OTITIS_MEDIA
0.323765	-0.0186137	25.8389	4.19795e-134	7.07343e-132	295.471	HP_ABNORMALITY_OF_THE_PULMONARY_VASCULATURE
0.460682	-0.00649843	25.8239	5.8031e-134	9.71915e-132	295.148	GOMF_SIGNALING_ADAPTOR_ACTIVITY
0.300611	-0.022404	25.8154	6.96427e-134	1.15941e-131	294.967	HP_TREMOR_BY_ANATOMICAL_SITE
0.330185	-0.0100352	25.8057	8.57859e-134	1.41965e-131	294.759	HP_POSTNATAL_GROWTH_RETARDATION
0.29193	-0.0117778	25.8042	8.8441e-134	1.45493e-131	294.728	GOBP_PLASMA_MEMBRANE_BOUNDED_CELL_PROJECTION_ORGANIZATION
0.320839	-0.00760105	25.8011	9.46006e-134	1.54711e-131	294.661	HP_ABNORMAL_SUBARACHNOID_SPACE_MORPHOLOGY
0.622603	-0.00744381	25.7908	1.17948e-133	1.91766e-131	294.441	HP_APLASIA_OF_THE_SEMICIRCULAR_CANAL
0.34874	-0.013161	25.7872	1.27478e-133	2.06054e-131	294.364	HP_DOWNSLANTED_PALPEBRAL_FISSURES
0.276567	-0.00929941	25.7564	2.46954e-133	3.96867e-131	293.705	GOMF_RNA_POLYMERASE_II_CIS-REGULATORY_REGION_SEQUENCE-SPECIFIC_DNA_BINDING
0.308967	-0.00941148	25.7559	2.49505e-133	3.98663e-131	293.694	GOBP_POSITIVE_REGULATION_OF_TRANSCRIPTION_BY_RNA_POLYMERASE_II
0.390701	-0.00456629	25.7552	2.53104e-133	4.02103e-131	293.68	GOBP_PHOSPHATIDYLINOSITOL_METABOLIC_PROCESS
0.275066	-0.00946762	25.7483	2.93695e-133	4.63938e-131	293.532	GOMF_CIS-REGULATORY_REGION_SEQUENCE-SPECIFIC_DNA_BINDING
0.406199	-0.0130302	25.7446	3.1783e-133	4.99227e-131	293.453	HP_SMOOTH_PHILTRUM
0.595711	-0.00859887	25.7384	3.63132e-133	5.6718e-131	293.32	GOBP_PEPTIDYL-SERINE_AUTOPHOSPHORYLATION
0.395932	-0.00589418	25.7195	5.43946e-133	8.44848e-131	292.917	GOBP_PROTEIN_MODIFICATION_BY_SMALL_PROTEIN_CONJUGATION_OR_REMOVAL
0.331258	-0.00883872	25.7159	5.88417e-133	9.08842e-131	292.839	GOBP_REGULATION_OF_CELLULAR_METABOLIC_PROCESS
0.378302	-0.0159358	25.7038	7.61992e-133	1.17044e-130	292.581	GOBP_DENDRITIC_SPINE_DEVELOPMENT
0.346901	-0.0224577	25.7026	7.8207e-133	1.19468e-130	292.555	HP_ORAL_PHARYNGEAL_DYSPHAGIA
0.324987	-0.0138774	25.688	1.06741e-132	1.62165e-130	292.245	GOBP_PLASMA_MEMBRANE_BOUNDED_CELL_PROJECTION_ASSEMBLY
0.316987	-0.0134812	25.673	1.47278e-132	2.22534e-130	291.924	HP_FOCAL_IMPAIRED_AWARENESS_SEIZURE
0.535624	-0.0139239	25.6713	1.52574e-132	2.29289e-130	291.889	GOBP_HISTONE_H2A_UBIQUITINATION
0.320578	-0.0142487	25.6554	2.1453e-132	3.20665e-130	291.549	GOBP_CELL_PROJECTION_ASSEMBLY
0.443401	-0.00142278	25.6384	3.08499e-132	4.57165e-130	291.187	GOBP_PRODUCTION_OF_MIRNAS_INVOLVED_IN_GENE_SILENCING_BY_MIRNA
0.209616	-0.00617708	25.6383	3.0914e-132	4.57165e-130	291.185	GOBP_MULTICELLULAR_ORGANISMAL_REPRODUCTIVE_PROCESS
0.340454	-0.0178563	25.6332	3.44718e-132	5.07083e-130	291.077	GOBP_REGULATION_OF_DENDRITIC_SPINE_MORPHOGENESIS
0.256569	-0.0117146	25.603	6.57332e-132	9.61849e-130	290.433	HP_ABNORMAL_CONSUMPTION_BEHAVIOR
0.350459	-0.0130347	25.5762	1.16446e-131	1.695e-129	289.863	HP_DELAYED_ERUPTION_OF_TEETH
0.337005	-0.0149596	25.5719	1.27763e-131	1.85004e-129	289.771	GOBP_DENDRITE_MORPHOGENESIS
0.461321	-0.00639995	25.5614	1.59877e-131	2.30306e-129	289.547	GOBP_POSITIVE_REGULATION_OF_POSTTRANSCRIPTIONAL_GENE_SILENCING
0.477497	0.00155651	25.5469	2.17641e-131	3.11899e-129	289.24	GOMF_THIOL-DEPENDENT_DEUBIQUITINASE
0.343171	-0.0133181	25.5398	2.52964e-131	3.60662e-129	289.09	HP_INTELLECTUAL_DISABILITY_PROFOUND
0.383635	-0.0146556	25.5378	2.6422e-131	3.74788e-129	289.046	GOBP_REGULATION_OF_DENDRITIC_SPINE_DEVELOPMENT
0.410322	-0.0223162	25.5356	2.77065e-131	3.91014e-129	288.999	HP_CONGENITAL_NYSTAGMUS
0.483801	0.00141935	25.5181	4.02218e-131	5.64771e-129	288.627	GOMF_UBIQUITIN-LIKE_PROTEIN-SPECIFIC_PROTEASE_ACTIVITY
0.472562	-0.00157513	25.5141	4.37571e-131	6.11324e-129	288.543	GOBP_PROTEIN_MODIFICATION_BY_SMALL_PROTEIN_REMOVAL
0.3237	-0.0134415	25.5103	4.74493e-131	6.59592e-129	288.463	HP_SHORT_DIGIT
0.400621	-0.0221804	25.5071	5.08301e-131	7.03074e-129	288.394	HP_SPEECH_APRAXIA
0.359895	-0.0112095	25.5032	5.52491e-131	7.60414e-129	288.311	GOMF_KINASE_ACTIVITY
0.477557	0.00128647	25.4906	7.21773e-131	9.8851e-129	288.044	GOMF_DEUBIQUITINASE_ACTIVITY
0.322849	-0.0132856	25.489	7.47189e-131	1.0183e-128	288.01	GOMF_ION_BINDING
0.382791	-0.0141028	25.4784	9.36655e-131	1.27029e-128	287.785	GOBP_NEGATIVE_REGULATION_OF_PROTEIN-CONTAINING_COMPLEX_DISASSEMBLY
0.357875	-0.020428	25.4742	1.02429e-130	1.38239e-128	287.695	HP_DEEP_PHILTRUM
0.533416	-0.00429358	25.4728	1.05395e-130	1.41555e-128	287.667	GOMF_K63-LINKED_POLYUBIQUITIN_MODIFICATION-DEPENDENT_PROTEIN_BINDING
0.287253	-0.0141097	25.457	1.47647e-130	1.97351e-128	287.331	HP_RETINAL_DEGENERATION
0.430565	-0.0123854	25.4469	1.83007e-130	2.43443e-128	287.117	GOCC_TRANSCRIPTION_REPRESSOR_COMPLEX
0.317628	-0.0130285	25.4274	2.77053e-130	3.66792e-128	286.703	HP_DOWNTURNED_CORNERS_OF_MOUTH
0.352757	-0.0121828	25.4256	2.87628e-130	3.78987e-128	286.666	HP_TAPERED_FINGER
0.361241	-0.016168	25.4154	3.57146e-130	4.68367e-128	286.45	HP_ABNORMALITY_OF_MOUTH_SIZE
0.386367	-0.00585418	25.406	4.36868e-130	5.70226e-128	286.249	GOBP_PROTEIN_UBIQUITINATION
0.310124	-0.0101733	25.3946	5.56177e-130	7.22563e-128	286.009	HP_ABNORMALITY_OF_THE_BLADDER
0.44707	-0.0075784	25.3872	6.50869e-130	8.4165e-128	285.852	GOBP_REGULATION_OF_GENE_EXPRESSION,_EPIGENETIC
0.358771	-0.0183301	25.3822	7.23227e-130	9.30887e-128	285.747	HP_ABNORMALITY_OF_THE_PULMONARY_ARTERY
0.337928	-0.0127527	25.3695	9.47443e-130	1.21386e-127	285.478	GOMF_ATP_BINDING
0.327705	-0.0146585	25.3664	1.01273e-129	1.29155e-127	285.411	HP_BROAD_FINGER
0.306391	-0.0155461	25.3616	1.11988e-129	1.42169e-127	285.311	HP_ABNORMALITY_OF_THE_DIAPHRAGM
0.319273	-0.00407735	25.3604	1.1507e-129	1.45418e-127	285.284	HP_FINE_HAIR
0.29096	-0.00789771	25.3371	1.88571e-129	2.37224e-127	284.792	GOMF_SEQUENCE-SPECIFIC_DNA_BINDING
0.381478	-0.017668	25.3368	1.89459e-129	2.37268e-127	284.787	GOBP_NEGATIVE_REGULATION_OF_PROTEIN_DEPOLYMERIZATION
0.348798	-0.0145435	25.3201	2.70184e-129	3.36846e-127	284.433	HP_DELAYED_GROSS_MOTOR_DEVELOPMENT
0.308275	-0.011621	25.3029	3.89236e-129	4.83105e-127	284.069	HP_ABNORMALITY_OF_SKELETAL_MATURATION
0.331862	-0.0141469	25.3006	4.08161e-129	5.04342e-127	284.022	HP_LANGUAGE_IMPAIRMENT
0.347161	-0.0174832	25.2937	4.72892e-129	5.81741e-127	283.875	HP_NEOPLASM_OF_THE_THYROID_GLAND
0.394541	-0.00168689	25.2885	5.28309e-129	6.47051e-127	283.765	HP_MASK_LIKE_FACIES
0.647852	-0.0124271	25.2848	5.70216e-129	6.95313e-127	283.688	GOBP_REGULATION_OF_HISTONE_H3-K14_ACETYLATION
0.359095	-0.00957437	25.2758	6.90646e-129	8.34841e-127	283.497	GOBP_CELLULAR_PROTEIN_MODIFICATION_PROCESS
0.359095	-0.00957437	25.2758	6.90646e-129	8.34841e-127	283.497	GOBP_PROTEIN_MODIFICATION_PROCESS
0.342235	-0.0138025	25.2704	7.74018e-129	9.31569e-127	283.384	GOBP_DENDRITE_DEVELOPMENT
0.321232	-0.0156386	25.269	7.98125e-129	9.56443e-127	283.353	HP_BROAD_LONG_BONES
0.473563	-0.00791253	25.2654	8.60992e-129	1.02735e-126	283.278	HP_LOWER_LIMB_HYPERTONIA
0.18249	-0.00413106	25.252	1.14309e-128	1.35813e-126	282.995	GOBP_SEXUAL_REPRODUCTION
0.378304	-0.0104366	25.2507	1.17523e-128	1.39037e-126	282.968	HP_SEVERE_POSTNATAL_GROWTH_RETARDATION
0.35843	-0.020557	25.2416	1.42318e-128	1.67657e-126	282.777	HP_ABNORMALITY_OF_THE_INCISOR
0.325473	-0.0192096	25.2383	1.52568e-128	1.78975e-126	282.707	HP_ABNORMAL_SHOULDER_MORPHOLOGY
0.350936	-0.00906049	25.2321	1.74158e-128	2.03443e-126	282.575	HP_SOMATIC_MUTATION
0.358426	-0.0127455	25.2192	2.28833e-128	2.66193e-126	282.303	HP_MIDFACE_RETRUSION
0.580278	-0.0107377	25.2097	2.79818e-128	3.24146e-126	282.103	GOMF_DYNACTIN_BINDING
0.315174	-0.00867127	25.2076	2.92296e-128	3.37196e-126	282.059	GOBP_REGULATION_OF_METABOLIC_PROCESS
0.487859	-0.00776628	25.1733	6.02956e-128	6.92702e-126	281.337	GOCC_FILOPODIUM_TIP
0.58803	0.000486787	25.1633	7.45502e-128	8.5294e-126	281.126	GOCC_ENDOPLASMIC_RETICULUM-PLASMA_MEMBRANE_CONTACT_SITE
0.367345	-0.0149493	25.1584	8.25241e-128	9.40301e-126	281.025	HP_SHORT_FOOT
0.40503	-0.0063173	25.1356	1.33581e-127	1.51584e-125	280.544	GOBP_PROTEIN_DEACETYLATION
0.53433	-0.0122248	25.1344	1.37086e-127	1.54929e-125	280.519	GOBP_HISTONE_DEMETHYLATION
0.343013	-0.0109613	25.1341	1.38002e-127	1.55334e-125	280.512	GOMF_NUCLEOSIDE-TRIPHOSPHATASE_ACTIVITY
0.415926	-0.013325	25.1336	1.39455e-127	1.56336e-125	280.502	GOBP_HEAD_MORPHOGENESIS
0.347931	-0.0166223	25.1275	1.58658e-127	1.77149e-125	280.373	GOBP_REGULATION_OF_MICROTUBULE_CYTOSKELETON_ORGANIZATION
0.789121	-0.0193888	25.1168	1.98561e-127	2.20816e-125	280.149	GOMF_ATPASE_INHIBITOR_ACTIVITY
0.327943	-0.0159573	25.1095	2.31628e-127	2.56562e-125	279.996	HP_APLASIA_HYPOPLASIA_INVOLVING_BONES_OF_THE_LOWER_LIMBS
0.350545	-0.0145424	25.1081	2.38535e-127	2.63165e-125	279.966	GOBP_POST-EMBRYONIC_DEVELOPMENT
0.420098	-0.00630565	25.0948	3.15613e-127	3.46825e-125	279.687	GOCC_NUCLEAR_BODY
0.46369	-0.0120182	25.0935	3.24938e-127	3.55666e-125	279.658	GOMF_NAD+_ADP-RIBOSYLTRANSFERASE_ACTIVITY
0.386183	-0.0144351	25.0758	4.71667e-127	5.14246e-125	279.287	HP_TOE_CLINODACTYLY
0.572422	-0.00899172	25.0719	5.11229e-127	5.53043e-125	279.207	GOBP_ARF_PROTEIN_SIGNAL_TRANSDUCTION
0.572422	-0.00899172	25.0719	5.11229e-127	5.53043e-125	279.207	GOBP_REGULATION_OF_ARF_PROTEIN_SIGNAL_TRANSDUCTION
0.298305	-0.0147729	25.0644	5.99286e-127	6.45789e-125	279.048	HP_ABNORMAL_NUMBER_OF_TEETH
0.363427	-0.0130227	25.0547	7.34927e-127	7.88898e-125	278.845	GOMF_N-ACYLTRANSFERASE_ACTIVITY
0.408716	-0.0112616	25.0528	7.64216e-127	8.17182e-125	278.806	GOMF_GUANYL-NUCLEOTIDE_EXCHANGE_FACTOR_ACTIVITY
0.336942	-0.0187372	25.0509	7.95558e-127	8.47437e-125	278.766	HP_BLEPHAROPHIMOSIS
0.361174	-0.0156079	25.0463	8.77122e-127	9.30754e-125	278.668	HP_AORTIC_REGURGITATION
0.412483	-0.0162679	25.036	1.08864e-126	1.15081e-124	278.453	HP_FACIAL_HYPOTONIA
0.521989	-0.00990892	25.0258	1.34952e-126	1.42118e-124	278.239	GOMF_TRANSCRIPTION_COACTIVATOR_BINDING
0.409259	-0.00934229	25.0243	1.39365e-126	1.46213e-124	278.207	GOMF_TRANSCRIPTION_COREGULATOR_ACTIVITY
0.598555	-0.0147931	25.0183	1.58141e-126	1.65288e-124	278.081	GOCC_CD40_RECEPTOR_COMPLEX
0.354508	-0.0107754	25.0092	1.91192e-126	1.99083e-124	277.892	HP_JOINT_LAXITY
0.331242	-0.0129878	25.0032	2.17285e-126	2.25409e-124	277.764	GOMF_ADENYL_RIBONUCLEOTIDE_BINDING
0.403588	-0.0143677	24.9959	2.53315e-126	2.61809e-124	277.611	GOBP_POSITIVE_REGULATION_OF_DENDRITE_MORPHOGENESIS
0.406109	-0.004218	24.9878	2.999e-126	3.08808e-124	277.443	GOBP_PHOSPHATIDYLINOSITOL_BIOSYNTHETIC_PROCESS
0.383218	-0.00639739	24.9756	3.87689e-126	3.97732e-124	277.187	GOBP_PROTEIN_MODIFICATION_BY_SMALL_PROTEIN_CONJUGATION
0.286061	-0.0139995	24.9738	4.02304e-126	4.11208e-124	277.15	GOBP_CEREBRAL_CORTEX_DEVELOPMENT
0.480594	-0.0201063	24.9605	5.31819e-126	5.41599e-124	276.872	HP_PROMINENT_DIGIT_PAD
0.311176	-0.0115021	24.9406	8.07666e-126	8.19516e-124	276.455	HP_ABNORMAL_TRACHEOBRONCHIAL_MORPHOLOGY
0.331437	-0.0114486	24.931	9.87564e-126	9.98409e-124	276.255	HP_BRACHYDACTYLY
0.318341	-0.015868	24.919	1.2716e-125	1.28091e-123	276.003	HP_POOR_SPEECH
0.351596	-0.0158994	24.9019	1.82055e-125	1.82726e-123	275.645	GOBP_REGULATION_OF_STEM_CELL_DIFFERENTIATION
0.352883	-0.00975211	24.8861	2.53411e-125	2.53429e-123	275.315	GOBP_MACROMOLECULE_MODIFICATION
0.937832	-0.0308944	24.8626	4.14768e-125	4.11835e-123	274.824	GOCC_SMC_LOADING_COMPLEX
0.937832	-0.0308944	24.8626	4.14768e-125	4.11835e-123	274.824	GOCC_SCC2-SCC4_COHESIN_LOADING_COMPLEX
0.354298	-0.0154572	24.8356	7.29942e-125	7.22201e-123	274.261	HP_DEVIATION_OF_TOES
0.198669	-0.00558097	24.8208	9.94871e-125	9.8083e-123	273.952	GOBP_MULTICELLULAR_ORGANISM_REPRODUCTION
0.346585	-0.013841	24.8206	9.99049e-125	9.81469e-123	273.948	HP_ABNORMAL_DERMATOGLYPHICS
0.326806	-0.00943349	24.8037	1.42147e-124	1.39154e-122	273.596	GOBP_POSITIVE_REGULATION_OF_MACROMOLECULE_BIOSYNTHETIC_PROCESS
0.321127	-0.0249291	24.8023	1.46271e-124	1.42689e-122	273.568	HP_BILATERAL_PTOSIS
0.421421	-0.00562502	24.8003	1.52552e-124	1.48283e-122	273.526	GOBP_PROTEIN_POLYUBIQUITINATION
0.335656	-0.0130945	24.8002	1.53072e-124	1.48283e-122	273.523	GOMF_PURINE_RIBONUCLEOSIDE_TRIPHOSPHATE_BINDING
0.329321	-0.0128587	24.7914	1.83644e-124	1.7728e-122	273.341	GOMF_ADENYL_NUCLEOTIDE_BINDING
0.283539	-0.00840098	24.7851	2.09594e-124	2.01631e-122	273.209	GOMF_TRANSCRIPTION_REGULATORY_REGION_NUCLEIC_ACID_BINDING
0.470692	-0.011353	24.7785	2.40634e-124	2.30693e-122	273.072	GOBP_N-TERMINAL_PROTEIN_AMINO_ACID_MODIFICATION
0.31317	-0.0159551	24.7728	2.71306e-124	2.59204e-122	272.952	HP_REGIONAL_ABNORMALITY_OF_SKIN
0.301244	-0.0104115	24.7713	2.79813e-124	2.66417e-122	272.921	HP_CONSTIPATION
0.28289	-0.00842856	24.7587	3.64048e-124	3.45436e-122	272.659	GOMF_TRANSCRIPTION_CIS-REGULATORY_REGION_BINDING
0.587076	-0.00436068	24.7553	3.90738e-124	3.695e-122	272.588	GOMF_PHOSPHATIDYLINOSITOL-3,5-BISPHOSPHATE_PHOSPHATASE_ACTIVITY
0.310021	-0.0146742	24.753	4.10019e-124	3.86419e-122	272.54	HP_ABNORMALITY_OF_FINGER
0.368162	-0.0101165	24.7413	5.23049e-124	4.91278e-122	272.298	HP_LONG_PALPEBRAL_FISSURE
0.322201	-0.0139732	24.7378	5.62609e-124	5.26655e-122	272.225	HP_APLASIA_HYPOPLASIA_OF_THE_PHALANGES_OF_THE_HAND
0.393081	-0.00920834	24.7348	5.99491e-124	5.59297e-122	272.162	GOCC_INCLUSION_BODY
0.50269	0.00303872	24.7313	6.44808e-124	5.99564e-122	272.089	HP_DYSCALCULIA
0.278184	-0.0101759	24.7204	8.08715e-124	7.49463e-122	271.863	GOBP_RESPONSE_TO_LIGHT_STIMULUS
0.391752	-0.0125385	24.6904	1.51143e-123	1.39604e-121	271.24	GOCC_CYTOPLASMIC_RIBONUCLEOPROTEIN_GRANULE
0.611578	-0.0152865	24.6816	1.81789e-123	1.67354e-121	271.056	GOCC_BETA-CATENIN-TCF_COMPLEX
0.313282	-0.0147532	24.6793	1.90454e-123	1.74753e-121	271.01	GOMF_MICROTUBULE_BINDING
0.410019	-0.00461244	24.6736	2.14423e-123	1.96098e-121	270.891	GOCC_UBIQUITIN_LIGASE_COMPLEX
0.305022	-0.0155666	24.6535	3.26242e-123	2.97383e-121	270.473	HP_DEPRESSED_NASAL_BRIDGE
0.493053	-0.00319599	24.6381	4.4951e-123	4.07338e-121	270.154	GOBP_REGULATION_OF_RAC_PROTEIN_SIGNAL_TRANSDUCTION
0.347412	-0.0159221	24.6381	4.49797e-123	4.07338e-121	270.153	GOBP_STEM_CELL_POPULATION_MAINTENANCE
0.480273	-0.0111263	24.636	4.69538e-123	4.23834e-121	270.11	GOBP_REGULATION_OF_RNA_SPLICING
0.315587	-0.0163052	24.6274	5.61712e-123	5.05395e-121	269.931	HP_INTELLECTUAL_DISABILITY_MODERATE
0.502212	0.00030801	24.6266	5.70697e-123	5.11824e-121	269.916	GOBP_PROTEIN_K63-LINKED_DEUBIQUITINATION
0.414249	-0.00666143	24.6196	6.61001e-123	5.90906e-121	269.769	GOBP_PROTEIN_ACYLATION
0.280933	-0.0070466	24.603	9.33548e-123	8.31875e-121	269.425	GOBP_NEGATIVE_REGULATION_OF_MACROMOLECULE_METABOLIC_PROCESS
0.330084	-0.0133255	24.6026	9.40547e-123	8.35434e-121	269.418	GOMF_PURINE_RIBONUCLEOTIDE_BINDING
0.421271	-0.00775968	24.5958	1.08224e-122	9.58235e-121	269.278	GOBP_PROTEIN_AUTOUBIQUITINATION
0.311129	-0.0077277	24.5884	1.26332e-122	1.11501e-120	269.123	GOBP_NEGATIVE_REGULATION_OF_CELLULAR_METABOLIC_PROCESS
0.440898	-0.0238199	24.5856	1.34031e-122	1.17922e-120	269.065	HP_ABNORMAL_SPINAL_MENINGEAL_MORPHOLOGY
0.410133	-0.013995	24.5726	1.75228e-122	1.53681e-120	268.797	GOBP_AXONAL_TRANSPORT
0.514803	-0.00698141	24.5603	2.26254e-122	1.97809e-120	268.543	HP_INCREASED_LEVEL_OF_L_FUCOSE_IN_URINE
0.511338	-0.00228285	24.5469	2.9923e-122	2.6079e-120	268.264	GOBP_RAB_PROTEIN_SIGNAL_TRANSDUCTION
0.269567	-0.00794037	24.5221	5.00751e-122	4.35058e-120	267.751	GOBP_RHYTHMIC_PROCESS
0.420997	0.00182869	24.518	5.44823e-122	4.70409e-120	267.667	GOBP_DSRNA_PROCESSING
0.420997	0.00182869	24.518	5.44823e-122	4.70409e-120	267.667	GOBP_PRODUCTION_OF_SMALL_RNA_INVOLVED_IN_GENE_SILENCING_BY_RNA
0.363663	-0.0107863	24.5141	5.90737e-122	5.08472e-120	267.586	HP_ABNORMALITY_OF_UPPER_LIP_VERMILLION
0.413028	-0.00873354	24.5132	6.02359e-122	5.16876e-120	267.567	HP_TRUNCAL_OBESITY
0.358085	-0.0154952	24.5121	6.15226e-122	5.26293e-120	267.545	HP_PROMINENT_FOREHEAD
0.315917	-0.0124954	24.5102	6.40662e-122	5.46371e-120	267.505	HP_ABNORMALITY_OF_MOUTH_SHAPE
0.327085	-0.0140722	24.5065	6.91991e-122	5.88341e-120	267.428	HP_ABNORMAL_EYEBROW_MORPHOLOGY
0.323173	-0.018498	24.5003	7.86191e-122	6.66392e-120	267.301	HP_NEOPLASM_OF_THE_ENDOCRINE_SYSTEM
0.308069	-0.014995	24.4952	8.7401e-122	7.38578e-120	267.195	HP_APLASIA_HYPOPLASIA_INVOLVING_BONES_OF_THE_UPPER_LIMBS
0.581396	-0.00917179	24.4829	1.12856e-121	9.50796e-120	266.941	HP_B_CELL_LYMPHOMA
0.388655	-0.0130801	24.4779	1.2502e-121	1.05009e-119	266.839	HP_FIBROUS_TISSUE_NEOPLASM
0.314563	-0.0156399	24.4745	1.34118e-121	1.12311e-119	266.769	HP_APLASIA_HYPOPLASIA_OF_THE_EXTREMITIES
0.410709	-0.00900518	24.4742	1.3501e-121	1.12719e-119	266.762	GOBP_HEMATOPOIETIC_STEM_CELL_PROLIFERATION
0.496311	-0.0197258	24.47	1.47214e-121	1.2254e-119	266.676	GOMF_TAU-PROTEIN_KINASE_ACTIVITY
0.4339	-0.01211	24.4656	1.61431e-121	1.33852e-119	266.584	GOCC_P-BODY
0.331878	-0.0147814	24.4655	1.61766e-121	1.33852e-119	266.582	HP_APRAXIA
0.763408	-0.013597	24.4624	1.72425e-121	1.42248e-119	266.518	HP_DECREASED_LYMPHOCYTE_APOPTOSIS
0.411755	-0.0144376	24.462	1.7401e-121	1.43131e-119	266.509	HP_WIDELY_SPACED_TEETH
0.369646	-0.0068632	24.4555	1.98739e-121	1.6299e-119	266.377	HP_HYPERTHYROIDISM
0.327885	-0.0131917	24.4487	2.28988e-121	1.87245e-119	266.235	GOMF_RIBONUCLEOTIDE_BINDING
0.394058	-0.0201356	24.4466	2.39172e-121	1.94999e-119	266.192	HP_DISPROPORTIONATE_TALL_STATURE
0.28582	-0.00699315	24.4457	2.43574e-121	1.98007e-119	266.174	GOMF_DOUBLE-STRANDED_DNA_BINDING
0.354843	-0.00843509	24.4358	2.99166e-121	2.4249e-119	265.969	GOBP_BRAIN_MORPHOGENESIS
0.309727	-0.0141984	24.4341	3.09595e-121	2.50214e-119	265.935	HP_ABNORMALITY_OF_THE_MIDDLE_EAR
0.372041	-0.00966378	24.4279	3.51898e-121	2.83579e-119	265.807	GOBP_PEPTIDYL-THREONINE_MODIFICATION
0.28443	-0.0104912	24.4243	3.79435e-121	3.04886e-119	265.732	GOMF_TRANSITION_METAL_ION_BINDING
0.402471	-0.0103003	24.4157	4.52951e-121	3.62909e-119	265.555	GOMF_TRANSCRIPTION_COREPRESSOR_ACTIVITY
0.359792	-0.0143289	24.4146	4.63719e-121	3.70469e-119	265.532	HP_ROUND_FACE
0.526138	-0.00962467	24.4121	4.88478e-121	3.89131e-119	265.48	GOBP_PEPTIDYL-LYSINE_TRIMETHYLATION
0.345774	-0.0107297	24.3995	6.32926e-121	5.02761e-119	265.222	GOMF_TRANSFERASE_ACTIVITY,_TRANSFERRING_PHOSPHORUS-CONTAINING_GROUPS
0.341475	-0.0138952	24.3919	7.41688e-121	5.87476e-119	265.064	HP_ABNORMAL_PULMONARY_VALVE_PHYSIOLOGY
0.27859	-0.00777512	24.3794	9.59865e-121	7.5813e-119	264.807	GOMF_SEQUENCE-SPECIFIC_DOUBLE-STRANDED_DNA_BINDING
0.307802	-0.0117322	24.3748	1.056e-120	8.317e-119	264.712	HP_HYPODONTIA
0.402286	-0.0210011	24.373	1.09452e-120	8.59602e-119	264.676	HP_RECEPTIVE_LANGUAGE_DELAY
0.349585	-0.0152283	24.3704	1.15539e-120	9.0485e-119	264.622	GOBP_MICROTUBULE-BASED_TRANSPORT
0.317704	-0.00921053	24.3643	1.31029e-120	1.02328e-118	264.497	GOBP_POSITIVE_REGULATION_OF_CELLULAR_BIOSYNTHETIC_PROCESS
0.328234	-0.0132236	24.3636	1.32868e-120	1.03474e-118	264.483	GOMF_PURINE_NUCLEOTIDE_BINDING
0.344258	-0.0154441	24.3633	1.33741e-120	1.03862e-118	264.476	HP_RECURRENT_SINOPULMONARY_INFECTIONS
0.308106	-0.0079801	24.362	1.37499e-120	1.06483e-118	264.449	GOBP_NEGATIVE_REGULATION_OF_NITROGEN_COMPOUND_METABOLIC_PROCESS
0.358131	-0.0116326	24.3602	1.42603e-120	1.10129e-118	264.412	HP_DELAYED_ABILITY_TO_WALK
0.363789	-0.0124746	24.3564	1.54389e-120	1.18901e-118	264.333	HP_THIN_VERMILION_BORDER
0.413571	-0.00691485	24.3436	2.01062e-120	1.54418e-118	264.07	GOBP_HISTONE_MODIFICATION
0.407182	-0.00243454	24.3359	2.35682e-120	1.80507e-118	263.911	GOMF_REGULATORY_RNA_BINDING
0.427526	-0.0209023	24.3269	2.83675e-120	2.16669e-118	263.727	HP_IMPAIRED_TANDEM_GAIT
0.372103	-0.0129547	24.3266	2.85577e-120	2.17524e-118	263.72	HP_ABNORMALITY_OF_THE_HAIRLINE
0.514934	-0.00919718	24.3183	3.3886e-120	2.57404e-118	263.55	GOBP_POSITIVE_REGULATION_OF_PROTEIN_GLYCOSYLATION
0.406937	-0.0193886	24.3104	3.9871e-120	3.02042e-118	263.387	HP_RELATIVE_MACROCEPHALY
0.299327	-0.00867175	24.3102	4.00707e-120	3.0273e-118	263.382	HP_TONIC_SEIZURE
0.315909	-0.00935536	24.3053	4.42886e-120	3.33689e-118	263.283	GOBP_POSITIVE_REGULATION_OF_BIOSYNTHETIC_PROCESS
0.442737	-0.0101004	24.2979	5.15309e-120	3.87206e-118	263.132	GOMF_ATPASE-COUPLED_INTRAMEMBRANE_LIPID_TRANSPORTER_ACTIVITY
0.202217	-0.0116062	24.2845	6.79652e-120	5.09318e-118	262.856	HP_ABNORMAL_CIRCULATING_HORMONE_CONCENTRATION
0.385023	-0.0165925	24.2832	6.98355e-120	5.21927e-118	262.829	GOCC_NEURON_PROJECTION_CYTOPLASM
0.363049	-0.0105722	24.2829	7.02369e-120	5.23519e-118	262.823	HP_PLAGIOCEPHALY
0.519997	-0.00519125	24.2817	7.19808e-120	5.35083e-118	262.799	GOBP_GOLGI_TO_ENDOSOME_TRANSPORT
0.299817	-0.0175286	24.2753	8.21786e-120	6.09261e-118	262.666	HP_ABNORMALITY_OF_THE_CURVATURE_OF_THE_CORNEA
0.324144	-0.0138876	24.2747	8.31329e-120	6.14697e-118	262.655	GOBP_ORGANELLE_ASSEMBLY
0.292597	-0.0160228	24.2743	8.38719e-120	6.18516e-118	262.646	HP_FUNCTIONAL_ABNORMALITY_OF_THE_MIDDLE_EAR
0.314451	-0.0141213	24.2732	8.57676e-120	6.30823e-118	262.624	HP_CORTICAL_DYSPLASIA
0.343268	-0.0165871	24.2661	9.94087e-120	7.29225e-118	262.477	GOBP_MAINTENANCE_OF_CELL_NUMBER
0.32319	-0.0148746	24.2637	1.04443e-119	7.64137e-118	262.428	GOBP_ESTABLISHMENT_OF_CELL_POLARITY
0.394521	-0.00969106	24.2445	1.5496e-119	1.13076e-117	262.034	GOBP_REGULATION_OF_HISTONE_MODIFICATION
0.391766	-0.0123473	24.2413	1.65513e-119	1.2046e-117	261.969	GOBP_AXO-DENDRITIC_TRANSPORT
0.429776	-0.0107598	24.227	2.22047e-119	1.61184e-117	261.676	HP_PERIVENTRICULAR_HETEROTOPIA
0.252634	-0.00785355	24.2245	2.33768e-119	1.6925e-117	261.624	HP_APLASIA_HYPOPLASIA_AFFECTING_THE_FUNDUS
0.302522	-0.015567	24.219	2.61762e-119	1.89026e-117	261.512	HP_ABNORMALITY_OF_THE_ABDOMINAL_WALL
0.328372	-0.0116471	24.2164	2.76014e-119	1.98802e-117	261.459	GOBP_PEPTIDYL-AMINO_ACID_MODIFICATION
0.364059	-0.0199054	24.2106	3.11108e-119	2.23499e-117	261.34	HP_DEVIATION_OF_THE_HALLUX
0.309573	-0.013578	24.1839	5.38077e-119	3.85557e-117	260.793	HP_ABNORMAL_LOWER_LIMB_BONE_MORPHOLOGY
0.321936	-0.0122773	24.174	6.60206e-119	4.71852e-117	260.59	HP_ABNORMALITY_OF_THE_MIDFACE
0.314325	-0.0115478	24.1708	7.05441e-119	5.02889e-117	260.523	HP_ABNORMAL_RENAL_PELVIS_MORPHOLOGY
0.348739	-0.0142269	24.1659	7.80186e-119	5.5475e-117	260.423	HP_ABNORMALITY_OF_THE_NASAL_TIP
0.298446	-0.0125916	24.1631	8.25707e-119	5.8562e-117	260.367	HP_ABNORMALITY_OF_THE_DENTITION
0.565969	-0.0194836	24.163	8.28144e-119	5.85854e-117	260.364	GOMF_I-SMAD_BINDING
0.320818	-0.00657404	24.1581	9.15838e-119	6.46247e-117	260.263	GOMF_DNA_BINDING
0.408316	-0.010738	24.1562	9.52153e-119	6.68479e-117	260.225	GOBP_SOMATIC_DIVERSIFICATION_OF_IMMUNE_RECEPTORS_VIA_GERMLINE_RECOMBINATION_WITHIN_A_SINGLE_LOCUS
0.408316	-0.010738	24.1562	9.52153e-119	6.68479e-117	260.225	GOBP_SOMATIC_CELL_DNA_RECOMBINATION
0.407789	-0.00512853	24.1517	1.04284e-118	7.30302e-117	260.134	GOBP_HISTONE_DEACETYLATION
0.285794	-0.0203036	24.1435	1.23556e-118	8.63093e-117	259.965	HP_AMBLYOPIA
0.602846	-0.00253168	24.1418	1.27957e-118	8.91597e-117	259.93	GOBP_GOLGI_RIBBON_FORMATION
0.407263	-0.00303111	24.1381	1.37827e-118	9.57964e-117	259.856	GOCC_AGGRESOME
0.343303	-0.0156853	24.1339	1.50473e-118	1.04325e-116	259.768	HP_MACROTIA
0.401611	-0.0106712	24.133	1.53061e-118	1.05856e-116	259.751	GOBP_STEM_CELL_DIVISION
0.456711	-0.0131805	24.125	1.80478e-118	1.24507e-116	259.587	HP_MORPHOLOGICAL_ABNORMALITY_OF_THE_VESTIBULE_OF_THE_INNER_EAR
0.360605	-0.00614297	24.1234	1.86617e-118	1.28424e-116	259.554	GOBP_REGULATION_OF_ORGANELLE_ASSEMBLY
0.327773	-0.0186262	24.1214	1.94317e-118	1.33393e-116	259.514	HP_ABNORMAL_MENINGEAL_MORPHOLOGY
0.1957	-0.00846174	24.1173	2.11234e-118	1.44649e-116	259.43	GOBP_REPRODUCTION
0.353602	-0.0160868	24.1131	2.30421e-118	1.574e-116	259.344	HP_SMALL_HAND
0.321173	-0.0158306	24.1129	2.31244e-118	1.57575e-116	259.34	HP_ABSENT_SPEECH
0.281638	-0.00720651	24.0872	3.91888e-118	2.66388e-116	258.814	GOBP_NEGATIVE_REGULATION_OF_METABOLIC_PROCESS
0.420669	-0.00560284	24.0841	4.17601e-118	2.82813e-116	258.751	GOBP_PROTEIN_ACETYLATION
0.355649	-0.0130263	24.084	4.18085e-118	2.82813e-116	258.75	HP_ABNORMALITY_OF_THE_ACHILLES_TENDON
0.339181	-0.0183915	24.0831	4.26308e-118	2.87675e-116	258.73	HP_INGUINAL_HERNIA
0.335743	-0.0158796	24.0827	4.29174e-118	2.88908e-116	258.724	HP_LONG_PHILTRUM
0.299188	-0.0142643	24.0811	4.43317e-118	2.97707e-116	258.691	GOMF_TUBULIN_BINDING
0.304228	-0.0146939	24.078	4.73206e-118	3.17014e-116	258.626	HP_ABNORMAL_NASAL_BRIDGE_MORPHOLOGY
0.310838	-0.0133218	24.0685	5.74856e-118	3.84186e-116	258.432	HP_PES_PLANUS
0.311273	-0.0121309	24.061	6.69118e-118	4.4611e-116	258.281	GOBP_POSITIVE_REGULATION_OF_NEUROGENESIS
0.345387	-0.0122832	24.0597	6.88285e-118	4.57792e-116	258.253	HP_HIRSUTISM
0.314718	-0.0137299	24.0594	6.92293e-118	4.59359e-116	258.247	HP_ABNORMAL_LIP_MORPHOLOGY
0.403631	-0.00867419	24.0572	7.23994e-118	4.79249e-116	258.202	GOBP_PEPTIDYL-LYSINE_MODIFICATION
0.359876	-0.0110831	24.0525	7.96574e-118	5.26042e-116	258.107	GOBP_POSITIVE_REGULATION_OF_PLASMA_MEMBRANE_BOUNDED_CELL_PROJECTION_ASSEMBLY
0.329751	-0.0147257	24.0516	8.12476e-118	5.35271e-116	258.088	HP_ABNORMALITY_OF_CRANIAL_SUTURES
0.361103	-0.00956876	24.0504	8.32627e-118	5.47251e-116	258.063	HP_ASYMMETRIC_GROWTH
0.500127	-0.0111752	24.0472	8.87462e-118	5.81916e-116	258	HP_LYMPHOCYTOSIS
0.236719	-0.00887321	24.0319	1.21537e-117	7.95053e-116	257.686	GOMF_DNA-BINDING_TRANSCRIPTION_ACTIVATOR_ACTIVITY
0.195263	-0.00842244	24.0205	1.53448e-117	9.99456e-116	257.454	GOBP_REPRODUCTIVE_PROCESS
0.382955	-0.00448818	24.0205	1.53502e-117	9.99456e-116	257.453	GOBP_POSITIVE_REGULATION_OF_DNA_RECOMBINATION
0.311874	-0.0150691	24.0191	1.57781e-117	1.02491e-115	257.426	HP_CONGENITAL_MALFORMATION_OF_THE_GREAT_ARTERIES
0.353815	-0.010891	24.0183	1.60416e-117	1.0396e-115	257.41	HP_ABNORMAL_NIPPLE_MORPHOLOGY
0.27204	-0.00898398	24.015	1.71591e-117	1.10944e-115	257.342	GOMF_RNA_POLYMERASE_II_TRANSCRIPTION_REGULATORY_REGION_SEQUENCE-SPECIFIC_DNA_BINDING
0.420973	-0.0108461	24.0112	1.85415e-117	1.19604e-115	257.265	GOBP_FACE_MORPHOGENESIS
0.603769	0.00183169	24.0074	2.00635e-117	1.29121e-115	257.187	GOMF_PROTEIN_ADP-RIBOSYLASE_ACTIVITY
0.498229	-0.0113534	24.0044	2.13255e-117	1.36927e-115	257.126	HP_CURLY_HAIR
0.347224	-0.0149233	23.9978	2.44077e-117	1.56355e-115	256.991	HP_ABNORMAL_PALMAR_DERMATOGLYPHICS
0.383744	-0.0137614	23.9965	2.50403e-117	1.60039e-115	256.966	HP_NARROW_PALPEBRAL_FISSURE
0.331414	-0.0181573	23.9946	2.60666e-117	1.66216e-115	256.926	GOBP_DENDRITIC_SPINE_MORPHOGENESIS
0.235955	-0.00870034	23.9935	2.66315e-117	1.6943e-115	256.904	GOMF_DNA-BINDING_TRANSCRIPTION_ACTIVATOR_ACTIVITY,_RNA_POLYMERASE_II-SPECIFIC
0.463887	-0.0208402	23.9841	3.22464e-117	2.04684e-115	256.714	GOBP_REGULATION_OF_ALTERNATIVE_MRNA_SPLICING,_VIA_SPLICEOSOME
0.514944	-0.0154316	23.973	4.04681e-117	2.56286e-115	256.487	HP_VOLVULUS
0.324087	-0.00962615	23.9621	5.05621e-117	3.19483e-115	256.265	GOBP_POSITIVE_REGULATION_OF_NITROGEN_COMPOUND_METABOLIC_PROCESS
0.395263	-0.0151435	23.9618	5.08908e-117	3.20831e-115	256.259	HP_PAPILLEDEMA
0.320858	-0.0155877	23.9595	5.33736e-117	3.35723e-115	256.211	HP_LONG_FINGERS
0.602646	-0.008171	23.9547	5.88337e-117	3.68527e-115	256.114	GOBP_HISTONE_DEUBIQUITINATION
0.461368	-0.00851786	23.9547	5.88541e-117	3.68527e-115	256.114	HP_MILD_POSTNATAL_GROWTH_RETARDATION
0.309429	-0.00998525	23.954	5.96446e-117	3.72638e-115	256.101	HP_ASTHMA
0.3318	-0.012669	23.9483	6.69812e-117	4.17536e-115	255.985	HP_EXODEVIATION
0.355885	-0.0112594	23.9342	8.9438e-117	5.56276e-115	255.697	HP_ABNORMAL_MORPHOLOGY_OF_THE_ABDOMINAL_MUSCULATURE
0.305969	-0.0107135	23.932	9.35498e-117	5.80552e-115	255.652	HP_URINARY_INCONTINENCE
0.328446	-0.0139282	23.9285	1.00439e-116	6.21916e-115	255.581	HP_ABNORMALITY_OF_UPPER_LIP
0.388692	-0.0141414	23.9277	1.02062e-116	6.30564e-115	255.565	GOBP_POSITIVE_REGULATION_OF_DENDRITIC_SPINE_DEVELOPMENT
0.356149	-0.0132573	23.9234	1.11336e-116	6.86335e-115	255.478	HP_ARNOLD_CHIARI_MALFORMATION
0.33667	-0.0114859	23.9108	1.44041e-116	8.85977e-115	255.222	GOBP_POSITIVE_REGULATION_OF_WNT_SIGNALING_PATHWAY
0.274015	-0.0114024	23.9089	1.49709e-116	9.18809e-115	255.183	HP_ABNORMALITY_OF_THE_THYROID_GLAND
0.374239	-0.00894384	23.9012	1.7529e-116	1.07344e-114	255.026	GOBP_PROTEIN_IMPORT_INTO_NUCLEUS
0.396614	-0.00504066	23.8866	2.35661e-116	1.43997e-114	254.731	GOBP_MACROMOLECULE_DEACYLATION
0.282222	-0.0128226	23.8754	2.9607e-116	1.80512e-114	254.504	HP_POLYHYDRAMNIOS
0.339486	-0.014641	23.8714	3.21081e-116	1.95332e-114	254.423	HP_ABNORMALITY_OF_THE_PHILTRUM
1.03382	0.00149008	23.8685	3.4106e-116	2.07034e-114	254.363	GOBP_FORMALDEHYDE_BIOSYNTHETIC_PROCESS
0.569062	-0.00572354	23.8682	3.43126e-116	2.07834e-114	254.357	GOBP_HISTONE_H3-K9_DEMETHYLATION
0.278593	-0.0103589	23.8585	4.18092e-116	2.52691e-114	254.16	HP_HYPOPLASIA_OF_PENIS
0.260099	-0.00875923	23.8541	4.56581e-116	2.75355e-114	254.072	GOMF_DNA-BINDING_TRANSCRIPTION_FACTOR_ACTIVITY
0.388666	-0.0199088	23.8477	5.20378e-116	3.1315e-114	253.941	GOMF_PHOSPHATIDYLINOSITOL-4-PHOSPHATE_BINDING
0.418411	-0.012405	23.8451	5.48777e-116	3.29527e-114	253.889	GOBP_POSITIVE_REGULATION_OF_ISOTYPE_SWITCHING
0.507556	-0.00784641	23.8339	6.8886e-116	4.12752e-114	253.662	GOCC_CYTOPLASMIC_STRESS_GRANULE
0.27904	-0.0109264	23.8329	7.03581e-116	4.20666e-114	253.641	HP_POLYPHAGIA
0.346623	-0.0121093	23.8315	7.23466e-116	4.31626e-114	253.613	HP_OTITIS_MEDIA
0.494633	-0.00152601	23.8308	7.33863e-116	4.3679e-114	253.599	GOBP_REGULATION_OF_CHROMATIN_ORGANIZATION
0.332338	-0.015322	23.8307	7.35262e-116	4.3679e-114	253.597	HP_HIGH_FOREHEAD
0.410365	-0.00923584	23.8232	8.57237e-116	5.08164e-114	253.444	GOMF_TRANSCRIPTION_COACTIVATOR_ACTIVITY
0.372738	-0.00936665	23.8187	9.39422e-116	5.55698e-114	253.353	GOMF_GTPASE_ACTIVATOR_ACTIVITY
0.751477	-0.0356837	23.8151	1.01082e-115	5.95397e-114	253.28	GOBP_HISTONE_H3-K27_DEMETHYLATION
0.751477	-0.0356837	23.8151	1.01082e-115	5.95397e-114	253.28	GOMF_HISTONE_H3-TRI/DI-METHYL-LYSINE-27_DEMETHYLASE_ACTIVITY
0.394126	-0.00626844	23.8118	1.08089e-115	6.35328e-114	253.213	GOBP_REGULATION_OF_PROTEIN_GLYCOSYLATION
0.447847	-0.00626199	23.8068	1.19517e-115	7.01015e-114	253.113	GOMF_SIGNALING_RECEPTOR_COMPLEX_ADAPTOR_ACTIVITY
0.437978	-0.0124519	23.802	1.31859e-115	7.71778e-114	253.015	GOBP_PROTEIN_ADP-RIBOSYLATION
0.374112	-0.00877442	23.8015	1.33179e-115	7.77868e-114	253.005	GOBP_IMPORT_INTO_NUCLEUS
0.398297	-0.0176727	23.7928	1.58904e-115	9.26176e-114	252.829	GOBP_MITOCHONDRION_LOCALIZATION
0.302494	-0.0158868	23.7833	1.92642e-115	1.12047e-113	252.637	HP_TUBE_FEEDING
0.322906	-0.0105121	23.7774	2.17365e-115	1.26162e-113	252.517	GOBP_POSITIVE_REGULATION_OF_CELL_PROJECTION_ORGANIZATION
0.632133	-0.00119014	23.7715	2.45037e-115	1.41927e-113	252.397	GOBP_REGULATION_OF_PHOSPHATIDYLINOSITOL_DEPHOSPHORYLATION
0.320051	-0.017624	23.7704	2.50201e-115	1.44617e-113	252.376	GOBP_DNA_METHYLATION_OR_DEMETHYLATION
0.363429	-0.0137094	23.7688	2.5842e-115	1.49058e-113	252.344	HP_BRACHYCEPHALY
0.802906	0.0169075	23.7683	2.6119e-115	1.50344e-113	252.333	GOBP_RESPONSE_TO_17ALPHA-ETHYNYLESTRADIOL
0.365799	-0.0114791	23.7645	2.82175e-115	1.62087e-113	252.256	HP_LARGE_FACE
0.429491	-0.00665642	23.7639	2.85793e-115	1.63827e-113	252.244	GOCC_PHOSPHATIDYLINOSITOL_3-KINASE_COMPLEX
0.312765	-0.00664674	23.7518	3.65461e-115	2.09065e-113	251.999	GOBP_RNA_METABOLIC_PROCESS
0.394863	-0.00502477	23.7452	4.17462e-115	2.38322e-113	251.866	GOBP_PROTEIN_DEACYLATION
0.41838	-0.0204	23.7378	4.84749e-115	2.76168e-113	251.717	HP_THICK_NASAL_ALAE
0.40702	-0.0059095	23.7206	6.87219e-115	3.90717e-113	251.369	GOBP_UBIQUITIN-DEPENDENT_PROTEIN_CATABOLIC_PROCESS
0.19399	-0.00560687	23.7107	8.39668e-115	4.76417e-113	251.17	GOBP_MULTI-ORGANISM_PROCESS
0.332735	-0.0232133	23.7036	9.69385e-115	5.48897e-113	251.026	HP_TYPICAL_ABSENCE_SEIZURE
0.613128	-0.0101396	23.7016	1.01106e-114	5.71329e-113	250.984	GOCC_PHAGOPHORE_ASSEMBLY_SITE_MEMBRANE
0.298595	-0.0132608	23.6975	1.09838e-114	6.19414e-113	250.902	HP_MYOPIA
0.343582	-0.0120967	23.697	1.10811e-114	6.23636e-113	250.893	HP_APLASIA_CUTIS_CONGENITA
0.363326	-0.0116199	23.6946	1.16346e-114	6.53465e-113	250.844	GOCC_NUCLEAR_MEMBRANE
0.371682	-0.0106472	23.6895	1.29085e-114	7.23551e-113	250.741	GOBP_PEPTIDYL-THREONINE_PHOSPHORYLATION
0.726183	0.00560658	23.6889	1.3065e-114	7.30851e-113	250.729	GOBP_RNA_SECONDARY_STRUCTURE_UNWINDING
0.322546	-0.0195382	23.6873	1.35042e-114	7.53906e-113	250.696	HP_SMALL_FACE
0.30638	-0.0158125	23.686	1.38507e-114	7.71698e-113	250.671	HP_ABNORMAL_MORPHOLOGY_OF_THE_GREAT_VESSELS
0.254506	-0.00886653	23.6797	1.57361e-114	8.7499e-113	250.544	GOMF_DNA-BINDING_TRANSCRIPTION_FACTOR_ACTIVITY,_RNA_POLYMERASE_II-SPECIFIC
0.304319	-0.0176833	23.6786	1.60986e-114	8.93361e-113	250.521	HP_HERNIA
0.335996	-0.009004	23.6678	2.00114e-114	1.10828e-112	250.304	GOBP_REGULATION_OF_CELL_PROJECTION_ASSEMBLY
0.308043	-0.0102298	23.6635	2.18374e-114	1.20701e-112	250.217	HP_ABNORMALITY_OF_THE_BREAST
0.356169	-0.0122613	23.6549	2.59803e-114	1.43314e-112	250.044	GOBP_CYTOSKELETON-DEPENDENT_INTRACELLULAR_TRANSPORT
0.287143	-0.0119009	23.6497	2.88659e-114	1.58917e-112	249.939	GOCC_CYTOSKELETON
0.341147	-0.0238234	23.6433	3.28646e-114	1.80573e-112	249.81	HP_OROFACIAL_DYSKINESIA
0.44674	-0.0107771	23.6338	3.98273e-114	2.18398e-112	249.618	GOMF_TRANSCRIPTION_COREGULATOR_BINDING
0.291564	-0.0130207	23.6216	5.09856e-114	2.79036e-112	249.372	HP_EPILEPTIC_SPASM
0.329903	-0.0106933	23.6144	5.89771e-114	3.22138e-112	249.227	GOMF_PYROPHOSPHATASE_ACTIVITY
0.367648	-0.0102921	23.6136	5.99131e-114	3.26609e-112	249.211	GOCC_SCF_UBIQUITIN_LIGASE_COMPLEX
0.186574	-0.00526317	23.6132	6.03639e-114	3.28422e-112	249.204	GOBP_MULTI-ORGANISM_REPRODUCTIVE_PROCESS
0.377182	-0.020059	23.5992	8.01229e-114	4.35074e-112	248.921	HP_PSYCHOGENIC_NON_EPILEPTIC_SEIZURE
0.306635	-0.0191756	23.5976	8.2825e-114	4.48869e-112	248.888	HP_ABNORMALITY_OF_THE_ELBOW
0.370521	-0.0114128	23.5963	8.49556e-114	4.5952e-112	248.863	HP_BROAD_NASAL_TIP
0.250012	-0.0167239	23.5839	1.091e-113	5.8897e-112	248.614	HP_PRENATAL_MATERNAL_ABNORMALITY
0.335086	-0.00880932	23.5795	1.19282e-113	6.42692e-112	248.525	GOBP_REGULATION_OF_PLASMA_MEMBRANE_BOUNDED_CELL_PROJECTION_ASSEMBLY
0.490204	-0.00997792	23.5672	1.53032e-113	8.22938e-112	248.276	GOBP_REGULATION_OF_HEMATOPOIETIC_PROGENITOR_CELL_DIFFERENTIATION
0.368369	-0.00900504	23.5654	1.58524e-113	8.49187e-112	248.241	GOMF_GTPASE_REGULATOR_ACTIVITY
0.368369	-0.00900504	23.5654	1.58524e-113	8.49187e-112	248.241	GOMF_NUCLEOSIDE-TRIPHOSPHATASE_REGULATOR_ACTIVITY
0.500195	-0.0067253	23.5614	1.71807e-113	9.18574e-112	248.161	GOBP_NEGATIVE_REGULATION_OF_ESTABLISHMENT_OF_PROTEIN_LOCALIZATION_TO_MITOCHONDRION
0.287043	-0.0142728	23.5437	2.45456e-113	1.30982e-111	247.805	HP_ABNORMAL_DISTAL_PHALANX_MORPHOLOGY_OF_FINGER
0.275207	-0.0157513	23.5405	2.61936e-113	1.39508e-111	247.741	HP_EEG_WITH_FOCAL_EPILEPTIFORM_DISCHARGES
0.460144	-0.0210046	23.54	2.64912e-113	1.40824e-111	247.729	GOMF_TRANSFORMING_GROWTH_FACTOR_BETA_RECEPTOR_BINDING
0.302883	-0.00975605	23.5395	2.67633e-113	1.41999e-111	247.719	HP_IMPAIRMENT_OF_ACTIVITIES_OF_DAILY_LIVING
0.57973	-0.00754448	23.5286	3.3285e-113	1.76265e-111	247.502	HP_ABNORMAL_T_CELL_ACTIVATION
0.370887	-0.00112163	23.5255	3.54287e-113	1.8726e-111	247.44	GOBP_INTRACELLULAR_STEROID_HORMONE_RECEPTOR_SIGNALING_PATHWAY
0.487289	-0.0108833	23.513	4.56528e-113	2.40842e-111	247.187	GOBP_REGULATION_OF_MRNA_PROCESSING
0.404427	-0.00774083	23.5099	4.85853e-113	2.55827e-111	247.125	GOBP_LAMELLIPODIUM_ASSEMBLY
0.302812	-0.0131221	23.5023	5.65372e-113	2.97135e-111	246.974	GOBP_MICROTUBULE-BASED_PROCESS
0.382737	-0.0195442	23.4972	6.27281e-113	3.29051e-111	246.87	HP_ISCHEMIC_STROKE
0.389125	-0.0101416	23.4923	6.91365e-113	3.61984e-111	246.773	GOBP_REGULATION_OF_RAS_PROTEIN_SIGNAL_TRANSDUCTION
0.65802	0.00210832	23.4869	7.72219e-113	4.03557e-111	246.663	GOMF_SUMO-SPECIFIC_PROTEASE_ACTIVITY
0.309411	-0.0097093	23.4854	7.95268e-113	4.14823e-111	246.634	HP_ABNORMAL_FACIAL_EXPRESSION
0.328543	-0.0106481	23.4821	8.50191e-113	4.41813e-111	246.567	GOMF_HYDROLASE_ACTIVITY,_ACTING_ON_ACID_ANHYDRIDES
0.328543	-0.0106481	23.4821	8.50191e-113	4.41813e-111	246.567	GOMF_HYDROLASE_ACTIVITY,_ACTING_ON_ACID_ANHYDRIDES,_IN_PHOSPHORUS-CONTAINING_ANHYDRIDES
0.486545	-0.00104053	23.4786	9.11152e-113	4.72609e-111	246.498	GOBP_HETEROCHROMATIN_ASSEMBLY
0.250849	-0.00947489	23.4727	1.02569e-112	5.3103e-111	246.38	HP_ABNORMALITY_OF_REPRODUCTIVE_SYSTEM_PHYSIOLOGY
0.37617	-0.00700192	23.4675	1.14006e-112	5.89142e-111	246.275	GOCC_CENTRIOLAR_SATELLITE
0.369338	-0.0132367	23.4672	1.14748e-112	5.91881e-111	246.268	GOBP_TRANSPORT_ALONG_MICROTUBULE
0.374016	-0.0105624	23.4659	1.17735e-112	6.06163e-111	246.243	HP_SPASTIC_GAIT
0.361248	-0.0175513	23.463	1.24752e-112	6.411e-111	246.185	HP_WIDE_NOSE
0.321485	-0.00919192	23.4621	1.26936e-112	6.51118e-111	246.168	GOBP_POSITIVE_REGULATION_OF_CELLULAR_METABOLIC_PROCESS
0.325152	-0.0179506	23.4596	1.33548e-112	6.83776e-111	246.117	HP_JOINT_HYPERFLEXIBILITY
0.338279	-0.016304	23.4562	1.4304e-112	7.31027e-111	246.049	HP_HIP_DYSPLASIA
0.453401	-0.0122319	23.4551	1.46376e-112	7.46705e-111	246.026	HP_AGENESIS_OF_PERMANENT_TEETH
0.330029	-0.0123866	23.4542	1.4907e-112	7.59058e-111	246.008	HP_LOW_SET_POSTERIORLY_ROTATED_EARS
0.325488	-0.0183246	23.4531	1.52134e-112	7.73239e-111	245.987	HP_ABNORMAL_HEART_VALVE_PHYSIOLOGY
0.419836	-0.00514709	23.4498	1.62706e-112	8.25464e-111	245.92	GOBP_PEPTIDYL-LYSINE_ACETYLATION
0.563574	-0.000403142	23.4487	1.66214e-112	8.41729e-111	245.899	HP_UVEAL_MELANOMA
0.287623	-0.0161047	23.4327	2.29335e-112	1.15927e-110	245.578	HP_ABNORMAL_EMOTION_AFFECT_BEHAVIOR
0.312889	-0.0138072	23.4313	2.36193e-112	1.19177e-110	245.549	HP_ABNORMALITY_OF_THE_CALVARIA
0.435553	0.00031162	23.4281	2.51799e-112	1.26821e-110	245.485	GOBP_CELLULAR_RESPONSE_TO_GLUCOSE_STARVATION
0.348832	-0.0181446	23.4249	2.68375e-112	1.34925e-110	245.422	HP_THYROID_CARCINOMA
0.30491	-0.0133531	23.4244	2.71324e-112	1.36162e-110	245.411	HP_ABNORMAL_PALATE_MORPHOLOGY
0.399385	-0.0103378	23.4205	2.92977e-112	1.46505e-110	245.334	HP_NEOPLASM_OF_THE_TONGUE
0.402428	-0.00565387	23.4205	2.9299e-112	1.46505e-110	245.334	GOBP_MODIFICATION-DEPENDENT_MACROMOLECULE_CATABOLIC_PROCESS
0.340188	-0.0138511	23.416	3.20917e-112	1.60182e-110	245.243	HP_TOOTH_MALPOSITION
0.393105	-0.00995491	23.4155	3.24216e-112	1.61539e-110	245.233	GOBP_VESICLE_CYTOSKELETAL_TRAFFICKING
0.311691	-0.0170239	23.4151	3.26971e-112	1.6262e-110	245.225	HP_ABNORMAL_AORTIC_MORPHOLOGY
0.363656	-0.0150223	23.4107	3.57289e-112	1.77381e-110	245.136	HP_PECTUS_EXCAVATUM
0.471622	-0.00914413	23.4095	3.65396e-112	1.81083e-110	245.114	GOMF_PROTEIN_KINASE_C_ACTIVITY
0.477488	-0.00401761	23.409	3.69314e-112	1.82699e-110	245.103	GOBP_POSITIVE_REGULATION_OF_TELOMERE_CAPPING
0.329124	-0.0185666	23.4088	3.70866e-112	1.83141e-110	245.099	GOBP_NEGATIVE_REGULATION_OF_CYTOSKELETON_ORGANIZATION
0.439267	-0.0108023	23.4085	3.72997e-112	1.83867e-110	245.093	GOBP_PROTEIN_MONOUBIQUITINATION
0.242281	-0.0054648	23.4069	3.85632e-112	1.89758e-110	245.06	GOBP_NEGATIVE_REGULATION_OF_GENE_EXPRESSION
0.363312	-0.0129765	23.4024	4.21618e-112	2.07099e-110	244.971	HP_IMPAIRED_VIBRATION_SENSATION_IN_THE_LOWER_LIMBS
0.380724	-0.0114842	23.386	5.85868e-112	2.87272e-110	244.643	GOBP_RAS_PROTEIN_SIGNAL_TRANSDUCTION
0.410252	-0.00946983	23.3845	6.03856e-112	2.95571e-110	244.613	GOBP_ANDROGEN_RECEPTOR_SIGNALING_PATHWAY
0.453565	-0.000290595	23.3814	6.43079e-112	3.14216e-110	244.551	GOBP_POSITIVE_REGULATION_OF_MACROAUTOPHAGY
0.319863	-0.0141038	23.3783	6.83738e-112	3.33496e-110	244.489	HP_INCREASED_HEAD_CIRCUMFERENCE
0.431263	-0.00805478	23.3727	7.65896e-112	3.72915e-110	244.376	GOBP_POSITIVE_REGULATION_OF_ORGANELLE_ASSEMBLY
0.403211	-0.00557559	23.3721	7.74406e-112	3.76399e-110	244.365	GOBP_MODIFICATION-DEPENDENT_PROTEIN_CATABOLIC_PROCESS
0.335478	-0.012994	23.3709	7.93938e-112	3.85219e-110	244.34	HP_GASTROSTOMY_TUBE_FEEDING_IN_INFANCY
0.332714	-0.0103018	23.37	8.07383e-112	3.9106e-110	244.324	GOBP_CELLULAR_MACROMOLECULE_METABOLIC_PROCESS
0.287466	-0.0125773	23.3662	8.72103e-112	4.21673e-110	244.247	HP_ABNORMAL_TESTIS_MORPHOLOGY
0.470623	0.00251051	23.3649	8.95251e-112	4.32114e-110	244.221	GOBP_MIRNA_METABOLIC_PROCESS
0.318003	-0.016407	23.3627	9.35942e-112	4.50972e-110	244.176	HP_ABNORMAL_TOENAIL_MORPHOLOGY
0.464717	-0.00536328	23.3528	1.14063e-111	5.48649e-110	243.979	GOCC_ORGANELLE_MEMBRANE_CONTACT_SITE
0.565307	-0.0221517	23.3497	1.21416e-111	5.83008e-110	243.917	GOBP_REGULATION_OF_PRO-B_CELL_DIFFERENTIATION
0.524997	-0.0171439	23.3483	1.24788e-111	5.98165e-110	243.89	GOBP_REGULATION_OF_ER_TO_GOLGI_VESICLE-MEDIATED_TRANSPORT
0.528846	-0.0150162	23.3425	1.40095e-111	6.70381e-110	243.774	GOBP_REGULATION_OF_LYMPHOID_PROGENITOR_CELL_DIFFERENTIATION
0.40316	-0.0141436	23.3359	1.60087e-111	7.64733e-110	243.642	GOMF_SMAD_BINDING
0.343514	-0.0179664	23.3339	1.66534e-111	7.94165e-110	243.602	HP_NARROW_FACE
0.350491	-0.018188	23.3289	1.8429e-111	8.77336e-110	243.501	HP_LONG_EYELASHES
0.383058	-0.0115988	23.2999	3.28781e-111	1.56252e-109	242.924	GOCC_RIBONUCLEOPROTEIN_GRANULE
0.395673	-0.0143193	23.2905	3.96932e-111	1.88319e-109	242.737	GOCC_AXON_CYTOPLASM
0.438255	-0.0080049	23.2881	4.16692e-111	1.97357e-109	242.688	GOBP_REGULATION_OF_MRNA_METABOLIC_PROCESS
0.394596	-0.00957894	23.2826	4.65319e-111	2.20014e-109	242.578	HP_LOWER_LIMB_ASYMMETRY
0.401107	-0.00338713	23.2808	4.82654e-111	2.27823e-109	242.542	HP_LYMPHOMA
0.47383	-0.014012	23.2789	5.01252e-111	2.362e-109	242.504	GOCC_SEX_CHROMOSOME
0.292716	-0.0103053	23.2784	5.05997e-111	2.38032e-109	242.495	GOCC_TRANSCRIPTION_REGULATOR_COMPLEX
0.364058	-0.00222245	23.2699	5.99316e-111	2.81456e-109	242.326	HP_BLADDER_NEOPLASM
0.350494	-0.0126734	23.2689	6.11859e-111	2.86862e-109	242.305	HP_PULMONIC_STENOSIS
0.256858	-0.00952954	23.2665	6.41465e-111	3.00236e-109	242.258	HP_ABNORMALITY_OF_THYROID_PHYSIOLOGY
0.265422	-0.00713595	23.2599	7.32747e-111	3.42384e-109	242.126	HP_MICROPENIS
0.51924	-0.0123209	23.2591	7.44523e-111	3.46721e-109	242.11	GOMF_HISTONE_DEMETHYLASE_ACTIVITY
0.51924	-0.0123209	23.2591	7.44523e-111	3.46721e-109	242.11	GOMF_PROTEIN_DEMETHYLASE_ACTIVITY
0.320401	-0.0137958	23.2553	8.03451e-111	3.73537e-109	242.034	HP_ABNORMAL_HEART_VALVE_MORPHOLOGY
0.312016	-0.0148644	23.2544	8.18084e-111	3.79706e-109	242.016	HP_ABNORMAL_THORAX_MORPHOLOGY
0.426504	-0.012238	23.2513	8.69232e-111	4.02773e-109	241.955	HP_ABNORMAL_VISUAL_FIXATION
0.309449	-0.0180065	23.2491	9.09073e-111	4.20533e-109	241.911	HP_TALIPES_EQUINOVARUS
0.326587	-0.0100385	23.246	9.66543e-111	4.46376e-109	241.85	HP_SOFT_TISSUE_SARCOMA
0.270171	-0.0105876	23.2438	1.01122e-110	4.66233e-109	241.805	HP_EXTERNAL_GENITAL_HYPOPLASIA
0.306266	-0.0142598	23.2405	1.07955e-110	4.96916e-109	241.739	GOBP_REGULATION_OF_DENDRITE_DEVELOPMENT
0.300701	-0.0149652	23.2273	1.40422e-110	6.45291e-109	241.477	HP_ABNORMALITY_OF_LOWER_LIP
0.293433	-0.0159949	23.2252	1.46509e-110	6.72151e-109	241.435	HP_ABNORMALITY_OF_UPPER_LIMB_JOINT
0.336331	-0.0172494	23.2138	1.83911e-110	8.42356e-109	241.208	HP_ASTIGMATISM
0.309162	-0.0133452	23.2122	1.89964e-110	8.68649e-109	241.176	HP_ABNORMAL_RESPIRATORY_SYSTEM_MORPHOLOGY
0.339893	-0.0161901	23.2118	1.91294e-110	8.73294e-109	241.169	HP_DILATION_OF_LATERAL_VENTRICLES
0.37394	-0.0120866	23.2118	1.91615e-110	8.73324e-109	241.167	GOBP_SMALL_GTPASE_MEDIATED_SIGNAL_TRANSDUCTION
0.496751	-0.00310374	23.2112	1.93889e-110	8.82244e-109	241.156	GOBP_POSITIVE_REGULATION_OF_MRNA_CATABOLIC_PROCESS
0.297623	-0.0140056	23.2101	1.9796e-110	8.99296e-109	241.135	HP_ABNORMAL_ESOPHAGUS_PHYSIOLOGY
0.292907	-0.0102217	23.2003	2.40921e-110	1.09267e-108	240.939	HP_ABNORMALITY_OF_THE_LOWER_URINARY_TRACT
0.535897	-0.0163946	23.2001	2.41611e-110	1.09402e-108	240.936	GOMF_SIRNA_BINDING
0.316584	-0.00919242	23.1932	2.77502e-110	1.25449e-108	240.798	GOBP_MACROMOLECULE_BIOSYNTHETIC_PROCESS
0.586545	0.00166273	23.1862	3.19204e-110	1.44067e-108	240.659	GOBP_ASTRAL_MICROTUBULE_ORGANIZATION
0.594687	0.000149955	23.176	3.9088e-110	1.7613e-108	240.457	GOBP_PROTEIN_LOCALIZATION_TO_PHAGOPHORE_ASSEMBLY_SITE
0.286816	-0.0132294	23.1741	4.05835e-110	1.82573e-108	240.42	HP_EXCESSIVE_SALIVATION
0.301737	-0.0103134	23.1708	4.33326e-110	1.94626e-108	240.354	HP_ABNORMAL_LARYNX_MORPHOLOGY
0.379827	-0.0200656	23.1569	5.72488e-110	2.56715e-108	240.077	HP_ABNORMALITY_OF_HAND_JOINT_MOBILITY
0.324889	-0.0104696	23.1543	6.02638e-110	2.69799e-108	240.026	GOMF_ATP-DEPENDENT_ACTIVITY
0.323618	-0.00694153	23.1512	6.41655e-110	2.86805e-108	239.963	HP_APHASIA
0.382297	-0.00380177	23.1427	7.59752e-110	3.39047e-108	239.795	HP_ABNORMAL_LARGE_INTESTINE_PHYSIOLOGY
0.289447	-0.0146775	23.1358	8.70461e-110	3.87829e-108	239.659	HP_ABNORMAL_PHALANGEAL_JOINT_MORPHOLOGY_OF_THE_HAND
0.291343	-0.0127394	23.1352	8.80815e-110	3.91815e-108	239.647	HP_IMPAIRMENT_IN_PERSONALITY_FUNCTIONING
0.30484	-0.0176558	23.1314	9.50277e-110	4.22039e-108	239.572	HP_POSITIONAL_FOOT_DEFORMITY
0.294632	-0.0177382	23.1249	1.08182e-109	4.79693e-108	239.442	HP_APLASIA_HYPOPLASIA_INVOLVING_THE_NOSE
0.378205	-0.00996681	23.1184	1.23155e-109	5.45216e-108	239.313	GOBP_NEGATIVE_REGULATION_OF_SMALL_GTPASE_MEDIATED_SIGNAL_TRANSDUCTION
0.300015	-0.0133096	23.1162	1.28668e-109	5.68719e-108	239.27	HP_ABNORMAL_FINGER_PHALANX_MORPHOLOGY
0.267279	-0.0152492	23.1112	1.42082e-109	6.27008e-108	239.171	HP_ATONIC_SEIZURE
0.355417	-0.00983981	23.1089	1.48763e-109	6.55452e-108	239.125	GOBP_INSULIN_RECEPTOR_SIGNALING_PATHWAY
0.276055	-0.0127595	23.1076	1.52629e-109	6.71421e-108	239.099	HP_ABNORMAL_EXTERNAL_GENITALIA
0.31659	-0.00907811	23.1033	1.66429e-109	7.30974e-108	239.013	GOBP_CELLULAR_MACROMOLECULE_BIOSYNTHETIC_PROCESS
0.311705	-0.0140384	23.1009	1.74435e-109	7.64929e-108	238.966	HP_LIMB_HYPERTONIA
0.397935	-0.00933052	23.0998	1.78454e-109	7.81319e-108	238.944	GOBP_TOR_SIGNALING
0.609015	-0.00902526	23.0967	1.89825e-109	8.29798e-108	238.882	GOBP_3'-UTR-MEDIATED_MRNA_DESTABILIZATION
0.286502	-0.00810466	23.087	2.30012e-109	1.00389e-107	238.691	GOBP_GENE_EXPRESSION
0.308089	-0.0207522	23.0814	2.57294e-109	1.12121e-107	238.579	HP_ABSENT_TOE
0.320181	-0.0103131	23.0802	2.63285e-109	1.14552e-107	238.556	GOBP_POSITIVE_REGULATION_OF_MACROMOLECULE_METABOLIC_PROCESS
0.436961	-0.0176126	23.0779	2.75724e-109	1.19776e-107	238.51	GOMF_DEMETHYLASE_ACTIVITY
0.544372	-0.0220445	23.0777	2.76493e-109	1.19923e-107	238.507	GOCC_EXTRINSIC_COMPONENT_OF_ENDOSOME_MEMBRANE
0.384369	-0.0112811	23.0683	3.3365e-109	1.44488e-107	238.32	HP_HYPOPLASTIC_NIPPLES
0.525094	-0.0145786	23.0648	3.57675e-109	1.54651e-107	238.251	GOBP_HISTONE_H3-K9_ACETYLATION
0.286777	-0.0131659	23.0628	3.72476e-109	1.60801e-107	238.21	HP_RADIAL_DEVIATION_OF_THE_HAND_OR_OF_FINGERS_OF_THE_HAND
0.311666	-0.00795083	23.061	3.85577e-109	1.66199e-107	238.176	HP_DECREASED_FACIAL_EXPRESSION
0.381653	-0.0086405	23.0608	3.87508e-109	1.66772e-107	238.171	HP_THIN_UPPER_LIP_VERMILION
0.310214	-0.0129446	23.0524	4.57929e-109	1.96775e-107	238.004	HP_ABNORMAL_URETER_PHYSIOLOGY
0.465551	-0.0139531	23.0454	5.25671e-109	2.25535e-107	237.867	HP_STRIAE_DISTENSAE
0.496166	-0.00171187	23.0452	5.2803e-109	2.26199e-107	237.862	GOBP_FC-EPSILON_RECEPTOR_SIGNALING_PATHWAY
0.301862	-0.0157901	23.0431	5.50249e-109	2.35354e-107	237.821	HP_ABNORMALITY_OF_THE_CERVICAL_SPINE
0.481859	-0.00466728	23.043	5.51749e-109	2.35633e-107	237.819	GOBP_MITOTIC_G2_DNA_DAMAGE_CHECKPOINT_SIGNALING
0.298331	-0.0138961	23.0385	6.02657e-109	2.56979e-107	237.731	HP_NEOPLASM_OF_THE_LIVER
0.30759	-0.0128129	23.0338	6.62352e-109	2.82002e-107	237.637	HP_ABNORMALITY_OF_THE_FOREHEAD
0.508287	6.93622e-05	23.0197	8.74873e-109	3.71915e-107	237.359	GOBP_PROTEIN_DEGLYCOSYLATION
0.465537	-0.00336111	23.0196	8.77717e-109	3.72554e-107	237.356	GOBP_HETEROCHROMATIN_ORGANIZATION
0.323443	-0.0129927	23.0187	8.93191e-109	3.78544e-107	237.339	HP_HIGH_PALATE
0.323416	-0.0171386	23.0135	9.89516e-109	4.1873e-107	237.236	HP_ABNORMALITY_OF_DENTAL_MORPHOLOGY
0.276577	-0.0162731	23.0107	1.04594e-108	4.41935e-107	237.181	HP_ABNORMAL_CORNEA_MORPHOLOGY
0.34901	-0.0129196	23.0047	1.17962e-108	4.97661e-107	237.061	HP_IRREGULAR_HYPERPIGMENTATION
0.384379	-0.0126305	23.0046	1.18158e-108	4.97732e-107	237.06	GOBP_PROTEIN_AUTOPHOSPHORYLATION
0.436662	-0.00733162	23.0002	1.28805e-108	5.41761e-107	236.974	GOMF_RNA_POLYMERASE_BINDING
0.293855	-0.0131049	22.9997	1.30255e-108	5.47031e-107	236.963	GOBP_CYTOSKELETON_ORGANIZATION
0.376132	-0.00836837	22.9973	1.36495e-108	5.72372e-107	236.916	GOBP_REGULATION_OF_DNA_RECOMBINATION
0.448231	-0.00870215	22.9967	1.38193e-108	5.7862e-107	236.904	GOBP_POSITIVE_REGULATION_OF_LAMELLIPODIUM_ASSEMBLY
0.819203	0.00167464	22.9957	1.40827e-108	5.88762e-107	236.885	GOBP_EARLY_VIRAL_TRANSCRIPTION
0.389737	-0.00602257	22.9956	1.41155e-108	5.89248e-107	236.882	GOMF_SMALL_GTPASE_BINDING
0.3234	-0.0153572	22.9929	1.49057e-108	6.21302e-107	236.828	HP_ABNORMALITY_OF_THE_PINNA
0.392383	-0.00577396	22.9859	1.71204e-108	7.12545e-107	236.69	HP_URINARY_BLADDER_SPHINCTER_DYSFUNCTION
0.397543	-0.0128702	22.9765	2.0611e-108	8.56542e-107	236.505	GOBP_CIRCADIAN_REGULATION_OF_GENE_EXPRESSION
0.309746	-0.0145903	22.9749	2.12814e-108	8.83084e-107	236.473	HP_WIDE_NASAL_BRIDGE
0.297427	-0.0158033	22.9744	2.15001e-108	8.9083e-107	236.463	HP_ABNORMAL_UPPER_LIMB_BONE_MORPHOLOGY
0.382864	-0.0060448	22.9596	2.8849e-108	1.19354e-106	236.17	GOBP_REGULATION_OF_PROTEIN_ACETYLATION
0.327318	-0.0201793	22.9547	3.17404e-108	1.31121e-106	236.075	HP_NARROW_PALATE
0.313539	-0.00960007	22.9527	3.30196e-108	1.36203e-106	236.035	GOBP_MACROMOLECULE_METABOLIC_PROCESS
0.297014	-0.0135377	22.9496	3.5107e-108	1.44599e-106	235.974	HP_ABNORMAL_EYELID_MORPHOLOGY
0.425731	-0.005609	22.9491	3.54896e-108	1.45959e-106	235.964	HP_HODGKIN_LYMPHOMA
0.446371	-0.00903311	22.9448	3.86749e-108	1.58824e-106	235.878	GOMF_UBIQUITIN_CONJUGATING_ENZYME_BINDING
0.365091	-0.0178609	22.934	4.78579e-108	1.96245e-106	235.666	HP_HYPEREXTENSIBILITY_OF_THE_FINGER_JOINTS
0.40522	-0.0108276	22.9314	5.0334e-108	2.06095e-106	235.615	GOBP_GOLGI_ORGANIZATION
0.32081	-0.00957135	22.9293	5.24875e-108	2.14597e-106	235.574	GOMF_TRANSFERASE_ACTIVITY
0.543618	-0.00200404	22.9269	5.51007e-108	2.2495e-106	235.525	HP_ABNORMAL_RIB_OSSIFICATION
0.406128	-0.0148011	22.9203	6.27174e-108	2.5567e-106	235.396	HP_ABNORMAL_HAIR_WHORL
0.289782	-0.0145246	22.9085	7.92221e-108	3.22479e-106	235.163	HP_ABNORMAL_HAND_MORPHOLOGY
0.489095	-0.01232	22.9077	8.04434e-108	3.26972e-106	235.148	GOBP_STRESS-INDUCED_PREMATURE_SENESCENCE
0.403953	-0.0105529	22.9023	8.95341e-108	3.63391e-106	235.041	GOBP_REGULATION_OF_TOR_SIGNALING
0.391351	-0.00905682	22.8964	1.00625e-107	4.07811e-106	234.925	GOBP_REGULATION_OF_NUCLEOCYTOPLASMIC_TRANSPORT
0.377644	-0.0114984	22.8936	1.06283e-107	4.30115e-106	234.87	GOBP_REGULATION_OF_SMALL_GTPASE_MEDIATED_SIGNAL_TRANSDUCTION
0.31519	-0.015886	22.8884	1.17955e-107	4.76655e-106	234.767	HP_ABNORMAL_SIZE_OF_THE_PALPEBRAL_FISSURES
0.320101	-0.0137159	22.8872	1.2079e-107	4.87404e-106	234.743	HP_ABNORMALITY_OF_THE_PALPEBRAL_FISSURES
0.350882	-0.00666546	22.8855	1.24883e-107	5.03188e-106	234.71	GOBP_INTRACELLULAR_RECEPTOR_SIGNALING_PATHWAY
0.375854	-0.0182408	22.885	1.25957e-107	5.06781e-106	234.701	GOCC_DENDRITE_CYTOPLASM
0.372211	-0.0125224	22.884	1.28716e-107	5.17133e-106	234.68	GOBP_PROTEIN-CONTAINING_COMPLEX_LOCALIZATION
0.300947	-0.0146215	22.8829	1.31513e-107	5.2761e-106	234.658	HP_APLASIA_HYPOPLASIA_INVOLVING_THE_SKELETON
0.362283	-0.0110114	22.8653	1.86235e-107	7.46068e-106	234.311	HP_MACULE
0.342822	-0.00248466	22.8651	1.86644e-107	7.46629e-106	234.309	GOBP_STEROID_HORMONE_MEDIATED_SIGNALING_PATHWAY
0.27433	-0.011387	22.859	2.10676e-107	8.41556e-106	234.189	GOBP_DEVELOPMENTAL_GROWTH
0.413929	-0.00520641	22.852	2.41854e-107	9.64709e-106	234.051	GOBP_INTERNAL_PROTEIN_AMINO_ACID_ACETYLATION
0.307563	-0.00917763	22.8502	2.50506e-107	9.97788e-106	234.016	GOBP_CELLULAR_NITROGEN_COMPOUND_BIOSYNTHETIC_PROCESS
0.325355	-0.0139833	22.8436	2.85493e-107	1.13552e-105	233.886	GOBP_REGULATION_OF_MUSCLE_HYPERTROPHY
0.24045	-0.0128311	22.8395	3.09459e-107	1.22908e-105	233.805	HP_ABNORMAL_UVEA_MORPHOLOGY
0.395574	-0.00814508	22.8343	3.43114e-107	1.35887e-105	233.702	GOBP_NUCLEOCYTOPLASMIC_TRANSPORT
0.395574	-0.00814508	22.8343	3.43114e-107	1.35887e-105	233.702	GOBP_NUCLEAR_TRANSPORT
0.323635	-0.0177554	22.8288	3.82017e-107	1.51079e-105	233.595	HP_MEGALENCEPHALY
0.647896	0.00242681	22.8286	3.83601e-107	1.5149e-105	233.591	HP_CONNECTIVE_TISSUE_NEVI
0.317675	-0.015439	22.8225	4.32538e-107	1.70574e-105	233.472	GOBP_MICROTUBULE_POLYMERIZATION_OR_DEPOLYMERIZATION
0.444629	-0.00292928	22.822	4.37629e-107	1.72336e-105	233.46	GOBP_TELOMERE_CAPPING
0.294004	-0.0114862	22.8184	4.69385e-107	1.8458e-105	233.39	HP_CEREBRAL_VISUAL_IMPAIRMENT
0.399137	-0.0150823	22.8157	4.95256e-107	1.94479e-105	233.337	HP_ENLARGED_THORAX
0.314013	-0.0126163	22.815	5.02006e-107	1.96852e-105	233.323	GOCC_MICROTUBULE_CYTOSKELETON
0.296183	-0.0168186	22.8131	5.21197e-107	2.04089e-105	233.286	HP_CHRONIC_LUNG_DISEASE
0.299591	-0.018026	22.7999	6.75462e-107	2.64124e-105	233.027	HP_CONGENITAL_DIAPHRAGMATIC_HERNIA
0.296278	-0.013199	22.7997	6.79065e-107	2.6516e-105	233.022	HP_ECLABION
0.228636	-0.0094044	22.7942	7.56657e-107	2.95043e-105	232.914	GOCC_CHROMATIN
0.309567	-0.0102123	22.7812	9.77246e-107	3.80524e-105	232.659	GOBP_REGULATION_OF_CELLULAR_PROCESS
0.430829	-0.012173	22.7667	1.30095e-106	5.05858e-105	232.374	GOBP_POSITIVE_REGULATION_OF_LAMELLIPODIUM_ORGANIZATION
0.299575	-0.0147392	22.7595	1.49802e-106	5.81674e-105	232.234	HP_ABNORMALITY_OF_THE_FONTANELLES_OR_CRANIAL_SUTURES
0.30935	-0.0129426	22.7554	1.62299e-106	6.29322e-105	232.154	HP_ABNORMALITY_OF_TOE
0.317237	-0.00986933	22.7539	1.67276e-106	6.47717e-105	232.124	GOBP_TRANSFORMING_GROWTH_FACTOR_BETA_RECEPTOR_SIGNALING_PATHWAY
0.374813	-0.0114008	22.7463	1.94206e-106	7.50948e-105	231.975	HP_LYMPHEDEMA
0.394715	-0.0154241	22.7452	1.98424e-106	7.6619e-105	231.954	HP_OLIGODONTIA
0.424091	-0.0153192	22.7437	2.04547e-106	7.88741e-105	231.923	HP_INCOMITANT_STRABISMUS
0.437213	-0.0126414	22.7353	2.41058e-106	9.28238e-105	231.76	GOBP_VIRAL_TRANSCRIPTION
0.510377	-0.0179836	22.7272	2.82882e-106	1.08778e-104	231.6	GOBP_POSITIVE_REGULATION_OF_ENDOPLASMIC_RETICULUM_STRESS-INDUCED_INTRINSIC_APOPTOTIC_SIGNALING_PATHWAY
0.306928	-0.0120624	22.719	3.32022e-106	1.27498e-104	231.44	HP_CRYPTORCHIDISM
0.361785	-0.0152613	22.7188	3.3325e-106	1.27793e-104	231.437	HP_ABNORMALITY_OF_THE_COLUMELLA
0.636099	-0.00538658	22.7171	3.45027e-106	1.32127e-104	231.402	HP_SLOWED_SLURRED_SPEECH
0.328332	-0.0135999	22.7137	3.68753e-106	1.41019e-104	231.336	GOBP_HEMATOPOIETIC_PROGENITOR_CELL_DIFFERENTIATION
0.461742	-0.00272897	22.693	5.53411e-106	2.11345e-104	230.931	GOBP_NEGATIVE_REGULATION_OF_GENE_EXPRESSION,_EPIGENETIC
0.273611	-0.014699	22.6823	6.83528e-106	2.60678e-104	230.721	HP_ABNORMALITY_OF_THE_SMALL_INTESTINE
0.267872	-0.0113541	22.6769	7.59404e-106	2.89219e-104	230.616	HP_INTERICTAL_EEG_ABNORMALITY
0.374386	-0.0117566	22.6764	7.66612e-106	2.91564e-104	230.607	HP_THORACOLUMBAR_SCOLIOSIS
0.430673	-0.0126456	22.6741	8.02242e-106	3.04699e-104	230.561	GOBP_VESICLE_TRANSPORT_ALONG_MICROTUBULE
0.367466	-0.00608896	22.6708	8.55294e-106	3.24405e-104	230.497	GOBP_POSITIVE_REGULATION_OF_CATABOLIC_PROCESS
0.728173	0.00340478	22.6699	8.71405e-106	3.30065e-104	230.479	GOBP_REGULATION_OF_FC-GAMMA_RECEPTOR_SIGNALING_PATHWAY_INVOLVED_IN_PHAGOCYTOSIS
0.39007	-0.00570582	22.662	1.01673e-105	3.84586e-104	230.325	GOBP_PROTEOLYSIS_INVOLVED_IN_CELLULAR_PROTEIN_CATABOLIC_PROCESS
0.415491	-0.0126435	22.6605	1.04864e-105	3.96119e-104	230.294	GOBP_REGULATION_OF_ISOTYPE_SWITCHING
0.311955	-0.00973136	22.6594	1.06966e-105	4.03509e-104	230.275	HP_ABNORMALITY_OF_THE_UPPER_RESPIRATORY_TRACT
0.414942	-0.0156345	22.6575	1.1117e-105	4.18799e-104	230.236	GOMF_PROTEIN_SERINE/THREONINE/TYROSINE_KINASE_ACTIVITY
0.442447	-0.0110656	22.6413	1.52643e-105	5.74262e-104	229.92	GOBP_PROTEIN_K48-LINKED_UBIQUITINATION
0.287094	-0.0128999	22.636	1.69462e-105	6.36672e-104	229.816	HP_PTOSIS
0.292332	-0.0136343	22.6312	1.86036e-105	6.98e-104	229.723	HP_ABNORMALITY_OF_THE_VOICE
0.317766	-0.0196168	22.6296	1.92114e-105	7.19833e-104	229.691	HP_BROAD_THUMB
0.367654	-0.0136792	22.6268	2.02884e-105	7.59165e-104	229.637	GOBP_REGULATION_OF_PROTEIN-CONTAINING_COMPLEX_DISASSEMBLY
0.232099	-0.0102122	22.6257	2.07424e-105	7.75108e-104	229.615	GOBP_PALLIUM_DEVELOPMENT
0.515261	-0.0122199	22.6238	2.15194e-105	8.03062e-104	229.578	HP_HEMIMEGALENCEPHALY
0.284046	-0.0109323	22.6231	2.18065e-105	8.12688e-104	229.565	HP_MOTOR_DELAY
0.367596	-0.0117839	22.6213	2.25944e-105	8.40922e-104	229.529	GOBP_SOMATIC_DIVERSIFICATION_OF_IMMUNE_RECEPTORS
0.384825	-0.0189086	22.6204	2.3005e-105	8.5506e-104	229.511	HP_SPINAL_CORD_LESION
0.522911	-0.0113008	22.6177	2.42401e-105	8.99763e-104	229.459	GOCC_MAGNESIUM-DEPENDENT_PROTEIN_SERINE/THREONINE_PHOSPHATASE_COMPLEX
0.373734	-0.00390059	22.6161	2.50002e-105	9.26741e-104	229.429	GOBP_POSITIVE_REGULATION_OF_CELLULAR_CATABOLIC_PROCESS
0.450905	-0.000158948	22.6119	2.71577e-105	1.00538e-103	229.346	HP_THICK_HAIR
0.571363	-0.00601547	22.6118	2.72386e-105	1.00703e-103	229.343	GOMF_HISTONE_H3-METHYL-LYSINE-9_DEMETHYLASE_ACTIVITY
0.375282	-0.00889469	22.6057	3.06622e-105	1.1321e-103	229.225	GOBP_POSITIVE_REGULATION_OF_HISTONE_MODIFICATION
0.30289	-0.0151491	22.6008	3.37463e-105	1.24432e-103	229.13	GOBP_DENDRITIC_SPINE_ORGANIZATION
0.482872	-0.00222706	22.594	3.85813e-105	1.42071e-103	228.996	GOBP_RNA_DESTABILIZATION
0.315812	-0.0140473	22.5935	3.89093e-105	1.43089e-103	228.988	HP_PATENT_DUCTUS_ARTERIOSUS
0.331131	-0.0130001	22.592	4.00709e-105	1.47007e-103	228.958	HP_AMAUROSIS_FUGAX
0.380913	-0.00558668	22.592	4.00804e-105	1.47007e-103	228.958	GOBP_CELLULAR_MACROMOLECULE_CATABOLIC_PROCESS
0.399268	-0.00590616	22.5906	4.12091e-105	1.50948e-103	228.931	GOMF_NUCLEAR_RECEPTOR_BINDING
0.298635	-0.014216	22.5885	4.29237e-105	1.57022e-103	228.89	GOMF_CARBOHYDRATE_DERIVATIVE_BINDING
0.826651	0.000268651	22.5884	4.30569e-105	1.57302e-103	228.887	GOBP_NEGATIVE_REGULATION_OF_SYNAPTIC_VESICLE_EXOCYTOSIS
0.309073	-0.0134641	22.5854	4.5609e-105	1.66407e-103	228.829	HP_ABNORMAL_AORTIC_VALVE_MORPHOLOGY
0.329304	-0.0125177	22.5791	5.16135e-105	1.88068e-103	228.706	HP_SLANTING_OF_THE_PALPEBRAL_FISSURE
0.46833	-0.00144645	22.5785	5.228e-105	1.90247e-103	228.693	GOBP_PROTEIN_LOCALIZATION_TO_CHROMATIN
0.302387	-0.0142941	22.5777	5.30469e-105	1.92786e-103	228.679	HP_ABNORMALITY_OF_THE_CURVATURE_OF_THE_VERTEBRAL_COLUMN
0.335019	-0.0132716	22.5775	5.32258e-105	1.93183e-103	228.676	HP_LOWER_LIMB_HYPERREFLEXIA
0.314608	-0.0102622	22.5755	5.54082e-105	2.00842e-103	228.635	GOBP_POSITIVE_REGULATION_OF_METABOLIC_PROCESS
0.268406	-0.0114858	22.5721	5.91607e-105	2.14165e-103	228.57	GOBP_RESPONSE_TO_RADIATION
0.483843	-0.00428338	22.5633	7.0261e-105	2.54018e-103	228.399	GOBP_RESPONSE_TO_OXYGEN-GLUCOSE_DEPRIVATION
0.416276	-0.00477918	22.5614	7.29473e-105	2.63387e-103	228.361	GOBP_INTERNAL_PEPTIDYL-LYSINE_ACETYLATION
0.349236	-0.0183121	22.5598	7.53502e-105	2.7171e-103	228.329	GOBP_GENETIC_IMPRINTING
0.29521	-0.00865379	22.5583	7.74839e-105	2.78717e-103	228.301	GOBP_ORGANIC_CYCLIC_COMPOUND_METABOLIC_PROCESS
0.352526	-0.0161003	22.5583	7.74938e-105	2.78717e-103	228.301	HP_HYPOPLASTIC_ILIAC_WING
0.220464	-0.00876789	22.5571	7.93632e-105	2.85072e-103	228.277	HP_ABNORMALITY_OF_THE_PITUITARY_GLAND
0.545963	-0.00237156	22.5524	8.70313e-105	3.12212e-103	228.185	GOBP_NUCLEAR-TRANSCRIBED_MRNA_POLY(A)_TAIL_SHORTENING
0.264127	-0.00889183	22.551	8.94637e-105	3.20524e-103	228.158	HP_GENERALIZED_ONSET_SEIZURE
0.302285	-0.0147169	22.5507	8.99755e-105	3.21943e-103	228.152	HP_ABNORMALITY_OF_FACIAL_SKELETON
0.269759	-0.018209	22.5505	9.02735e-105	3.22594e-103	228.149	HP_FOCAL_MOTOR_SEIZURE
0.314952	-0.0136884	22.5502	9.09156e-105	3.24472e-103	228.142	HP_PES_CAVUS
0.325327	-0.0175638	22.5458	9.90824e-105	3.53165e-103	228.056	GOBP_NEGATIVE_REGULATION_OF_MICROTUBULE_POLYMERIZATION_OR_DEPOLYMERIZATION
0.416278	-0.00694537	22.5431	1.04468e-104	3.71886e-103	228.003	GOBP_REGULATION_OF_MRNA_CATABOLIC_PROCESS
0.30123	-0.0123782	22.5415	1.07688e-104	3.82858e-103	227.973	GOBP_WNT_SIGNALING_PATHWAY
0.300729	-0.0125265	22.5412	1.0835e-104	3.8472e-103	227.967	GOBP_CELL-CELL_SIGNALING_BY_WNT
0.355477	-0.0128463	22.531	1.32092e-104	4.68422e-103	227.77	HP_GENERALIZED_HIRSUTISM
0.3274	-0.00912115	22.5288	1.38156e-104	4.89302e-103	227.725	HP_ABNORMAL_STOMACH_MORPHOLOGY
0.313083	-0.0130846	22.5281	1.39948e-104	4.95017e-103	227.712	HP_ABNORMALITY_OF_GLOBE_LOCATION
0.318382	-0.0111129	22.5264	1.44668e-104	5.11061e-103	227.679	GOBP_PROTEIN_PHOSPHORYLATION
0.294682	-0.0156994	22.5262	1.45185e-104	5.12237e-103	227.676	HP_FLEXION_CONTRACTURE_OF_DIGIT
0.388378	-0.012315	22.5255	1.47211e-104	5.18728e-103	227.662	GOBP_JNK_CASCADE
0.385425	-0.00544295	22.5216	1.58794e-104	5.58835e-103	227.586	GOMF_GTPASE_BINDING
0.388249	-0.00921451	22.5189	1.67321e-104	5.88099e-103	227.534	GOBP_SOMATIC_RECOMBINATION_OF_IMMUNOGLOBULIN_GENE_SEGMENTS
0.325103	-0.00989327	22.5181	1.70156e-104	5.97308e-103	227.517	GOBP_REGULATION_OF_GLUCOSE_METABOLIC_PROCESS
0.414987	-0.0191033	22.5136	1.85563e-104	6.5057e-103	227.431	HP_FRONTAL_CORTICAL_ATROPHY
0.267139	-0.0119429	22.513	1.88076e-104	6.58549e-103	227.418	HP_SPARSE_HAIR
0.36184	-0.0109716	22.5076	2.0867e-104	7.29743e-103	227.314	HALLMARK_UV_RESPONSE_DN
0.989712	0.00690532	22.5018	2.34001e-104	8.17298e-103	227.2	GOBP_ENDOCRINE_SIGNALING
0.381885	-0.0199818	22.4935	2.74848e-104	9.58761e-103	227.039	HP_INCISOR_MACRODONTIA
0.616481	-0.000840105	22.4917	2.84609e-104	9.91568e-103	227.005	GOMF_INSULIN_BINDING
0.320826	-0.0138435	22.4858	3.19331e-104	1.11114e-102	226.89	HP_THICK_VERMILION_BORDER
0.304893	-0.0121364	22.4855	3.21561e-104	1.1175e-102	226.883	GOBP_REGULATION_OF_EMBRYONIC_DEVELOPMENT
0.309988	-0.00708682	22.4851	3.23618e-104	1.12325e-102	226.877	GOBP_NUCLEIC_ACID_METABOLIC_PROCESS
0.417831	-0.00784758	22.4846	3.2682e-104	1.13295e-102	226.867	HP_PITUITARY_ADENOMA
0.278355	-0.0118633	22.4833	3.35792e-104	1.1626e-102	226.84	GOBP_POSITIVE_REGULATION_OF_NERVOUS_SYSTEM_DEVELOPMENT
0.388714	-0.00562328	22.4818	3.45416e-104	1.19443e-102	226.812	GOBP_CELLULAR_PROTEIN_CATABOLIC_PROCESS
0.758885	-0.00348545	22.4764	3.83969e-104	1.3261e-102	226.706	GOMF_PHOSPHATIDYLINOSITOL-4-PHOSPHATE_PHOSPHATASE_ACTIVITY
0.394272	-0.014247	22.4754	3.91574e-104	1.35069e-102	226.687	GOBP_REGULATION_OF_GTP_BINDING
0.510841	-0.00859384	22.4693	4.40444e-104	1.51738e-102	226.57	GOCC_PLATELET_DENSE_TUBULAR_NETWORK_MEMBRANE
0.35541	-0.0171281	22.4665	4.65416e-104	1.60142e-102	226.515	HP_WIDE_MOUTH
0.265569	-0.00962659	22.4644	4.84948e-104	1.66657e-102	226.474	HP_FOCAL_ONSET_SEIZURE
0.422798	-0.00443047	22.4574	5.56175e-104	1.90899e-102	226.337	GOBP_HISTONE_ACETYLATION
0.626436	-0.00914231	22.4562	5.68677e-104	1.94949e-102	226.315	GOBP_COPII-COATED_VESICLE_CARGO_LOADING
0.498575	-0.00864309	22.4486	6.59572e-104	2.2583e-102	226.167	GOBP_VESICLE_TARGETING
0.311491	-0.0139932	22.444	7.22318e-104	2.4701e-102	226.077	HP_UNDERDEVELOPED_NASAL_ALAE
0.383569	-0.0192724	22.4402	7.76569e-104	2.65235e-102	226.004	HP_DILATATION_OF_THE_CEREBRAL_ARTERY
0.34131	-0.018971	22.4389	7.96463e-104	2.71697e-102	225.979	HP_HYPOPLASTIC_FINGERNAIL
0.514847	0.00222366	22.4348	8.63449e-104	2.94186e-102	225.899	GOBP_PHOSPHATIDYLINOSITOL-3-PHOSPHATE_BIOSYNTHETIC_PROCESS
0.527083	0.0092321	22.4274	9.96556e-104	3.39122e-102	225.756	HP_THICK_CORPUS_CALLOSUM
0.313563	-0.0113261	22.4267	1.01046e-103	3.43432e-102	225.742	GOMF_ORGANIC_CYCLIC_COMPOUND_BINDING
0.291842	-0.0120359	22.4263	1.01875e-103	3.45829e-102	225.734	HP_ABNORMAL_CONJUGATE_EYE_MOVEMENT
0.303643	-0.0149266	22.42	1.15264e-103	3.908e-102	225.611	HP_APLASIA_HYPOPLASIA_OF_THE_DISTAL_PHALANGES_OF_THE_HAND
0.439637	-0.00890431	22.4113	1.36339e-103	4.61694e-102	225.444	GOBP_MICROTUBULE_NUCLEATION
0.287801	-0.00871882	22.4106	1.38354e-103	4.67947e-102	225.429	HP_ABNORMALITY_OF_CENTRAL_NERVOUS_SYSTEM_ELECTROPHYSIOLOGY
0.299023	-0.010571	22.4048	1.54973e-103	5.23519e-102	225.316	GOBP_NEGATIVE_REGULATION_OF_CELLULAR_PROCESS
0.259851	-0.0117457	22.3978	1.77305e-103	5.98232e-102	225.182	GOCC_SUPRAMOLECULAR_COMPLEX
0.409552	-0.0104113	22.394	1.91021e-103	6.43728e-102	225.107	HP_CAFE_AU_LAIT_SPOT
0.435836	0.000289771	22.3895	2.08588e-103	7.02077e-102	225.02	GOMF_MIRNA_BINDING
0.596005	0.00744862	22.3893	2.09495e-103	7.04279e-102	225.015	GOBP_AMINOPHOSPHOLIPID_TRANSPORT
0.306651	-0.0134835	22.3876	2.16473e-103	7.26858e-102	224.983	HP_ABNORMALITY_OF_THE_EXTERNAL_NOSE
0.462249	-0.00989086	22.3802	2.49717e-103	8.37472e-102	224.84	GOBP_POSITIVE_REGULATION_OF_TRANSCRIPTION_FROM_RNA_POLYMERASE_II_PROMOTER_INVOLVED_IN_CELLULAR_RESPONSE_TO_CHEMICAL_STIMULUS
0.274623	-0.0133083	22.38	2.50627e-103	8.39509e-102	224.837	HP_ABNORMALITY_OF_THE_SCROTUM
0.501181	0.00782173	22.3779	2.61142e-103	8.73678e-102	224.796	GOBP_REGULATION_OF_MIRNA_METABOLIC_PROCESS
0.444709	-0.00739076	22.3716	2.95264e-103	9.8665e-102	224.673	GOCC_HISTONE_DEACETYLASE_COMPLEX
0.327814	-0.00909923	22.365	3.35776e-103	1.12068e-101	224.545	GOCC_NUCLEUS
0.336595	-0.0106471	22.3642	3.41138e-103	1.13721e-101	224.53	HP_OPEN_MOUTH
0.463946	-0.0126732	22.3545	4.11308e-103	1.36948e-101	224.343	GOBP_REGULATION_OF_MRNA_SPLICING,_VIA_SPLICEOSOME
0.300278	-0.0154356	22.3457	4.88762e-103	1.62543e-101	224.171	HP_ABNORMAL_FACIAL_SHAPE
0.335572	-0.0133333	22.3454	4.91293e-103	1.63189e-101	224.166	HP_ABNORMAL_STERNUM_MORPHOLOGY
0.281494	-0.015728	22.3449	4.96026e-103	1.64565e-101	224.157	GOCC_MICROTUBULE
0.352097	-0.0146044	22.3314	6.44352e-103	2.13519e-101	223.896	HP_ACHILLES_TENDON_CONTRACTURE
0.339962	-0.00949052	22.3263	7.11853e-103	2.35606e-101	223.797	HP_DEEP_PLANTAR_CREASES
0.298529	-0.00838896	22.326	7.1628e-103	2.3679e-101	223.79	GOBP_CELLULAR_AROMATIC_COMPOUND_METABOLIC_PROCESS
0.360124	-0.0263267	22.3203	7.99599e-103	2.6402e-101	223.681	HP_INAPPROPRIATE_LAUGHTER
0.398654	-0.0121221	22.3168	8.55993e-103	2.82305e-101	223.613	GOMF_PHOSPHOPROTEIN_BINDING
0.311921	-0.0131125	22.3107	9.63298e-103	3.1695e-101	223.495	GOMF_NUCLEOSIDE_PHOSPHATE_BINDING
0.333436	-0.0101193	22.3107	9.63322e-103	3.1695e-101	223.495	GOBP_POSITIVE_REGULATION_OF_CANONICAL_WNT_SIGNALING_PATHWAY
0.300661	-0.010711	22.3087	1.00239e-102	3.29413e-101	223.455	GOBP_NEGATIVE_REGULATION_OF_TRANSFORMING_GROWTH_FACTOR_BETA_RECEPTOR_SIGNALING_PATHWAY
0.589734	-0.00882636	22.2991	1.20657e-102	3.95973e-101	223.271	GOMF_ARMADILLO_REPEAT_DOMAIN_BINDING
0.393143	-0.00461294	22.299	1.20777e-102	3.95973e-101	223.27	GOBP_CHROMATIN_ORGANIZATION
0.311909	-0.0130766	22.2958	1.28735e-102	4.21567e-101	223.206	GOMF_NUCLEOTIDE_BINDING
0.30488	-0.0101424	22.2939	1.33537e-102	4.36775e-101	223.17	GOBP_CELLULAR_BIOSYNTHETIC_PROCESS
0.42976	-0.00327056	22.292	1.38371e-102	4.51801e-101	223.134	HP_NON_HODGKIN_LYMPHOMA
0.295388	-0.0144013	22.292	1.38456e-102	4.51801e-101	223.134	HP_ABNORMALITY_OF_THE_PALM
0.301094	-0.0113829	22.2823	1.67229e-102	5.45052e-101	222.945	GOBP_REGULATION_OF_CELLULAR_RESPONSE_TO_TRANSFORMING_GROWTH_FACTOR_BETA_STIMULUS
0.31186	-0.0175343	22.2816	1.69365e-102	5.51368e-101	222.933	HP_THICK_LOWER_LIP_VERMILION
0.332746	-0.0164828	22.2811	1.71159e-102	5.56558e-101	222.922	GOBP_PROTEIN_DEPOLYMERIZATION
0.403449	-0.0157959	22.2808	1.7185e-102	5.58152e-101	222.918	HP_ABDOMINAL_AORTIC_ANEURYSM
0.307425	-0.0136871	22.2797	1.75622e-102	5.69737e-101	222.897	HP_ABNORMALITY_OF_THE_NASAL_ALAE
0.396981	-0.0111849	22.279	1.78014e-102	5.76823e-101	222.883	HALLMARK_MITOTIC_SPINDLE
0.29409	-0.0154711	22.2786	1.79668e-102	5.81507e-101	222.874	HP_ABNORMALITY_OF_THE_NECK
0.313913	-0.0113612	22.2612	2.51454e-102	8.129e-101	222.539	GOMF_HETEROCYCLIC_COMPOUND_BINDING
0.273683	-0.0113653	22.2592	2.61303e-102	8.43756e-101	222.501	HP_APLASIA_HYPOPLASIA_OF_THE_EYEBROW
0.503007	-0.00348732	22.2587	2.63679e-102	8.50442e-101	222.492	GOMF_RNA_HELICASE_ACTIVITY
0.352643	-0.015735	22.2582	2.66365e-102	8.58107e-101	222.482	HP_ABNORMAL_LATERAL_VENTRICLE_MORPHOLOGY
0.268991	-0.0156893	22.2577	2.69038e-102	8.65718e-101	222.472	GOBP_STEM_CELL_DIFFERENTIATION
0.199889	-0.00861017	22.2561	2.7758e-102	8.92172e-101	222.44	GOBP_DEVELOPMENTAL_PROCESS_INVOLVED_IN_REPRODUCTION
0.353637	-0.00675586	22.2534	2.92251e-102	9.38241e-101	222.389	GOCC_CULLIN-RING_UBIQUITIN_LIGASE_COMPLEX
0.636155	-0.0100612	22.2479	3.25342e-102	1.04327e-100	222.282	GOBP_REGULATION_OF_STORE-OPERATED_CALCIUM_CHANNEL_ACTIVITY
0.303295	-0.0100924	22.2375	3.98151e-102	1.27528e-100	222.081	GOBP_REGULATION_OF_BIOLOGICAL_PROCESS
0.285404	-0.0136467	22.2345	4.21868e-102	1.34969e-100	222.023	GOBP_REGULATION_OF_NEUROGENESIS
0.270289	-0.00979071	22.2332	4.32663e-102	1.38263e-100	221.998	GOBP_NEURON_PROJECTION_DEVELOPMENT
0.330385	-0.0116274	22.2282	4.76334e-102	1.52044e-100	221.902	HP_PERIORBITAL_FULLNESS
0.323713	-0.017227	22.2177	5.83776e-102	1.86126e-100	221.7	HP_ABNORMAL_AORTIC_ARCH_MORPHOLOGY
0.281454	-0.0162909	22.216	6.02784e-102	1.91966e-100	221.668	HP_ABNORMALITY_OF_PELVIC_GIRDLE_BONE_MORPHOLOGY
0.52767	-0.0166437	22.2083	7.00192e-102	2.22732e-100	221.518	GOBP_EPITHELIAL_CILIUM_MOVEMENT_INVOLVED_IN_DETERMINATION_OF_LEFT/RIGHT_ASYMMETRY
0.316775	-0.0140554	22.207	7.18016e-102	2.2814e-100	221.493	HP_HYPERTELORISM
0.30375	-0.0101623	22.1965	8.7985e-102	2.79242e-100	221.291	GOBP_ORGANIC_SUBSTANCE_BIOSYNTHETIC_PROCESS
0.249319	-0.00986115	22.1924	9.51889e-102	3.01761e-100	221.212	GOBP_GENERATION_OF_NEURONS
0.430094	0.000179982	22.1795	1.22028e-101	3.86405e-100	220.965	GOBP_REGULATION_OF_TELOMERE_CAPPING
0.38799	-0.0107619	22.1791	1.22932e-101	3.88383e-100	220.958	GOBP_PROTEIN_METHYLATION
0.38799	-0.0107619	22.1791	1.22932e-101	3.88383e-100	220.958	GOBP_PROTEIN_ALKYLATION
0.387431	-0.010598	22.1751	1.32801e-101	4.19084e-100	220.881	HP_BRONCHITIS
0.465845	-0.0196285	22.1651	1.61082e-101	5.07754e-100	220.688	GOBP_ALTERNATIVE_MRNA_SPLICING,_VIA_SPLICEOSOME
0.323741	-0.0127671	22.165	1.61405e-101	5.08198e-100	220.686	HP_NEVUS
0.399028	-0.014708	22.1644	1.63507e-101	5.14232e-100	220.673	GOBP_POSITIVE_REGULATION_OF_MICROTUBULE_POLYMERIZATION
0.302865	-0.0102872	22.1643	1.63697e-101	5.14248e-100	220.672	GOBP_BIOSYNTHETIC_PROCESS
0.299782	-0.00841098	22.1615	1.7275e-101	5.42077e-100	220.619	GOBP_HETEROCYCLE_METABOLIC_PROCESS
0.304929	-0.0147558	22.1542	1.99019e-101	6.23801e-100	220.477	GOBP_NEURON_PROJECTION_ORGANIZATION
0.341932	-0.0158609	22.1514	2.09909e-101	6.57194e-100	220.424	HP_SHORT_PHILTRUM
0.419123	-0.00523588	22.1506	2.13343e-101	6.67195e-100	220.408	HP_ABNORMAL_BRANCHING_PATTERN_OF_THE_AORTIC_ARCH
0.389852	-0.00337837	22.1495	2.17656e-101	6.79919e-100	220.388	HP_GLOMERULAR_DEPOSITS
0.485896	-0.00214018	22.1491	2.19537e-101	6.85025e-100	220.38	GOBP_MRNA_DESTABILIZATION
0.380664	-0.0162736	22.1471	2.28302e-101	7.11575e-100	220.341	HP_ARNOLD_CHIARI_TYPE_I_MALFORMATION
0.439891	-0.00272421	22.1443	2.40777e-101	7.49616e-100	220.288	GOBP_MICROVILLUS_ASSEMBLY
0.347262	-0.0161401	22.1417	2.53202e-101	7.87419e-100	220.238	HP_SINGLE_TRANSVERSE_PALMAR_CREASE
0.258795	-0.00940387	22.1368	2.78167e-101	8.6409e-100	220.144	GOBP_NEURON_DEVELOPMENT
0.264311	-0.0102078	22.1337	2.95533e-101	9.1701e-100	220.084	GOBP_POSITIVE_REGULATION_OF_CARBOHYDRATE_METABOLIC_PROCESS
0.439014	-0.00362681	22.1322	3.04054e-101	9.42398e-100	220.055	GOBP_POST-GOLGI_VESICLE-MEDIATED_TRANSPORT
0.473951	0.00461547	22.1311	3.10943e-101	9.62677e-100	220.033	HP_JUVENILE_CATARACT
0.746536	0.0115513	22.1281	3.29335e-101	1.01848e-99	219.976	GOMF_MRNA_(2'-O-METHYLADENOSINE-N6-)-METHYLTRANSFERASE_ACTIVITY
0.548277	-0.00721243	22.1188	3.93967e-101	1.21701e-99	219.797	GOBP_POSITIVE_REGULATION_OF_DNA-TEMPLATED_TRANSCRIPTION,_ELONGATION
0.42389	-0.00471243	22.1155	4.19987e-101	1.29595e-99	219.733	HP_DECREASED_CIRCULATING_IGA_LEVEL
0.302089	-0.00813524	22.1133	4.37844e-101	1.34955e-99	219.692	GOBP_NUCLEOBASE-CONTAINING_COMPOUND_METABOLIC_PROCESS
0.304683	-0.00995375	22.1128	4.41888e-101	1.36051e-99	219.683	GOBP_REGULATION_OF_TRANSFORMING_GROWTH_FACTOR_BETA_RECEPTOR_SIGNALING_PATHWAY
0.395448	-0.00976985	22.1121	4.48365e-101	1.3774e-99	219.668	GOBP_POSITIVE_REGULATION_OF_CARDIAC_MUSCLE_HYPERTROPHY
0.395448	-0.00976985	22.1121	4.48365e-101	1.3774e-99	219.668	GOBP_POSITIVE_REGULATION_OF_MUSCLE_HYPERTROPHY
0.30312	-0.0123095	22.109	4.75714e-101	1.4598e-99	219.609	HP_LOCALIZED_SKIN_LESION
0.337183	-0.0142841	22.1077	4.87972e-101	1.49577e-99	219.584	GOBP_MICROTUBULE_POLYMERIZATION
0.375811	-0.0146136	22.1055	5.09268e-101	1.55932e-99	219.541	HP_CALVARIAL_SKULL_DEFECT
0.293723	-0.0143104	22.1051	5.13164e-101	1.56953e-99	219.534	GOBP_REGULATION_OF_WNT_SIGNALING_PATHWAY
0.368077	-0.0095541	22.0984	5.8325e-101	1.78193e-99	219.406	GOMF_PROTEIN-MACROMOLECULE_ADAPTOR_ACTIVITY
0.362686	-0.00882989	22.0959	6.1223e-101	1.86841e-99	219.358	GOMF_RNA_POLYMERASE_II-SPECIFIC_DNA-BINDING_TRANSCRIPTION_FACTOR_BINDING
0.2839	-0.0141684	22.0955	6.16405e-101	1.87909e-99	219.351	HP_EARLY_ONSET_OF_SEXUAL_MATURATION
0.311223	-0.0154563	22.0948	6.25006e-101	1.90322e-99	219.337	HP_SLENDER_FINGER
0.307747	-0.00894177	22.0869	7.2777e-101	2.21373e-99	219.185	HP_ABNORMALITY_OF_SKIN_PIGMENTATION
0.297642	-0.0093152	22.083	7.84874e-101	2.38482e-99	219.11	HP_HYPOPLASIA_OF_TEETH
0.288911	-0.0231754	22.0822	7.96941e-101	2.41884e-99	219.095	HP_HAND_TREMOR
0.279684	-0.0119371	22.0786	8.54497e-101	2.5907e-99	219.026	GOBP_REGULATION_OF_MUSCLE_CELL_DIFFERENTIATION
0.552445	-0.00813984	22.0695	1.01739e-100	3.08121e-99	218.852	GOBP_CELLULAR_RESPONSE_TO_LEUCINE
0.274134	-0.0082257	22.0669	1.06951e-100	3.23552e-99	218.802	GOBP_CIRCADIAN_RHYTHM
0.286239	-0.0100917	22.0646	1.11899e-100	3.38154e-99	218.757	GOBP_NEGATIVE_REGULATION_OF_BIOLOGICAL_PROCESS
0.379603	-0.0143565	22.0616	1.18487e-100	3.57673e-99	218.7	HP_SUBARACHNOID_HEMORRHAGE
0.262166	-0.0105722	22.0555	1.3318e-100	4.01591e-99	218.583	HP_ABNORMAL_VISUAL_ELECTROPHYSIOLOGY
0.255345	-0.0163137	22.0544	1.35972e-100	4.09567e-99	218.563	GOBP_SMAD_PROTEIN_SIGNAL_TRANSDUCTION
0.331737	-0.0129507	22.0442	1.65435e-100	4.97773e-99	218.367	GOBP_REGULATION_OF_CARDIAC_MUSCLE_HYPERTROPHY
0.270917	-0.0145053	22.0436	1.67652e-100	5.039e-99	218.354	HP_SCARRING
0.27483	-0.0141947	22.0399	1.79804e-100	5.39839e-99	218.284	HP_ABNORMALITY_OF_THE_SEPTUM_PELLUCIDUM
0.29286	-0.0162342	22.0364	1.92275e-100	5.7666e-99	218.217	HP_PRODUCTIVE_COUGH
0.288713	6.31876e-05	22.0343	2.00187e-100	5.99741e-99	218.177	GOBP_HORMONE-MEDIATED_SIGNALING_PATHWAY
0.457193	-0.00348469	22.0325	2.07244e-100	6.20216e-99	218.143	GOBP_NUCLEAR-TRANSCRIBED_MRNA_CATABOLIC_PROCESS,_DEADENYLATION-DEPENDENT_DECAY
0.342744	-0.00958724	22.0293	2.204e-100	6.58877e-99	218.081	GOMF_PROTEIN_KINASE_ACTIVATOR_ACTIVITY
0.270888	-0.0108927	22.0292	2.20713e-100	6.59105e-99	218.08	HP_PRENATAL_MOVEMENT_ABNORMALITY
0.241761	-0.00844174	22.0282	2.25309e-100	6.72108e-99	218.059	HP_ABNORMALITY_OF_THE_MENSTRUAL_CYCLE
0.495796	-0.00364228	22.0265	2.32744e-100	6.93541e-99	218.027	GOMF_ATP-DEPENDENT_ACTIVITY,_ACTING_ON_RNA
0.462323	-0.0106576	22.0221	2.53413e-100	7.54325e-99	217.942	HP_CURLY_EYELASHES
0.348431	-0.00793162	22.0219	2.54063e-100	7.5545e-99	217.94	HP_NARROW_FOREHEAD
0.323858	-0.0114254	22.0188	2.69637e-100	8.00902e-99	217.88	HP_OBSTRUCTIVE_SLEEP_APNEA
0.363703	-0.0157147	22.0135	2.98723e-100	8.8635e-99	217.778	GOMF_CYCLIC-NUCLEOTIDE_PHOSPHODIESTERASE_ACTIVITY
0.270268	-0.0146586	22.0134	2.99304e-100	8.87126e-99	217.776	HP_ABNORMALITY_OF_SALIVATION
0.336912	-0.00907219	22.0133	2.99984e-100	8.88197e-99	217.774	GOCC_MICROTUBULE_ORGANIZING_CENTER
0.335651	-0.00144525	22.0127	3.03212e-100	8.96317e-99	217.763	HP_SPINAL_CANAL_STENOSIS
0.305728	-0.0144478	22.0127	3.03372e-100	8.96317e-99	217.763	HP_ABNORMAL_SCALP_MORPHOLOGY
0.538389	-0.011712	22.0126	3.03997e-100	8.97212e-99	217.761	GOBP_HISTONE_H3-K27_METHYLATION
0.451932	-0.0053208	22.0116	3.0973e-100	9.12195e-99	217.742	GOMF_METHYLATED_HISTONE_BINDING
0.451932	-0.0053208	22.0116	3.0973e-100	9.12195e-99	217.742	GOMF_METHYLATION-DEPENDENT_PROTEIN_BINDING
0.38405	0.000521003	22.0083	3.29879e-100	9.70507e-99	217.679	GOBP_LYMPHOID_PROGENITOR_CELL_DIFFERENTIATION
0.266589	-0.00915772	22.0071	3.37644e-100	9.92303e-99	217.656	HP_PUBERTY_AND_GONADAL_DISORDERS
0.364151	-0.00686127	22.0055	3.47982e-100	1.0216e-98	217.626	GOBP_MACROMOLECULE_CATABOLIC_PROCESS
0.450304	-0.00506097	21.9996	3.89757e-100	1.14304e-98	217.513	GOBP_POSITIVE_REGULATION_OF_MRNA_METABOLIC_PROCESS
0.383359	-0.0025213	21.9976	4.04989e-100	1.18646e-98	217.475	GOBP_POSITIVE_REGULATION_OF_PROTEIN_ACETYLATION
0.423924	-0.0114535	21.9949	4.27268e-100	1.25041e-98	217.422	GOCC_EXTRINSIC_COMPONENT_OF_SYNAPTIC_MEMBRANE
0.592163	-0.00122725	21.9946	4.29553e-100	1.25578e-98	217.416	GOMF_LYS63-SPECIFIC_DEUBIQUITINASE_ACTIVITY
0.281723	-0.0111965	21.9941	4.33107e-100	1.26484e-98	217.408	HP_LARGE_FOR_GESTATIONAL_AGE
0.348027	-0.00120262	21.9928	4.44161e-100	1.29576e-98	217.383	GOMF_PROTEIN_KINASE_A_BINDING
0.353746	-0.00976724	21.9905	4.64564e-100	1.35386e-98	217.338	HP_ABNORMALITY_OF_THE_PHARYNX
0.418922	-0.0111379	21.9894	4.74785e-100	1.38219e-98	217.317	GOBP_PEPTIDYL-LYSINE_METHYLATION
0.316878	-0.0144218	21.9883	4.84917e-100	1.41021e-98	217.296	GOBP_NEURON_PROJECTION_EXTENSION
0.313667	-0.010419	21.9866	5.00691e-100	1.45457e-98	217.264	GOBP_NITROGEN_COMPOUND_METABOLIC_PROCESS
0.301218	-0.0146509	21.9827	5.39151e-100	1.56466e-98	217.19	HP_ABNORMAL_VASCULAR_MORPHOLOGY
0.300648	-0.0135479	21.9811	5.566e-100	1.61264e-98	217.158	GOMF_ANION_BINDING
0.447599	0.0032584	21.9811	5.56842e-100	1.61264e-98	217.158	HP_MYELOID_LEUKEMIA
0.451547	-0.0181784	21.9755	6.19253e-100	1.79152e-98	217.052	GOMF_NOTCH_BINDING
0.370007	-0.0130076	21.9741	6.35863e-100	1.83766e-98	217.026	HP_ALLERGY
0.394978	-0.00863767	21.9664	7.38242e-100	2.1269e-98	216.877	GOBP_SOMATIC_RECOMBINATION_OF_IMMUNOGLOBULIN_GENES_INVOLVED_IN_IMMUNE_RESPONSE
0.394978	-0.00863767	21.9664	7.38242e-100	2.1269e-98	216.877	GOBP_SOMATIC_DIVERSIFICATION_OF_IMMUNOGLOBULINS_INVOLVED_IN_IMMUNE_RESPONSE
0.394978	-0.00863767	21.9664	7.38242e-100	2.1269e-98	216.877	GOBP_ISOTYPE_SWITCHING
0.352642	-0.0173553	21.9622	7.99804e-100	2.30188e-98	216.797	GOBP_REGULATION_OF_PROTEIN_DEPOLYMERIZATION
0.322832	-0.0238587	21.9569	8.8508e-100	2.54467e-98	216.696	HP_APLASIA_HYPOPLASIA_OF_THE_HALLUX
0.299918	-0.0146039	21.9471	1.06689e-99	3.06421e-98	216.51	HP_ABNORMALITY_OF_THE_OUTER_EAR
0.296302	-0.00883541	21.9376	1.28165e-99	3.67724e-98	216.327	HP_SLEEP_APNEA
0.306703	-0.0130723	21.9363	1.31397e-99	3.76608e-98	216.302	HP_PARAPLEGIA
0.301372	-0.0113561	21.9333	1.39226e-99	3.98636e-98	216.245	HP_FEEDING_DIFFICULTIES_IN_INFANCY
0.396038	-0.0108511	21.9289	1.51358e-99	4.32929e-98	216.161	GOBP_ANTEROGRADE_AXONAL_TRANSPORT
0.647758	-0.0152862	21.9234	1.68129e-99	4.80403e-98	216.057	HP_ANTI_THYROID_PEROXIDASE_ANTIBODY_POSITIVITY
0.444329	-0.00417654	21.9137	2.02577e-99	5.78239e-98	215.871	GOMF_DOUBLE-STRANDED_RNA_BINDING
0.95922	0.00511925	21.9119	2.09438e-99	5.97208e-98	215.838	GOCC_U11/U12_SNRNP
0.49543	-0.00407519	21.9113	2.1186e-99	6.03498e-98	215.826	GOBP_REGULATION_OF_ERAD_PATHWAY
0.315002	-0.013866	21.9046	2.41081e-99	6.86031e-98	215.698	HP_ABNORMAL_CARDIAC_ATRIUM_MORPHOLOGY
0.561963	-0.00752472	21.9034	2.46531e-99	7.00823e-98	215.675	GOBP_REGULATION_OF_CHROMATIN_ASSEMBLY_OR_DISASSEMBLY
0.336261	-0.0161006	21.9019	2.5351e-99	7.19927e-98	215.647	HP_BULBOUS_NOSE
0.37476	-0.0131226	21.9008	2.59248e-99	7.35471e-98	215.625	HP_ENURESIS
0.286907	-0.0145037	21.8989	2.6873e-99	7.61594e-98	215.589	GOBP_NEGATIVE_REGULATION_OF_MUSCLE_CELL_DIFFERENTIATION
0.276351	-0.0168709	21.8979	2.73665e-99	7.7479e-98	215.571	HP_ABNORMALITY_OF_THE_KNEE
0.314339	-0.012664	21.8943	2.93678e-99	8.30604e-98	215.501	GOBP_ORGANELLE_ORGANIZATION
0.348148	-0.0112732	21.8932	2.99742e-99	8.46892e-98	215.481	GOBP_PROTEIN_LOCALIZATION_TO_NUCLEUS
0.305864	-0.0157496	21.8926	3.02965e-99	8.5513e-98	215.47	HP_ABNORMALITY_OF_THE_MAXILLA
0.397651	-0.00859714	21.8884	3.28698e-99	9.26821e-98	215.389	HP_NEOPLASM_OF_THE_PITUITARY_GLAND
0.300314	-0.0150086	21.8859	3.44562e-99	9.70569e-98	215.342	HP_THORACIC_HYPOPLASIA
0.312327	-0.0169629	21.8855	3.47012e-99	9.7648e-98	215.335	GOBP_REGULATION_OF_MICROTUBULE_POLYMERIZATION_OR_DEPOLYMERIZATION
0.211632	-0.00758857	21.884	3.57435e-99	1.00479e-97	215.305	GOBP_FOREBRAIN_DEVELOPMENT
0.538916	-0.0047517	21.8812	3.7681e-99	1.05819e-97	215.253	GOMF_INSULIN_RECEPTOR_SUBSTRATE_BINDING
0.524406	-0.00795696	21.8775	4.04653e-99	1.13523e-97	215.181	GOBP_POSITIVE_REGULATION_OF_INTERLEUKIN-18_PRODUCTION
0.339418	-0.0130903	21.8738	4.34403e-99	1.21747e-97	215.111	HP_FACIAL_HYPERTRICHOSIS
0.280582	-0.0151354	21.8731	4.4046e-99	1.2332e-97	215.097	HP_DYSPHAGIA
0.297522	-0.0161441	21.8709	4.5936e-99	1.28482e-97	215.055	HP_ABNORMAL_SYSTEMIC_ARTERIAL_MORPHOLOGY
0.409258	-0.00950291	21.8667	4.9706e-99	1.38887e-97	214.977	GOBP_REGULATION_OF_ESTABLISHMENT_OR_MAINTENANCE_OF_CELL_POLARITY
0.404377	-0.00457286	21.8619	5.45664e-99	1.52315e-97	214.884	HP_ABNORMALITY_OF_THE_TONSILS
0.307498	-0.0130353	21.8611	5.53964e-99	1.54476e-97	214.869	HP_RESPIRATORY_TRACT_INFECTION
0.341914	-0.00999163	21.858	5.87776e-99	1.63741e-97	214.809	GOMF_PHOSPHOPROTEIN_PHOSPHATASE_ACTIVITY
0.337529	-0.0234223	21.8574	5.94104e-99	1.65338e-97	214.799	HP_BREECH_PRESENTATION
0.334794	-0.0193141	21.8519	6.59627e-99	1.8339e-97	214.695	HP_DOWN_SLOPING_SHOULDERS
0.316037	-0.0121398	21.851	6.71475e-99	1.86497e-97	214.677	HP_POSTERIORLY_ROTATED_EARS
0.298896	-0.0138496	21.8458	7.40916e-99	2.05578e-97	214.579	GOBP_CELLULAR_COMPONENT_ORGANIZATION
0.36289	-0.0109529	21.8426	7.88088e-99	2.18449e-97	214.517	HP_ABNORMAL_PHARYNX_MORPHOLOGY
0.301218	-0.0131898	21.8393	8.40149e-99	2.32648e-97	214.454	HP_ABNORMAL_LOCATION_OF_EARS
0.44261	-0.00930978	21.8354	9.04116e-99	2.50112e-97	214.38	GOMF_CALCIUM-DEPENDENT_PROTEIN_SERINE/THREONINE_KINASE_ACTIVITY
0.354302	-0.0151526	21.8352	9.07309e-99	2.50745e-97	214.377	GOBP_REGULATION_OF_MICROTUBULE_DEPOLYMERIZATION
0.492817	-0.00779689	21.8319	9.67208e-99	2.67034e-97	214.313	GOBP_MITOCHONDRION_DISTRIBUTION
0.330219	-0.00544236	21.8245	1.11476e-98	3.07466e-97	214.172	GOMF_BETA-CATENIN_BINDING
0.230586	-0.0197193	21.8198	1.21888e-98	3.3585e-97	214.083	HP_PHOTOPHOBIA
-0.783615	0.119339	-21.8182	1.25676e-98	3.45946e-97	214.052	GOBP_RESPONSE_TO_CHLOROQUINE
0.25182	-0.0116834	21.8178	1.2654e-98	3.47979e-97	214.045	GOCC_PLASMA_MEMBRANE_BOUNDED_CELL_PROJECTION
0.309594	-0.00842606	21.8154	1.32613e-98	3.64319e-97	213.999	GOBP_REGULATION_OF_CELL_CYCLE
0.343108	-0.00753265	21.811	1.43998e-98	3.95204e-97	213.917	GOMF_TRANSCRIPTION_FACTOR_BINDING
0.296286	-0.0138876	21.8084	1.51437e-98	4.15213e-97	213.866	HP_DEVIATION_OF_THE_HAND_OR_OF_FINGERS_OF_THE_HAND
0.309963	-0.0159369	21.8081	1.52419e-98	4.17494e-97	213.86	GOBP_NEGATIVE_REGULATION_OF_ORGANELLE_ORGANIZATION
0.394032	-0.00549469	21.807	1.55493e-98	4.25494e-97	213.84	GOBP_PROTEASOME-MEDIATED_UBIQUITIN-DEPENDENT_PROTEIN_CATABOLIC_PROCESS
0.291962	-0.0146763	21.8047	1.62524e-98	4.44296e-97	213.796	GOBP_HEPATICOBILIARY_SYSTEM_DEVELOPMENT
0.440026	-0.014653	21.8041	1.64435e-98	4.4908e-97	213.784	GOMF_SUMO_TRANSFERASE_ACTIVITY
0.298236	-0.0153855	21.7992	1.80561e-98	4.92637e-97	213.691	HP_ABNORMAL_JAW_MORPHOLOGY
0.624763	0.00475108	21.7957	1.93076e-98	5.26266e-97	213.624	HP_SHAGREEN_PATCH
0.367951	-0.00710508	21.7941	1.98796e-98	5.41324e-97	213.595	GOBP_PROTEIN_CATABOLIC_PROCESS
0.389703	-0.00483316	21.7908	2.117e-98	5.759e-97	213.533	GOBP_POSITIVE_REGULATION_OF_NUCLEOCYTOPLASMIC_TRANSPORT
0.417923	-0.0226504	21.788	2.2355e-98	6.0754e-97	213.478	HP_DESCENDING_AORTIC_DISSECTION
0.281533	-0.0137296	21.7828	2.46724e-98	6.69865e-97	213.38	HP_ABNORMAL_JOINT_MORPHOLOGY
0.447747	-0.00429088	21.7825	2.47925e-98	6.72471e-97	213.375	GOBP_NUCLEAR-TRANSCRIBED_MRNA_CATABOLIC_PROCESS
0.366297	0.0011245	21.7794	2.63285e-98	7.13434e-97	213.315	GOBP_POSITIVE_REGULATION_OF_FILOPODIUM_ASSEMBLY
0.310703	-0.0210362	21.7766	2.77646e-98	7.51618e-97	213.262	HP_HIGH_NARROW_PALATE
0.36054	-0.0127727	21.776	2.80793e-98	7.59397e-97	213.251	GOBP_PROTEIN-CONTAINING_COMPLEX_DISASSEMBLY
0.257085	-0.0119472	21.7718	3.04425e-98	8.22511e-97	213.171	HP_HETEROTROPIA
0.31593	-0.0146728	21.7696	3.17423e-98	8.56796e-97	213.129	GOBP_POSITIVE_REGULATION_OF_CELL_GROWTH
0.336876	-0.0126383	21.7662	3.38771e-98	9.13531e-97	213.064	GOBP_POSITIVE_REGULATION_OF_ORGANELLE_ORGANIZATION
0.27221	-0.0137604	21.7659	3.40594e-98	9.17557e-97	213.059	GOBP_CELL_SURFACE_RECEPTOR_SIGNALING_PATHWAY_INVOLVED_IN_CELL-CELL_SIGNALING
0.356745	-0.00460932	21.7616	3.6961e-98	9.94764e-97	212.977	HP_FRECKLING
0.469245	-0.00729861	21.7587	3.90693e-98	1.05049e-96	212.922	GOMF_NUCLEAR_RECEPTOR_COACTIVATOR_ACTIVITY
0.314558	-0.0118805	21.7567	4.05907e-98	1.09034e-96	212.884	GOBP_REGULATION_OF_ORGANELLE_ORGANIZATION
0.340692	-0.0143795	21.7564	4.08024e-98	1.09497e-96	212.879	GOBP_POSITIVE_REGULATION_OF_SMALL_GTPASE_MEDIATED_SIGNAL_TRANSDUCTION
0.26735	-0.0124426	21.7556	4.13888e-98	1.10964e-96	212.865	HP_ABNORMAL_ANTERIOR_EYE_SEGMENT_MORPHOLOGY
0.268684	-0.0144887	21.7548	4.20611e-98	1.12657e-96	212.849	HP_MULTIFOCAL_EPILEPTIFORM_DISCHARGES
0.492472	-0.0216301	21.7546	4.21735e-98	1.1285e-96	212.846	HP_REPETITIVE_COMPULSIVE_BEHAVIOR
0.278852	-0.0110729	21.7517	4.46457e-98	1.1935e-96	212.789	HP_ABNORMAL_PENIS_MORPHOLOGY
0.305852	-0.0105968	21.7515	4.47823e-98	1.196e-96	212.786	GOBP_BIOLOGICAL_REGULATION
0.304858	-0.0208954	21.7445	5.1136e-98	1.36438e-96	212.654	HP_BROAD_TOE
0.302635	-0.00794887	21.7439	5.17055e-98	1.37825e-96	212.643	HP_LARYNGOMALACIA
0.355152	-0.00407351	21.7437	5.19789e-98	1.38421e-96	212.638	GOBP_NEGATIVE_REGULATION_OF_CELLULAR_CATABOLIC_PROCESS
0.285775	-0.0147385	21.7418	5.38948e-98	1.43386e-96	212.602	HP_ABNORMALITY_OF_MALAR_BONES
0.310604	-0.0112278	21.7335	6.31128e-98	1.6775e-96	212.444	GOBP_PHOSPHORYLATION
0.424969	-0.00813232	21.7304	6.68617e-98	1.77544e-96	212.387	GOBP_NEGATIVE_REGULATION_OF_TELOMERE_MAINTENANCE
0.366172	-0.00866108	21.73	6.73639e-98	1.78707e-96	212.379	GOCC_NUCLEOPLASM
0.373696	-0.00894615	21.7277	7.04467e-98	1.86707e-96	212.335	GOBP_NEGATIVE_REGULATION_OF_RAS_PROTEIN_SIGNAL_TRANSDUCTION
0.373157	-0.00964404	21.7257	7.31382e-98	1.93656e-96	212.297	GOMF_PROTEIN_SERINE/THREONINE_KINASE_ACTIVATOR_ACTIVITY
0.452484	-0.0110803	21.72	8.1538e-98	2.15692e-96	212.189	GOBP_REGULATION_OF_HISTONE_METHYLATION
0.252819	-0.0119395	21.7194	8.24374e-98	2.17863e-96	212.178	GOCC_CELL_PROJECTION
0.402324	-0.00473843	21.7114	9.60599e-98	2.53624e-96	212.026	GOBP_PROTEIN_LOCALIZATION_TO_CYTOSKELETON
0.323338	-0.0117723	21.7097	9.91546e-98	2.61546e-96	211.994	HP_IMPAIRED_VIBRATORY_SENSATION
0.464437	-0.00663916	21.7075	1.03505e-97	2.72763e-96	211.951	HALLMARK_TGF_BETA_SIGNALING
0.267977	-0.0103048	21.7017	1.15475e-97	3.04018e-96	211.842	GOBP_TRANSMEMBRANE_RECEPTOR_PROTEIN_SERINE/THREONINE_KINASE_SIGNALING_PATHWAY
0.295358	-0.00523474	21.7011	1.16703e-97	3.06962e-96	211.832	HP_WIDENED_SUBARACHNOID_SPACE
0.313627	-0.0124107	21.6986	1.22535e-97	3.21996e-96	211.783	GOBP_MICROTUBULE_CYTOSKELETON_ORGANIZATION
0.288028	-0.0154272	21.695	1.31264e-97	3.44608e-96	211.715	GOBP_IN_UTERO_EMBRYONIC_DEVELOPMENT
0.354886	-0.0106337	21.6945	1.32344e-97	3.47115e-96	211.706	GOMF_MOLECULAR_ADAPTOR_ACTIVITY
0.306799	-0.022184	21.6925	1.37413e-97	3.60072e-96	211.669	HP_SMALL_NAIL
0.342244	-0.00918879	21.6921	1.38526e-97	3.62646e-96	211.661	GOMF_KINASE_ACTIVATOR_ACTIVITY
0.311863	-0.0104329	21.6882	1.49141e-97	3.90068e-96	211.587	GOBP_PRIMARY_METABOLIC_PROCESS
0.478167	-0.00694445	21.6822	1.67286e-97	4.37113e-96	211.473	GOBP_PRO-B_CELL_DIFFERENTIATION
0.30829	-0.0121699	21.6788	1.78394e-97	4.657e-96	211.409	GOBP_RESPONSE_TO_TRANSFORMING_GROWTH_FACTOR_BETA
0.580101	-0.0266228	21.6778	1.81846e-97	4.74266e-96	211.39	GOBP_REGULATION_OF_HISTONE_H3-K27_METHYLATION
0.590467	-0.00501217	21.6772	1.83761e-97	4.78812e-96	211.379	HP_EPIDERMAL_NEVUS
0.569458	-0.00011417	21.6721	2.02543e-97	5.27255e-96	211.282	GOBP_PROTEIN_LOCALIZATION_TO_CILIARY_MEMBRANE
0.343043	-0.013398	21.6694	2.13419e-97	5.5505e-96	211.23	GOBP_POSITIVE_REGULATION_OF_RAS_PROTEIN_SIGNAL_TRANSDUCTION
0.284649	-0.0113625	21.6675	2.21018e-97	5.74275e-96	211.195	HP_ABNORMAL_HAIR_MORPHOLOGY
0.380152	-0.00975889	21.6667	2.244e-97	5.82519e-96	211.18	GOBP_NEGATIVE_REGULATION_OF_JNK_CASCADE
0.373364	-0.00981857	21.666	2.27313e-97	5.89529e-96	211.167	HP_MOTOR_NEURON_ATROPHY
0.332381	-0.01143	21.6637	2.37677e-97	6.15833e-96	211.123	HP_VASCULAR_NEOPLASM
0.611555	-0.0211291	21.6629	2.41417e-97	6.2436e-96	211.107	GOBP_LYSOSOMAL_MICROAUTOPHAGY
0.611555	-0.0211291	21.6629	2.41417e-97	6.2436e-96	211.107	GOBP_PIECEMEAL_MICROAUTOPHAGY_OF_THE_NUCLEUS
0.192786	-0.0234064	21.6617	2.46904e-97	6.37958e-96	211.085	HP_COLOR_VISION_DEFECT
0.46412	-0.0192257	21.6605	2.52553e-97	6.51947e-96	211.062	HP_HAPPY_DEMEANOR
0.276016	-0.0148591	21.6564	2.73089e-97	7.04307e-96	210.985	GOBP_BMP_SIGNALING_PATHWAY
0.439641	-0.0132415	21.6562	2.74225e-97	7.06579e-96	210.98	HP_INCREASED_SULFUR_AMINO_ACID_LEVEL_IN_URINE
0.517564	-0.00793199	21.6559	2.75388e-97	7.0892e-96	210.976	GOCC_NUCLEAR_INCLUSION_BODY
0.481372	-0.00454486	21.6539	2.86293e-97	7.36311e-96	210.938	HP_NEUTROPENIA_IN_PRESENCE_OF_ANTI_NEUTROPIL_ANTIBODIES
0.300405	-0.0165454	21.6518	2.97728e-97	7.65012e-96	210.899	GOBP_ESTABLISHMENT_OR_MAINTENANCE_OF_CELL_POLARITY
0.392199	-0.0145219	21.6492	3.12723e-97	8.02801e-96	210.85	GOBP_VESICLE_LOCALIZATION
0.315204	-0.0172592	21.6459	3.33164e-97	8.54485e-96	210.786	HP_INTESTINAL_MALROTATION
0.315425	-0.0166824	21.6457	3.34223e-97	8.56412e-96	210.783	HP_SHORT_NOSE
0.287154	-0.0176813	21.6374	3.913e-97	1.00174e-95	210.626	HP_APLASIA_HYPOPLASIA_OF_THE_NAILS
0.394659	-0.0189271	21.6352	4.07708e-97	1.04279e-95	210.585	GOBP_CELLULAR_RESPONSE_TO_X-RAY
0.387421	-0.00516414	21.6311	4.41013e-97	1.12693e-95	210.507	GOMF_N-ACETYLTRANSFERASE_ACTIVITY
0.346061	-0.00804593	21.6236	5.0851e-97	1.29787e-95	210.365	GOCC_CENTROSOME
0.373163	-0.0121349	21.6236	5.08841e-97	1.29787e-95	210.364	GOBP_REGULATION_OF_INTRACELLULAR_TRANSPORT
0.33597	-0.0148234	21.6136	6.1479e-97	1.56667e-95	210.176	HP_TRIANGULAR_FACE
0.322898	-0.0143213	21.6111	6.4469e-97	1.64136e-95	210.129	GOBP_REGULATION_OF_CELL_SIZE
0.522102	-0.00883066	21.6102	6.55278e-97	1.66679e-95	210.112	GOMF_PHOSPHATIDYLINOSITOL_KINASE_ACTIVITY
0.358708	-0.0137831	21.6094	6.65593e-97	1.69148e-95	210.097	HP_THICK_EYEBROW
0.387631	-0.0157643	21.601	7.80921e-97	1.98163e-95	209.938	GOMF_PROLINE-RICH_REGION_BINDING
0.371408	-0.00718695	21.6009	7.81189e-97	1.98163e-95	209.937	HP_PRIMITIVE_NEUROECTODERMAL_TUMOR
0.283773	-0.0160026	21.5982	8.22043e-97	2.08336e-95	209.887	HP_ABNORMALITY_OF_THE_ZYGOMATIC_BONE
0.536386	-0.0151108	21.5929	9.09519e-97	2.30296e-95	209.786	HP_THYROID_ADENOMA
0.244941	-0.00910041	21.5902	9.56774e-97	2.4204e-95	209.735	GOBP_NEURON_DIFFERENTIATION
0.266431	-0.0122809	21.59	9.60195e-97	2.42685e-95	209.732	HP_ABNORMAL_RENAL_MORPHOLOGY
0.2584	-0.00800035	21.586	1.03621e-96	2.61659e-95	209.656	HP_BILATERAL_TONIC_CLONIC_SEIZURE
0.724949	0.00343159	21.5799	1.16368e-96	2.93581e-95	209.54	GOBP_NEGATIVE_REGULATION_OF_ANION_CHANNEL_ACTIVITY
0.311889	-0.00758785	21.5778	1.21045e-96	3.05103e-95	209.501	GOCC_NUCLEAR_INNER_MEMBRANE
0.359268	-0.00968373	21.5737	1.30736e-96	3.29233e-95	209.424	HP_FETAL_ULTRASOUND_SOFT_MARKER
0.428172	-0.013244	21.5737	1.3088e-96	3.29296e-95	209.423	HP_ABNORMAL_ARM_SPAN
0.578412	-0.00326335	21.5727	1.33344e-96	3.35192e-95	209.405	GOBP_HISTONE_H3-K4_TRIMETHYLATION
0.403227	-0.0134377	21.572	1.35046e-96	3.39164e-95	209.392	GOBP_ESTABLISHMENT_OF_VESICLE_LOCALIZATION
0.274449	-0.00971881	21.5706	1.387e-96	3.48026e-95	209.365	HP_NEOPLASM
0.268654	-0.0125525	21.5675	1.47066e-96	3.68687e-95	209.307	HP_ABNORMALITY_OF_THE_LARYNX
0.267815	-0.0129269	21.5588	1.73414e-96	4.34348e-95	209.143	GOBP_REGULATION_OF_NERVOUS_SYSTEM_DEVELOPMENT
0.398762	-0.0160973	21.5488	2.09419e-96	5.24057e-95	208.955	HP_ABNORMAL_NUMBER_OF_PERMANENT_TEETH
0.635451	-0.00270566	21.545	2.24971e-96	5.62468e-95	208.883	HP_KELOIDS
0.58526	0.00504028	21.5449	2.25445e-96	5.63146e-95	208.881	GOMF_G-QUADRUPLEX_RNA_BINDING
0.509358	0.00733165	21.5444	2.27511e-96	5.67796e-95	208.872	GOMF_PEPTIDE-LYSINE-N-ACETYLTRANSFERASE_ACTIVITY
0.582077	-0.0081845	21.5439	2.29831e-96	5.73073e-95	208.862	HP_SUPRANUCLEAR_OPHTHALMOPLEGIA
0.291063	-0.0132001	21.5416	2.39881e-96	5.97596e-95	208.819	GOMF_SMALL_MOLECULE_BINDING
0.270247	-0.00589301	21.5408	2.43636e-96	6.06407e-95	208.804	HP_SPECIFIC_LEARNING_DISABILITY
0.314751	-0.0131729	21.538	2.56768e-96	6.38522e-95	208.752	HP_CLINODACTYLY
0.323299	-0.0147437	21.5364	2.64677e-96	6.576e-95	208.721	HP_CHRONIC_OTITIS_MEDIA
0.424879	-0.0154174	21.5301	2.98275e-96	7.40416e-95	208.602	GOBP_NUCLEAR_BODY_ORGANIZATION
0.323968	-0.0110042	21.5298	3.00247e-96	7.44644e-95	208.596	GOBP_PHOSPHATIDYLINOSITOL-MEDIATED_SIGNALING
0.329529	-0.0133388	21.5262	3.20828e-96	7.94978e-95	208.53	HP_APLASIA_HYPOPLASIA_OF_THE_SKIN
0.448197	-0.00834506	21.525	3.28655e-96	8.13648e-95	208.506	HP_B_LYMPHOCYTOPENIA
0.279923	-0.0140554	21.5142	4.02644e-96	9.95936e-95	208.303	HP_APLASIA_HYPOPLASIA_OF_FINGERS
0.296434	-0.00384463	21.5084	4.49639e-96	1.11119e-94	208.193	GOBP_REGULATION_OF_CIRCADIAN_RHYTHM
0.336138	-0.0146722	21.4996	5.31009e-96	1.31111e-94	208.028	GOBP_AXON_EXTENSION
0.341349	-0.0259171	21.4974	5.52895e-96	1.36394e-94	207.987	HP_EYELID_MYOCLONUS
0.296278	-0.0122787	21.4956	5.72257e-96	1.41045e-94	207.953	HP_FUNCTIONAL_ABNORMALITY_OF_THE_GASTROINTESTINAL_TRACT
0.237872	-0.0110717	21.4914	6.19985e-96	1.52673e-94	207.873	GOBP_HEAD_DEVELOPMENT
0.388225	-0.0130434	21.4892	6.45957e-96	1.58928e-94	207.832	GOMF_PROTEIN_PHOSPHATASE_2A_BINDING
0.444176	-0.014817	21.4891	6.46778e-96	1.5899e-94	207.831	HP_HEMIHYPERTROPHY
0.424497	-0.00693301	21.4795	7.75356e-96	1.90428e-94	207.651	GOMF_NON-MEMBRANE_SPANNING_PROTEIN_TYROSINE_KINASE_ACTIVITY
0.441656	0.00203043	21.4749	8.45086e-96	2.07371e-94	207.565	GOMF_UBIQUITIN-LIKE_PROTEIN_BINDING
0.263661	-0.0095572	21.469	9.45417e-96	2.31786e-94	207.453	GOBP_CELL_PART_MORPHOGENESIS
0.492074	-0.00967464	21.4635	1.04783e-95	2.56668e-94	207.35	GOMF_THYROID_HORMONE_RECEPTOR_BINDING
0.429571	-0.00499332	21.4616	1.08728e-95	2.66097e-94	207.314	GOMF_POLYUBIQUITIN_MODIFICATION-DEPENDENT_PROTEIN_BINDING
0.450468	-0.00524967	21.4596	1.12927e-95	2.7613e-94	207.276	GOBP_MAGNESIUM_ION_TRANSPORT
0.301653	-0.00592598	21.4443	1.5047e-95	3.67606e-94	206.99	GOBP_NEGATIVE_REGULATION_OF_CELL_CYCLE_G1/S_PHASE_TRANSITION
0.332638	-0.00986664	21.4436	1.52488e-95	3.7221e-94	206.977	GOBP_PROTEIN_O-LINKED_GLYCOSYLATION
0.335955	-0.0129558	21.4426	1.55298e-95	3.78736e-94	206.958	HP_SPASTIC_PARAPLEGIA
0.926674	0.00640919	21.4407	1.61131e-95	3.92619e-94	206.922	GOBP_POSITIVE_REGULATION_OF_INTRACELLULAR_TRANSPORT_OF_VIRAL_MATERIAL
0.405221	-0.00952237	21.4405	1.61738e-95	3.93752e-94	206.918	GOBP_HISTONE_METHYLATION
0.357206	-0.0107449	21.4394	1.65086e-95	4.01551e-94	206.898	HP_SUBCUTANEOUS_NODULE
0.346645	-0.0105031	21.4383	1.68455e-95	4.09327e-94	206.877	GOBP_CELLULAR_MACROMOLECULE_LOCALIZATION
0.30597	-0.0105578	21.4383	1.68578e-95	4.09327e-94	206.877	HP_HYPOPLASIA_OF_THE_CORPUS_CALLOSUM
0.297636	-0.0137382	21.4342	1.81986e-95	4.415e-94	206.8	GOBP_CELLULAR_COMPONENT_ORGANIZATION_OR_BIOGENESIS
0.35356	-0.00520579	21.4332	1.85484e-95	4.49592e-94	206.781	GOBP_REGULATION_OF_CELLULAR_CATABOLIC_PROCESS
0.470579	-0.00880528	21.4316	1.9138e-95	4.6348e-94	206.75	GOCC_PCG_PROTEIN_COMPLEX
0.296952	-0.011495	21.4227	2.26081e-95	5.47042e-94	206.584	GOBP_REGULATION_OF_CELL_PROJECTION_ORGANIZATION
0.340274	-0.0109639	21.4082	2.96778e-95	7.1748e-94	206.313	HP_ABNORMAL_BRONCHUS_MORPHOLOGY
0.312455	-0.0181595	21.4054	3.12939e-95	7.55341e-94	206.26	GOBP_POSITIVE_REGULATION_OF_PROTEIN_LOCALIZATION_TO_CELL_PERIPHERY
0.286963	-0.0130516	21.4054	3.12982e-95	7.55341e-94	206.26	GOBP_MORPHOGENESIS_OF_AN_EPITHELIAL_SHEET
0.290957	-0.0153864	21.4052	3.14262e-95	7.57771e-94	206.256	GOBP_LIVER_DEVELOPMENT
0.345678	-0.00765911	21.3913	4.08272e-95	9.83604e-94	205.995	GOMF_RECEPTOR_TYROSINE_KINASE_BINDING
0.611351	-0.0119618	21.3897	4.2039e-95	1.01192e-93	205.966	GOBP_UBIQUITIN-DEPENDENT_SMAD_PROTEIN_CATABOLIC_PROCESS
0.489118	0.00438698	21.3878	4.35822e-95	1.04816e-93	205.93	GOBP_B_CELL_HOMEOSTASIS
0.350755	-0.0206343	21.3833	4.74127e-95	1.1393e-93	205.846	HP_MACRODONTIA
0.308301	-0.0152624	21.3798	5.06993e-95	1.21722e-93	205.78	HP_PNEUMONIA
0.324971	-0.00861109	21.3766	5.38096e-95	1.29078e-93	205.72	GOBP_REGULATION_OF_CELLULAR_RESPONSE_TO_STRESS
0.435169	-0.00896963	21.375	5.54291e-95	1.32848e-93	205.691	GOBP_HISTONE_LYSINE_METHYLATION
0.326472	-0.0108282	21.3747	5.57399e-95	1.33478e-93	205.685	GOCC_NUCLEAR_ENVELOPE
0.333495	-0.0133414	21.3741	5.6381e-95	1.34897e-93	205.674	GOBP_CELLULAR_LOCALIZATION
0.43595	1.54363e-05	21.3729	5.76862e-95	1.37901e-93	205.651	GOCC_PLATELET_DENSE_TUBULAR_NETWORK
0.797043	-0.0130298	21.3727	5.78415e-95	1.38154e-93	205.648	GOCC_EARLY_PHAGOSOME_MEMBRANE
0.433863	-0.0148776	21.3715	5.92503e-95	1.41397e-93	205.624	GOMF_SIGNAL_SEQUENCE_BINDING
0.2988	-0.0123676	21.3682	6.30114e-95	1.50244e-93	205.563	HP_ABNORMAL_SHAPE_OF_THE_FRONTAL_REGION
0.326337	-0.009008	21.3667	6.4809e-95	1.54397e-93	205.535	GOBP_CELLULAR_PROTEIN_METABOLIC_PROCESS
0.331085	-0.00807459	21.3656	6.61717e-95	1.57509e-93	205.514	GOBP_REGULATION_OF_SMOOTH_MUSCLE_CELL_DIFFERENTIATION
0.345373	-0.0105277	21.3649	6.70318e-95	1.5942e-93	205.501	GOBP_CELLULAR_PROTEIN_LOCALIZATION
0.469671	-0.0164921	21.3594	7.42875e-95	1.76525e-93	205.399	GOBP_NATURAL_KILLER_CELL_DIFFERENTIATION
0.352024	-0.00825101	21.351	8.69766e-95	2.06501e-93	205.242	GOBP_PROTEIN_DEPHOSPHORYLATION
0.543061	-0.00431397	21.3502	8.83961e-95	2.09692e-93	205.226	GOBP_STRESS_GRANULE_ASSEMBLY
0.333459	-0.0128662	21.3491	9.01747e-95	2.13729e-93	205.206	GOBP_ESTABLISHMENT_OF_ORGANELLE_LOCALIZATION
0.351041	-0.0160913	21.3488	9.06479e-95	2.14667e-93	205.201	HP_DELAYED_ABILITY_TO_SIT
0.358395	-0.0109551	21.3485	9.1252e-95	2.15914e-93	205.194	HP_OVERLAPPING_TOE
0.305346	-0.0156022	21.3468	9.41836e-95	2.22661e-93	205.163	HP_CEREBELLAR_MALFORMATION
0.305222	-0.0112425	21.3451	9.72449e-95	2.29703e-93	205.131	GOBP_CELLULAR_RESPONSE_TO_TRANSFORMING_GROWTH_FACTOR_BETA_STIMULUS
0.262323	-0.00874893	21.3415	1.04028e-94	2.45517e-93	205.063	GOBP_NEURON_PROJECTION_MORPHOGENESIS
0.264442	-0.00893292	21.3303	1.28448e-94	3.02893e-93	204.853	GOBP_PLASMA_MEMBRANE_BOUNDED_CELL_PROJECTION_MORPHOGENESIS
0.271953	-0.0156458	21.3292	1.31125e-94	3.08944e-93	204.833	HP_ABNORMALITY_OF_LOWER_LIMB_JOINT
0.340956	-0.0139836	21.3272	1.36046e-94	3.20266e-93	204.796	GOBP_REGULATION_OF_CILIUM_ASSEMBLY
0.499302	0.00667439	21.3237	1.45172e-94	3.41462e-93	204.731	GOMF_HISTONE_ACETYLTRANSFERASE_ACTIVITY
0.380118	-0.0135521	21.3214	1.51759e-94	3.56654e-93	204.687	HP_MUTISM
0.476154	0.00555061	21.3204	1.54563e-94	3.62936e-93	204.669	GOBP_POSITIVE_REGULATION_OF_INTERFERON-ALPHA_PRODUCTION
0.455048	-0.0091796	21.3201	1.55425e-94	3.64652e-93	204.663	GOBP_NEGATIVE_REGULATION_OF_TELOMERE_MAINTENANCE_VIA_TELOMERE_LENGTHENING
0.568994	0.000939114	21.3194	1.57471e-94	3.6914e-93	204.65	HP_CHOROIDAL_MELANOMA
0.530602	-0.00487821	21.3174	1.63565e-94	3.83102e-93	204.613	GOMF_MAP_KINASE_KINASE_KINASE_ACTIVITY
0.318705	-0.00958814	21.3154	1.69883e-94	3.97566e-93	204.575	HP_ABNORMALITY_OF_HAIR_TEXTURE
0.339028	-0.013685	21.315	1.70863e-94	3.99523e-93	204.569	GOBP_ORGANELLE_LOCALIZATION
0.528359	0.0243311	21.3053	2.05072e-94	4.79111e-93	204.387	HP_FOCAL_WHITE_MATTER_LESIONS
0.451944	-0.00134827	21.3052	2.05528e-94	4.7937e-93	204.385	GOBP_INTERFERON-ALPHA_PRODUCTION
0.451944	-0.00134827	21.3052	2.05528e-94	4.7937e-93	204.385	GOBP_REGULATION_OF_INTERFERON-ALPHA_PRODUCTION
0.277933	-0.0118823	21.3037	2.11493e-94	4.92869e-93	204.357	HP_NEOPLASM_BY_HISTOLOGY
0.831103	-0.00799475	21.3017	2.19323e-94	5.10262e-93	204.32	GOBP_HISTONE_H4-K20_DEMETHYLATION
0.831103	-0.00799475	21.3017	2.19323e-94	5.10262e-93	204.32	GOMF_HISTONE_H4-METHYL-LYSINE-20_DEMETHYLASE_ACTIVITY
0.276813	-0.0105426	21.2975	2.37299e-94	5.51621e-93	204.242	HP_ABNORMALITY_OF_DIGESTIVE_SYSTEM_MORPHOLOGY
0.286301	-0.0162733	21.2974	2.37643e-94	5.5196e-93	204.24	HP_ABNORMAL_SKIN_MORPHOLOGY_OF_THE_PALM
0.260581	-0.012822	21.2917	2.64615e-94	6.14093e-93	204.133	HP_PROGRESSIVE_NIGHT_BLINDNESS
0.310704	-0.0140431	21.2886	2.80527e-94	6.50475e-93	204.075	HP_KYPHOSIS
0.371245	-0.0136007	21.2786	3.38406e-94	7.8403e-93	203.888	GOBP_REGULATION_OF_T_CELL_DIFFERENTIATION_IN_THYMUS
0.434302	-0.0107342	21.2713	3.87488e-94	8.96997e-93	203.753	GOBP_NEGATIVE_REGULATION_OF_TYPE_I_INTERFERON_PRODUCTION
0.278418	-0.0151297	21.2686	4.07976e-94	9.4364e-93	203.702	HP_CHOREA
0.249253	-0.0101405	21.2682	4.10646e-94	9.49026e-93	203.695	GOBP_NEUROGENESIS
0.302181	-0.0123151	21.2679	4.13346e-94	9.54471e-93	203.689	GOBP_REGULATION_OF_CELLULAR_COMPONENT_ORGANIZATION
0.329232	-0.00944904	21.2676	4.15578e-94	9.5883e-93	203.684	HP_ABNORMALITY_OF_THE_PYLORUS
0.404508	-0.00832532	21.2581	4.96433e-94	1.14443e-92	203.506	GOBP_PROTEIN_K63-LINKED_UBIQUITINATION
0.381719	-0.0171115	21.2559	5.1759e-94	1.19221e-92	203.465	GOBP_HIPPO_SIGNALING
0.340309	-0.00749628	21.2553	5.23585e-94	1.20503e-92	203.453	GOCC_NUCLEAR_LUMEN
0.263946	-0.00896893	21.2545	5.31051e-94	1.2212e-92	203.439	GOBP_CELL_PROJECTION_MORPHOGENESIS
0.324269	-0.0127347	21.2508	5.68792e-94	1.30691e-92	203.371	HP_IMMUNOLOGIC_HYPERSENSITIVITY
0.291525	-0.0150325	21.2492	5.86365e-94	1.34617e-92	203.341	HP_INTELLECTUAL_DISABILITY_SEVERE
0.309432	-0.00988819	21.2452	6.31499e-94	1.44859e-92	203.267	HP_NEOPLASM_OF_THE_NERVOUS_SYSTEM
0.379136	-0.00987179	21.2421	6.69992e-94	1.53562e-92	203.208	GOBP_FACE_DEVELOPMENT
0.378372	-0.0152027	21.2385	7.15975e-94	1.63967e-92	203.142	GOBP_ORGANELLE_TRANSPORT_ALONG_MICROTUBULE
0.305975	-0.0105615	21.2384	7.18324e-94	1.64369e-92	203.138	GOBP_ORGANIC_SUBSTANCE_METABOLIC_PROCESS
0.553746	-0.0145559	21.2324	8.03381e-94	1.83681e-92	203.027	GOBP_COPII-COATED_VESICLE_BUDDING
0.411252	-0.00648192	21.2318	8.12112e-94	1.85525e-92	203.016	GOBP_REGULATION_OF_MRNA_STABILITY
0.361933	-0.0158096	21.2313	8.19067e-94	1.8696e-92	203.008	HP_HIGHLY_ARCHED_EYEBROW
0.274762	-0.0157902	21.2311	8.23061e-94	1.87717e-92	203.003	HP_ABNORMALITY_OF_THE_WRIST
0.267164	-0.0142036	21.2297	8.4471e-94	1.92497e-92	202.977	GOBP_REGULATION_OF_DEVELOPMENTAL_GROWTH
0.706186	-0.000286215	21.2286	8.62348e-94	1.96355e-92	202.956	GOCC_X_CHROMOSOME
0.353283	-0.00696615	21.2275	8.79881e-94	2.00184e-92	202.936	GOCC_PROTEIN_KINASE_COMPLEX
0.254724	-0.0088607	21.2261	9.03457e-94	2.05379e-92	202.91	GOBP_CELL_MORPHOGENESIS_INVOLVED_IN_NEURON_DIFFERENTIATION
0.278179	-0.0151772	21.2239	9.41443e-94	2.1384e-92	202.869	HP_ABNORMAL_ORAL_PHYSIOLOGY
0.697513	-0.0106619	21.2234	9.50924e-94	2.15817e-92	202.859	GOBP_HISTONE_H2B_CONSERVED_C-TERMINAL_LYSINE_DEUBIQUITINATION
0.385228	-0.014545	21.2192	1.02705e-93	2.32904e-92	202.782	HP_PROGRESSIVE_SPASTICITY
0.289351	-0.0130446	21.2186	1.04018e-93	2.3569e-92	202.769	HP_ABNORMALITY_OF_THE_CHEEK
0.310732	-0.0103197	21.2169	1.07278e-93	2.42754e-92	202.739	GOBP_RESPONSE_TO_LEUKEMIA_INHIBITORY_FACTOR
0.330121	-0.0117526	21.2169	1.0731e-93	2.42754e-92	202.738	HP_2_3_TOE_SYNDACTYLY
0.399581	-0.0111501	21.2079	1.26937e-93	2.86918e-92	202.571	HP_ABSENT_TOENAIL
0.358727	-0.00525522	21.2066	1.30075e-93	2.93773e-92	202.547	GOBP_GLYCEROPHOSPHOLIPID_BIOSYNTHETIC_PROCESS
0.415868	-0.00184829	21.2042	1.36105e-93	3.07141e-92	202.502	GOBP_PROTEIN_LOCALIZATION_TO_MICROTUBULE_CYTOSKELETON
0.313236	-0.0100533	21.2036	1.37428e-93	3.09877e-92	202.492	GOBP_CELLULAR_RESPONSE_TO_LEUKEMIA_INHIBITORY_FACTOR
0.231107	-0.0108811	21.2035	1.37794e-93	3.10451e-92	202.489	GOBP_BRAIN_DEVELOPMENT
0.358662	-0.0142166	21.2033	1.38407e-93	3.11577e-92	202.485	GOBP_NEGATIVE_REGULATION_OF_MICROTUBULE_DEPOLYMERIZATION
0.306272	-0.013121	21.2012	1.43968e-93	3.23835e-92	202.446	HP_ABNORMAL_CEREBRAL_VENTRICLE_MORPHOLOGY
0.406838	-0.00591561	21.1994	1.48846e-93	3.34536e-92	202.412	GOBP_MRNA_CATABOLIC_PROCESS
0.477314	-0.0112234	21.1964	1.57478e-93	3.53367e-92	202.356	GOCC_PROTEIN_SERINE/THREONINE_PHOSPHATASE_COMPLEX
0.477314	-0.0112234	21.1964	1.57478e-93	3.53367e-92	202.356	GOCC_PHOSPHATASE_COMPLEX
0.34594	-0.0101959	21.1959	1.58723e-93	3.55873e-92	202.348	HP_ABNORMAL_ORAL_FRENULUM_MORPHOLOGY
0.313851	-0.00940102	21.1951	1.61087e-93	3.60881e-92	202.334	GOBP_CYTOKINESIS
0.36136	-0.00984312	21.1945	1.62998e-93	3.64868e-92	202.322	HP_BIFID_TONGUE
0.275792	-0.0105482	21.1923	1.69956e-93	3.80138e-92	202.28	HP_ABNORMAL_INTESTINE_MORPHOLOGY
0.303612	-0.0103111	21.1891	1.80424e-93	4.03228e-92	202.221	GOBP_CANONICAL_WNT_SIGNALING_PATHWAY
0.817776	-0.000810229	21.1873	1.86539e-93	4.16559e-92	202.187	GOBP_GLOBAL_GENOME_NUCLEOTIDE-EXCISION_REPAIR
0.344249	-0.00736524	21.1852	1.93892e-93	4.32632e-92	202.149	GOMF_DNA-BINDING_TRANSCRIPTION_FACTOR_BINDING
0.24465	-0.012094	21.1824	2.04389e-93	4.55688e-92	202.096	HP_ABNORMAL_ELECTRORETINOGRAM
0.307896	-0.0202284	21.1793	2.16576e-93	4.82472e-92	202.039	HP_ASPIRATION_PNEUMONIA
0.597348	0.00647151	21.1783	2.20763e-93	4.91406e-92	202.02	GOBP_PROTEIN_DESUMOYLATION
0.684196	-0.0171728	21.177	2.25807e-93	5.02232e-92	201.997	GOCC_CCR4-NOT_CORE_COMPLEX
0.508354	-0.00784758	21.1737	2.40288e-93	5.34011e-92	201.935	GOBP_REGULATION_OF_MRNA_3'-END_PROCESSING
0.315964	-0.0193594	21.1727	2.44674e-93	5.43326e-92	201.917	HP_ABNORMAL_AORTIC_VALVE_PHYSIOLOGY
0.304342	-0.0104549	21.1723	2.46783e-93	5.47571e-92	201.909	HP_SYNDACTYLY
0.399042	-0.0084915	21.1683	2.6588e-93	5.89474e-92	201.834	HP_SEBORRHEIC_DERMATITIS
0.340908	-0.00620102	21.1647	2.84419e-93	6.30073e-92	201.767	GOBP_NEGATIVE_REGULATION_OF_CELLULAR_AMIDE_METABOLIC_PROCESS
0.31749	-0.0030971	21.1631	2.92778e-93	6.48074e-92	201.738	GOBP_POSITIVE_REGULATION_OF_GLUCOSE_METABOLIC_PROCESS
0.25542	-0.00899272	21.1587	3.18126e-93	7.03623e-92	201.656	HP_ABNORMAL_FEMALE_REPRODUCTIVE_SYSTEM_PHYSIOLOGY
0.650604	0.000762627	21.1565	3.31507e-93	7.32636e-92	201.615	GOMF_SOLUBLE_NSF_ATTACHMENT_PROTEIN_ACTIVITY
0.387071	-0.00880615	21.1555	3.37752e-93	7.45845e-92	201.596	GOBP_LAMELLIPODIUM_ORGANIZATION
0.257087	-0.00997929	21.1546	3.42971e-93	7.56768e-92	201.581	HP_ABNORMAL_GROWTH_HORMONE_LEVEL
0.373712	-0.00760308	21.1523	3.57923e-93	7.89135e-92	201.538	HP_MALIGNANT_NEOPLASM_OF_THE_CENTRAL_NERVOUS_SYSTEM
0.342533	-0.0094254	21.152	3.60007e-93	7.931e-92	201.532	GOMF_KINASE_BINDING
0.320852	-0.0180197	21.1492	3.79259e-93	8.3485e-92	201.481	HP_INCREASED_INTRACRANIAL_PRESSURE
0.26627	-0.0128786	21.148	3.88239e-93	8.53942e-92	201.457	HP_VISUAL_IMPAIRMENT
0.302957	-0.0112927	21.1472	3.93728e-93	8.65331e-92	201.443	HP_ABNORMAL_CORPUS_CALLOSUM_MORPHOLOGY
0.375054	-0.0101922	21.14	4.50583e-93	9.89504e-92	201.309	GOBP_T_CELL_DIFFERENTIATION_IN_THYMUS
0.290007	-0.0254636	21.1358	4.87212e-93	1.0691e-91	201.231	HP_HYPERKINETIC_MOVEMENTS
0.291123	-0.0169008	21.1338	5.05537e-93	1.10843e-91	201.194	HP_ABNORMALITY_OF_THE_HALLUX
0.328148	-0.0148927	21.1336	5.07715e-93	1.11233e-91	201.19	HP_ABNORMALITY_OF_EARLOBE
0.225263	-0.0111727	21.133	5.13701e-93	1.12456e-91	201.178	HP_HYPOPITUITARISM
0.380185	-0.00948073	21.1329	5.14362e-93	1.12512e-91	201.177	GOBP_POSITIVE_REGULATION_OF_INTRACELLULAR_TRANSPORT
0.302773	-0.0132913	21.1312	5.30443e-93	1.15938e-91	201.146	HP_VENTRICULOMEGALY
0.317602	-0.0193195	21.1247	5.98825e-93	1.30782e-91	201.025	HP_APLASTIC_HYPOPLASTIC_TOENAIL
0.386288	-0.0116204	21.1246	6.00002e-93	1.30936e-91	201.023	HP_EVERTED_UPPER_LIP_VERMILION
0.422841	-0.0170151	21.1214	6.367e-93	1.38835e-91	200.964	HP_ESOPHAGEAL_CARCINOMA
0.627409	-0.0198668	21.1213	6.38227e-93	1.39059e-91	200.962	GOCC_DENDRITIC_FILOPODIUM
0.275488	-0.016028	21.1137	7.34812e-93	1.59978e-91	200.822	HP_GENERALIZED_TONIC_SEIZURE
0.383337	-0.0109246	21.1111	7.72018e-93	1.67947e-91	200.772	HP_ABNORMAL_ARACHNOID_MATER_MORPHOLOGY
0.277492	-0.0092055	21.1062	8.45427e-93	1.83773e-91	200.682	GOMF_PDZ_DOMAIN_BINDING
0.407912	-0.00900799	21.1056	8.55433e-93	1.85803e-91	200.67	GOMF_UBIQUITIN-LIKE_PROTEIN_CONJUGATING_ENZYME_BINDING
0.38023	-0.0197449	21.105	8.6418e-93	1.87556e-91	200.66	GOBP_REGULATION_OF_GENE_EXPRESSION_BY_GENETIC_IMPRINTING
0.461716	-0.00299596	21.1048	8.68056e-93	1.8825e-91	200.656	GOBP_RETROGRADE_TRANSPORT,_ENDOSOME_TO_GOLGI
0.300341	-0.0115387	21.1016	9.21544e-93	1.99694e-91	200.596	GOBP_REGULATION_OF_CANONICAL_WNT_SIGNALING_PATHWAY
0.574022	-0.00452007	21.1006	9.37996e-93	2.02943e-91	200.578	GOBP_POSITIVE_REGULATION_OF_RESPONSE_TO_INTERFERON-GAMMA
0.574022	-0.00452007	21.1006	9.37996e-93	2.02943e-91	200.578	GOBP_POSITIVE_REGULATION_OF_INTERFERON-GAMMA-MEDIATED_SIGNALING_PATHWAY
0.26398	-0.00883516	21.1002	9.44594e-93	2.04053e-91	200.571	GOCC_NON-MEMBRANE-BOUNDED_ORGANELLE
0.26398	-0.00883516	21.1002	9.44594e-93	2.04053e-91	200.571	GOCC_INTRACELLULAR_NON-MEMBRANE-BOUNDED_ORGANELLE
0.285447	-0.00934218	21.0973	9.97149e-93	2.15239e-91	200.517	HP_ENAMEL_HYPOPLASIA
0.578354	-0.0102268	21.0946	1.04921e-92	2.26301e-91	200.467	GOCC_COPII_VESICLE_COAT
0.262948	-0.0146538	21.0928	1.0842e-92	2.33666e-91	200.434	HP_STATUS_EPILEPTICUS
0.3439	-0.0110652	21.088	1.18653e-92	2.55323e-91	200.344	GOBP_NEGATIVE_REGULATION_OF_STRESS-ACTIVATED_MAPK_CASCADE
0.3439	-0.0110652	21.088	1.18653e-92	2.55323e-91	200.344	GOBP_NEGATIVE_REGULATION_OF_STRESS-ACTIVATED_PROTEIN_KINASE_SIGNALING_CASCADE
0.336527	-0.00488296	21.0856	1.23997e-92	2.66618e-91	200.3	HP_ABNORMAL_PARANASAL_SINUS_MORPHOLOGY
0.290563	-0.019124	21.0821	1.32341e-92	2.84339e-91	200.235	HP_HYPERLORDOSIS
0.331393	-0.0114198	21.0781	1.42652e-92	3.06255e-91	200.161	GOMF_PROTEIN_C-TERMINUS_BINDING
0.48931	-0.013907	21.0696	1.67165e-92	3.58605e-91	200.003	GOBP_VENTRICULAR_TRABECULA_MYOCARDIUM_MORPHOGENESIS
0.364387	-0.0149429	21.0683	1.7103e-92	3.66613e-91	199.98	HP_HYPOCHROMIC_ANEMIA
0.322677	-0.0134807	21.0605	1.97858e-92	4.23795e-91	199.835	HP_DELAYED_ERUPTION_OF_PERMANENT_TEETH
0.497864	0.00597468	21.0593	2.02286e-92	4.32946e-91	199.813	GOBP_HISTONE_H4-K16_ACETYLATION
0.552949	-0.00272195	21.0588	2.04056e-92	4.36397e-91	199.804	GOBP_PROTEIN_AUTO-ADP-RIBOSYLATION
0.274005	-0.0155298	21.0579	2.07687e-92	4.43821e-91	199.786	HP_ABNORMALITY_OF_THE_TONGUE
0.518348	-0.0142503	21.0495	2.42694e-92	5.18232e-91	199.631	GOBP_REELIN-MEDIATED_SIGNALING_PATHWAY
0.378593	-0.0107472	21.0484	2.47732e-92	5.28584e-91	199.611	GOMF_2-OXOGLUTARATE-DEPENDENT_DIOXYGENASE_ACTIVITY
0.401551	-0.00830571	21.0452	2.62781e-92	5.60263e-91	199.552	GOBP_RAC_PROTEIN_SIGNAL_TRANSDUCTION
0.355673	-0.00978911	21.0408	2.85252e-92	6.07706e-91	199.47	GOBP_REGULATION_OF_INSULIN_RECEPTOR_SIGNALING_PATHWAY
0.292489	-0.0116714	21.0389	2.95725e-92	6.29536e-91	199.434	GOBP_REGULATION_OF_PLASMA_MEMBRANE_BOUNDED_CELL_PROJECTION_ORGANIZATION
0.361163	-0.0180432	21.0352	3.16622e-92	6.73506e-91	199.366	HP_SYRINGOMYELIA
0.231052	-0.012674	21.0335	3.26929e-92	6.94899e-91	199.334	GOBP_EMBRYO_DEVELOPMENT
0.279407	-0.0141299	21.0331	3.29075e-92	6.98927e-91	199.328	HP_ABNORMALITY_OF_LONG_BONE_MORPHOLOGY
0.324061	-0.0117385	21.0326	3.32167e-92	7.04954e-91	199.319	GOBP_INTRACELLULAR_SIGNAL_TRANSDUCTION
0.419072	-0.0119924	21.0323	3.34132e-92	7.08584e-91	199.313	GOMF_TRANSCRIPTION_COREPRESSOR_BINDING
0.331553	-0.00542352	21.0291	3.54313e-92	7.50809e-91	199.254	GOBP_POSITIVE_REGULATION_OF_GLUCOSE_TRANSMEMBRANE_TRANSPORT
0.308442	-0.00972639	21.0193	4.25025e-92	8.99966e-91	199.073	GOBP_CELL_CYCLE
0.441995	-0.00534122	21.0146	4.64019e-92	9.81786e-91	198.985	GOBP_POSITIVE_REGULATION_OF_RNA_SPLICING
0.326279	-0.00339066	21.0143	4.66377e-92	9.86023e-91	198.98	GOBP_NEGATIVE_REGULATION_OF_GTPASE_ACTIVITY
0.283465	-0.0141977	21.0125	4.81848e-92	1.01796e-90	198.948	HP_ABNORMAL_TENDON_MORPHOLOGY
0.349795	-0.0138905	21.0113	4.93291e-92	1.04134e-90	198.925	GOBP_REGULATION_OF_SMAD_PROTEIN_SIGNAL_TRANSDUCTION
0.439843	-0.016787	21.0026	5.79871e-92	1.22319e-90	198.763	GOBP_MRNA_CLEAVAGE
0.237132	-0.0100972	20.9996	6.123e-92	1.29061e-90	198.709	GOBP_REGULATION_OF_CELL_DIVISION
0.42132	-0.00472511	20.9992	6.17064e-92	1.29967e-90	198.701	GOMF_PHOSPHATIDYLINOSITOL_PHOSPHATE_KINASE_ACTIVITY
0.241137	-0.0114243	20.9973	6.38844e-92	1.34452e-90	198.667	GOBP_NERVOUS_SYSTEM_DEVELOPMENT
0.379654	-0.0111167	20.9968	6.45806e-92	1.35815e-90	198.656	GOBP_REGULATION_OF_JNK_CASCADE
0.268074	-0.0123239	20.9923	7.01791e-92	1.47477e-90	198.573	HP_ABNORMALITY_OF_THE_PERIORBITAL_REGION
0.352368	-0.0103034	20.9888	7.47948e-92	1.57058e-90	198.51	HP_SIMPLE_FEBRILE_SEIZURE
0.439744	-0.00768625	20.988	7.59396e-92	1.59341e-90	198.495	GOMF_CALCIUM-DEPENDENT_PROTEIN_KINASE_C_ACTIVITY
0.360793	-0.00818485	20.9842	8.14373e-92	1.70748e-90	198.425	HP_ABNORMAL_NEURON_MORPHOLOGY
0.345462	-0.00399411	20.9842	8.15512e-92	1.70858e-90	198.424	GOMF_PHOSPHOLIPID_TRANSPORTER_ACTIVITY
0.283097	-0.0131784	20.981	8.64186e-92	1.80919e-90	198.366	GOBP_CELLULAR_COMPONENT_ASSEMBLY
0.41622	-0.00817155	20.9808	8.67686e-92	1.81515e-90	198.362	HP_DIASTEMA
0.302953	-0.0082327	20.9807	8.69629e-92	1.81785e-90	198.36	GOBP_EPITHELIAL_TO_MESENCHYMAL_TRANSITION
0.347913	-0.0187594	20.9795	8.8984e-92	1.8587e-90	198.337	HP_FACIAL_DIPLEGIA
0.37935	-0.0146664	20.9771	9.29057e-92	1.93916e-90	198.294	GOBP_NUCLEOBASE-CONTAINING_COMPOUND_TRANSPORT
0.39275	-0.0133985	20.9756	9.55846e-92	1.99358e-90	198.266	GOMF_UBIQUITIN_LIGASE-SUBSTRATE_ADAPTOR_ACTIVITY
0.260047	-0.0137692	20.9732	1.0002e-91	2.08452e-90	198.22	HP_ABNORMAL_PANCREAS_MORPHOLOGY
0.27112	-0.015237	20.971	1.04082e-91	2.16755e-90	198.181	HP_ORAL_CLEFT
0.257118	-0.0131587	20.9686	1.08802e-91	2.26416e-90	198.136	HP_TENTED_UPPER_LIP_VERMILION
0.255348	-0.00960464	20.9672	1.11705e-91	2.32282e-90	198.11	HP_ABNORMALITY_OF_THE_AUTONOMIC_NERVOUS_SYSTEM
0.338501	-0.0274036	20.9668	1.12574e-91	2.33915e-90	198.103	HP_ELEVATED_CIRCULATING_PARATHYROID_HORMONE_LEVEL
0.611556	-0.00741221	20.9569	1.35104e-91	2.8052e-90	197.921	HP_JUVENILE_MYELOMONOCYTIC_LEUKEMIA
0.486545	-0.00967419	20.9564	1.36452e-91	2.83107e-90	197.911	HP_AUTOIMMUNE_THROMBOCYTOPENIA
0.358726	-0.0251351	20.956	1.3748e-91	2.85028e-90	197.903	HP_FOCAL_EMOTIONAL_SEIZURE
0.400977	-0.0149397	20.9547	1.40869e-91	2.91836e-90	197.879	GOBP_HEMATOPOIETIC_STEM_CELL_DIFFERENTIATION
0.320491	-0.0140161	20.9526	1.46341e-91	3.02948e-90	197.841	HP_BROAD_BASED_GAIT
0.457179	-0.00562583	20.9461	1.65128e-91	3.41583e-90	197.721	GOBP_POSITIVE_REGULATION_OF_SMAD_PROTEIN_SIGNAL_TRANSDUCTION
0.28598	-0.0138262	20.9443	1.70633e-91	3.5271e-90	197.688	HP_ABNORMALITY_OF_FACIAL_MUSCULATURE
0.33808	-0.00915077	20.9426	1.76089e-91	3.63716e-90	197.657	GOMF_PROTEIN_KINASE_BINDING
0.330146	-0.0101572	20.9416	1.79329e-91	3.70133e-90	197.639	GOBP_PROTEIN_LOCALIZATION
0.300307	-0.0115578	20.9406	1.82815e-91	3.77049e-90	197.619	HP_COUGH
0.297364	-0.00617383	20.9397	1.85785e-91	3.8289e-90	197.603	GOBP_CELLULAR_RESPONSE_TO_STEROID_HORMONE_STIMULUS
0.411017	-0.000633954	20.9351	2.02364e-91	4.16751e-90	197.518	GOMF_ESTROGEN_RECEPTOR_BINDING
0.304976	-0.0191306	20.9297	2.23566e-91	4.59732e-90	197.419	GOBP_DNA_ALKYLATION
0.304976	-0.0191306	20.9297	2.23566e-91	4.59732e-90	197.419	GOBP_DNA_METHYLATION
0.557995	0.0020609	20.9281	2.30104e-91	4.72478e-90	197.39	GOBP_REGULATION_OF_NUCLEAR-TRANSCRIBED_MRNA_POLY(A)_TAIL_SHORTENING
0.557995	0.0020609	20.9281	2.30104e-91	4.72478e-90	197.39	GOBP_POSITIVE_REGULATION_OF_NUCLEAR-TRANSCRIBED_MRNA_POLY(A)_TAIL_SHORTENING
0.290516	-0.0111707	20.908	3.33812e-91	6.84918e-90	197.02	HP_TELECANTHUS
0.581081	-0.0225739	20.905	3.53004e-91	7.23228e-90	196.964	GOMF_NEUROTROPHIN_TRK_RECEPTOR_BINDING
0.581081	-0.0225739	20.905	3.53004e-91	7.23228e-90	196.964	GOMF_NEUROTROPHIN_TRKA_RECEPTOR_BINDING
0.332502	-0.00914471	20.8995	3.90731e-91	7.99934e-90	196.863	HP_TETANY
0.446999	-0.00681817	20.8968	4.10666e-91	8.40089e-90	196.813	GOBP_POSITIVE_REGULATION_OF_HISTONE_METHYLATION
0.468644	-0.00404579	20.8968	4.10949e-91	8.40089e-90	196.812	GOCC_BETA-CATENIN_DESTRUCTION_COMPLEX
0.384619	-0.0111949	20.8907	4.59902e-91	9.3947e-90	196.7	HP_DEEP_PALMAR_CREASE
0.326859	-0.00605879	20.8899	4.66313e-91	9.51868e-90	196.687	HP_NEOPLASM_OF_THE_STOMACH
0.349119	-0.00891497	20.8893	4.71253e-91	9.61245e-90	196.676	GOBP_PROTEIN_LOCALIZATION_TO_ORGANELLE
0.30293	-0.00599116	20.8893	4.71685e-91	9.61421e-90	196.675	GOBP_NEGATIVE_REGULATION_OF_G1/S_TRANSITION_OF_MITOTIC_CELL_CYCLE
0.320721	-0.0105834	20.8769	5.93419e-91	1.20866e-89	196.446	GOBP_MACROMOLECULE_LOCALIZATION
0.251973	-0.00808809	20.8752	6.12076e-91	1.24575e-89	196.416	HP_MOTOR_SEIZURE
0.436452	-0.00565153	20.8685	6.92282e-91	1.40796e-89	196.293	GOCC_TRANSCRIPTIONALLY_ACTIVE_CHROMATIN
0.439235	-0.00408761	20.8676	7.03621e-91	1.42998e-89	196.277	GOBP_CYTOSOLIC_TRANSPORT
0.203995	-0.0123723	20.8641	7.50931e-91	1.52501e-89	196.212	HP_ABNORMAL_CHOROID_MORPHOLOGY
0.288764	-0.0135026	20.8597	8.14135e-91	1.65216e-89	196.131	HP_FEEDING_DIFFICULTIES
0.297875	-0.0189603	20.8576	8.47296e-91	1.7182e-89	196.092	GOCC_DYNEIN_COMPLEX
0.613083	-0.0023145	20.8494	9.84902e-91	1.99579e-89	195.942	GOMF_PHOSPHATIDYLINOSITOL_PHOSPHATE_4-PHOSPHATASE_ACTIVITY
0.325376	-0.0116958	20.8418	1.13406e-90	2.29637e-89	195.801	HP_FULL_CHEEKS
0.426294	-0.0116336	20.8395	1.18297e-90	2.39366e-89	195.759	HP_IMPAIRED_ANTIGEN_SPECIFIC_RESPONSE
0.34164	-0.0103272	20.8375	1.22686e-90	2.48066e-89	195.723	HP_BRONCHIECTASIS
0.24489	-0.00621065	20.8357	1.26744e-90	2.56085e-89	195.69	HP_GENERALIZED_ONSET_MOTOR_SEIZURE
0.246565	-0.0146933	20.8335	1.32026e-90	2.66564e-89	195.65	GOBP_EMBRYO_DEVELOPMENT_ENDING_IN_BIRTH_OR_EGG_HATCHING
0.308011	-0.0125411	20.8298	1.41447e-90	2.85377e-89	195.581	GOBP_POSITIVE_REGULATION_OF_CELLULAR_COMPONENT_ORGANIZATION
0.356709	-0.00708302	20.8279	1.46441e-90	2.95239e-89	195.546	GOBP_REGULATION_OF_PEPTIDYL-LYSINE_ACETYLATION
0.291205	-0.015893	20.823	1.60095e-90	3.22534e-89	195.458	HP_CHILDHOOD_ONSET
0.375973	-0.00575103	20.8188	1.73114e-90	3.4851e-89	195.38	HP_BASAL_CELL_CARCINOMA
0.286013	-0.0141539	20.8182	1.7512e-90	3.52293e-89	195.368	GOCC_BICELLULAR_TIGHT_JUNCTION
0.329873	-0.00682825	20.8175	1.7732e-90	3.5646e-89	195.356	GOBP_NEGATIVE_REGULATION_OF_CATABOLIC_PROCESS
0.454346	-0.00894441	20.8144	1.87849e-90	3.77353e-89	195.298	GOMF_FLIPPASE_ACTIVITY
0.339428	-0.00751654	20.8142	1.88301e-90	3.77988e-89	195.296	HP_ABNORMAL_GLIAL_CELL_MORPHOLOGY
0.396983	-0.010833	20.814	1.8916e-90	3.79439e-89	195.291	GOBP_NEGATIVE_REGULATION_OF_ORGANELLE_ASSEMBLY
0.238263	-0.0147556	20.8043	2.25998e-90	4.53007e-89	195.114	HP_POOR_SUCK
0.338219	-0.0114949	20.801	2.40204e-90	4.81135e-89	195.053	GOMF_CHROMATIN_DNA_BINDING
0.306692	-0.0169146	20.7933	2.76893e-90	5.54225e-89	194.912	HP_TITUBATION
0.321006	-0.0141961	20.7889	3.00086e-90	6.00215e-89	194.832	GOBP_CELLULAR_PROTEIN_COMPLEX_DISASSEMBLY
0.302182	-0.0118662	20.7875	3.07919e-90	6.15439e-89	194.806	HP_ABNORMAL_CARDIAC_SEPTUM_MORPHOLOGY
0.646154	0.00184346	20.7871	3.10459e-90	6.2007e-89	194.798	GOBP_HISTONE_H3-K36_TRIMETHYLATION
0.439069	-0.0202583	20.7858	3.17725e-90	6.34128e-89	194.775	GOBP_REGULATION_OF_CILIUM_BEAT_FREQUENCY
0.445894	-0.0119282	20.7839	3.29008e-90	6.56176e-89	194.74	GOBP_RESPONSE_TO_LEUCINE
0.660082	-0.00846084	20.7798	3.5474e-90	7.06988e-89	194.665	GOBP_SPHINGOLIPID_TRANSLOCATION
0.413678	-0.0136266	20.7743	3.92384e-90	7.81451e-89	194.565	GOMF_PROTEIN_PHOSPHORYLATED_AMINO_ACID_BINDING
0.249513	-0.0110825	20.7708	4.1876e-90	8.33383e-89	194.5	GOBP_CELL_DEVELOPMENT
0.460998	-0.00881118	20.7702	4.23733e-90	8.42181e-89	194.488	GOBP_MRNA_3'-END_PROCESSING
0.392285	-0.0132323	20.7702	4.23786e-90	8.42181e-89	194.488	GOMF_P53_BINDING
0.282001	-0.00985512	20.7686	4.36339e-90	8.66507e-89	194.459	HP_ABNORMAL_HAIR_QUANTITY
0.662532	-0.0269952	20.7659	4.58705e-90	9.09624e-89	194.409	GOBP_NEGATIVE_REGULATION_OF_IRON_ION_TRANSPORT
0.662532	-0.0269952	20.7659	4.58705e-90	9.09624e-89	194.409	GOBP_NEGATIVE_REGULATION_OF_IRON_ION_TRANSMEMBRANE_TRANSPORT
0.308404	-0.0108774	20.7577	5.33046e-90	1.05629e-88	194.259	GOBP_POSITIVE_REGULATION_OF_CELLULAR_PROCESS
0.448965	-0.00588378	20.7541	5.69446e-90	1.12681e-88	194.194	GOBP_AXO-DENDRITIC_PROTEIN_TRANSPORT
0.448965	-0.00588378	20.7541	5.69446e-90	1.12681e-88	194.194	GOBP_ANTEROGRADE_AXONAL_PROTEIN_TRANSPORT
0.311854	-0.0108018	20.7531	5.79789e-90	1.14647e-88	194.176	GOBP_CELLULAR_METABOLIC_PROCESS
0.366152	0.000143345	20.7491	6.24593e-90	1.23418e-88	194.101	GOBP_NEGATIVE_REGULATION_OF_CYCLIN-DEPENDENT_PROTEIN_KINASE_ACTIVITY
0.27589	-0.0176492	20.7482	6.34152e-90	1.25218e-88	194.086	HP_LIMB_JOINT_CONTRACTURE
0.260908	-0.0128018	20.7459	6.61445e-90	1.30514e-88	194.044	HP_HYPSARRHYTHMIA
0.339407	-0.00761367	20.7398	7.39808e-90	1.45873e-88	193.933	GOMF_ENZYME_BINDING
0.285344	-0.0134949	20.7389	7.5262e-90	1.48294e-88	193.916	HP_NEOPLASM_OF_THE_GASTROINTESTINAL_TRACT
0.611492	-6.97301e-05	20.7362	7.91681e-90	1.5588e-88	193.865	GOCC_CCR4-NOT_COMPLEX
0.36204	-0.00826564	20.7321	8.52547e-90	1.67746e-88	193.792	GOBP_INTRACELLULAR_TRANSPORT
0.36238	-0.0090943	20.7321	8.53431e-90	1.67801e-88	193.79	GOMF_PROTEIN_SERINE/THREONINE_PHOSPHATASE_ACTIVITY
0.284578	-0.00915566	20.7281	9.18589e-90	1.80485e-88	193.717	HP_ABNORMAL_NERVOUS_SYSTEM_ELECTROPHYSIOLOGY
0.444842	-0.0130434	20.7275	9.28599e-90	1.82323e-88	193.706	GOBP_INTRACELLULAR_MRNA_LOCALIZATION
0.275012	-0.0125269	20.7219	1.02798e-89	2.01693e-88	193.605	HP_INVOLUNTARY_MOVEMENTS
0.329941	-0.00903456	20.7184	1.09597e-89	2.14882e-88	193.541	GOBP_REGULATION_OF_DNA_METABOLIC_PROCESS
0.476984	0.0020033	20.7167	1.13242e-89	2.21871e-88	193.509	GOBP_MAINTENANCE_OF_ORGANELLE_LOCATION
0.456608	-0.00394129	20.7104	1.26978e-89	2.48609e-88	193.395	GOBP_NUCLEAR-TRANSCRIBED_MRNA_CATABOLIC_PROCESS,_NONSENSE-MEDIATED_DECAY
0.350274	-0.0157393	20.7064	1.36707e-89	2.67468e-88	193.321	GOMF_3',5'-CYCLIC-NUCLEOTIDE_PHOSPHODIESTERASE_ACTIVITY
0.492352	0.00130823	20.6992	1.55973e-89	3.04949e-88	193.19	GOBP_REGULATION_OF_NUCLEAR-TRANSCRIBED_MRNA_CATABOLIC_PROCESS,_DEADENYLATION-DEPENDENT_DECAY
0.359987	-0.00849355	20.6984	1.5819e-89	3.09064e-88	193.176	GOBP_NEGATIVE_REGULATION_OF_MRNA_CATABOLIC_PROCESS
0.459633	-0.00719159	20.6978	1.60062e-89	3.12503e-88	193.164	GOMF_MICROTUBULE_PLUS-END_BINDING
0.42257	-0.00977526	20.6969	1.62633e-89	3.173e-88	193.148	HP_BROAD_FACE
0.285728	-0.0113217	20.6956	1.66666e-89	3.2494e-88	193.124	HP_GAIT_DISTURBANCE
0.46669	-0.0122128	20.6954	1.67223e-89	3.25798e-88	193.12	HP_PERIVENTRICULAR_NODULAR_HETEROTOPIA
0.369585	-0.0114761	20.689	1.87956e-89	3.65934e-88	193.004	GOBP_REGULATION_OF_CELLULAR_RESPONSE_TO_INSULIN_STIMULUS
0.338286	-0.00725726	20.6793	2.24503e-89	4.36784e-88	192.827	GOBP_REGULATION_OF_CATABOLIC_PROCESS
0.271412	-0.0116526	20.6787	2.27086e-89	4.415e-88	192.816	GOBP_GROWTH
0.430652	-0.0059703	20.6778	2.30814e-89	4.48435e-88	192.799	GOBP_MITOTIC_G2/M_TRANSITION_CHECKPOINT
0.511632	-0.00208828	20.6738	2.48584e-89	4.82621e-88	192.725	GOBP_RAP_PROTEIN_SIGNAL_TRANSDUCTION
0.302785	-0.0124548	20.672	2.56583e-89	4.97804e-88	192.694	HP_ABNORMAL_CEREBRAL_CORTEX_MORPHOLOGY
0.362425	0.000379848	20.6692	2.7033e-89	5.24108e-88	192.642	GOBP_INTRACELLULAR_ESTROGEN_RECEPTOR_SIGNALING_PATHWAY
0.407849	-0.00996631	20.6689	2.71655e-89	5.26311e-88	192.637	GOBP_SNRNA_TRANSCRIPTION
0.336177	-0.00893508	20.6667	2.83123e-89	5.48146e-88	192.596	GOMF_PROMOTER-SPECIFIC_CHROMATIN_BINDING
0.370765	-0.00968857	20.6617	3.10023e-89	5.99809e-88	192.505	GOBP_REGULATION_OF_INTRACELLULAR_PROTEIN_TRANSPORT
0.371734	-0.0017025	20.6579	3.32718e-89	6.43269e-88	192.435	GOBP_MICROVILLUS_ORGANIZATION
0.309235	-0.0132069	20.6569	3.38614e-89	6.54215e-88	192.417	HP_HYPERPIGMENTATION_OF_THE_SKIN
0.260651	-0.0127516	20.6563	3.42178e-89	6.60641e-88	192.407	GOBP_CELLULAR_COMPONENT_MORPHOGENESIS
0.32544	-0.0130446	20.6558	3.4528e-89	6.65706e-88	192.398	GOBP_WOUND_HEALING,_SPREADING_OF_CELLS
0.32544	-0.0130446	20.6558	3.4528e-89	6.65706e-88	192.398	GOBP_EPIBOLY_INVOLVED_IN_WOUND_HEALING
0.294743	-0.0056958	20.6542	3.55564e-89	6.85058e-88	192.369	HP_GAIT_ATAXIA
0.312964	-0.00892241	20.6537	3.58957e-89	6.91117e-88	192.359	GOBP_PROTEIN_METABOLIC_PROCESS
0.286411	-0.0145188	20.6534	3.60858e-89	6.94295e-88	192.354	HP_APLASIA_HYPOPLASIA_AFFECTING_BONES_OF_THE_AXIAL_SKELETON
0.595854	-0.00226179	20.6509	3.77817e-89	7.26423e-88	192.308	GOBP_REGULATION_OF_NUCLEOBASE-CONTAINING_COMPOUND_TRANSPORT
0.288357	-0.0091453	20.647	4.06254e-89	7.80559e-88	192.236	GOBP_CELLULAR_NITROGEN_COMPOUND_METABOLIC_PROCESS
0.29946	-0.0131053	20.6455	4.17335e-89	8.01295e-88	192.209	HP_ABNORMALITY_OF_THE_CHIN
0.298324	-0.0135623	20.6431	4.36218e-89	8.36972e-88	192.165	GOBP_DEVELOPMENTAL_CELL_GROWTH
-0.619793	0.0575696	-20.643	4.36817e-89	8.37544e-88	192.164	GOMF_TYPE_I_INTERFERON_RECEPTOR_BINDING
0.222974	-0.0127027	20.6389	4.71031e-89	9.02523e-88	192.089	GOCC_CILIUM
0.30267	-0.0146697	20.6376	4.8225e-89	9.23383e-88	192.065	HP_ABNORMALITY_OF_NEURONAL_MIGRATION
0.328855	-0.0124144	20.6364	4.92595e-89	9.42541e-88	192.044	GOBP_ESTABLISHMENT_OF_LOCALIZATION_IN_CELL
0.40239	-0.00563655	20.635	5.06025e-89	9.67573e-88	192.017	GOBP_REGULATION_OF_RNA_STABILITY
0.929224	0.00215993	20.6276	5.78394e-89	1.10519e-87	191.884	GOBP_NUCLEAR_INNER_MEMBRANE_ORGANIZATION
0.366274	-0.00986643	20.6269	5.86817e-89	1.12051e-87	191.87	GOMF_PROTEIN-MEMBRANE_ADAPTOR_ACTIVITY
0.263385	-0.0146139	20.6243	6.15444e-89	1.17437e-87	191.822	HP_INCOORDINATION
0.337696	-0.0078875	20.6225	6.35006e-89	1.21087e-87	191.791	GOCC_GOLGI_STACK
0.255293	-0.0146224	20.6209	6.54417e-89	1.24703e-87	191.761	HP_ABNORMALITY_OF_PRENATAL_DEVELOPMENT_OR_BIRTH
0.271895	-0.0167705	20.6204	6.60955e-89	1.25862e-87	191.751	HP_JOINT_CONTRACTURE_OF_THE_HAND
0.373518	-0.00519301	20.6181	6.88245e-89	1.30969e-87	191.711	GOBP_PROTEASOMAL_PROTEIN_CATABOLIC_PROCESS
0.36978	-0.0153641	20.6141	7.41459e-89	1.40999e-87	191.637	HP_POINTED_CHIN
0.426295	-0.00408237	20.6121	7.68638e-89	1.46067e-87	191.601	GOBP_REGULATION_OF_DOUBLE-STRAND_BREAK_REPAIR_VIA_NONHOMOLOGOUS_END_JOINING
0.529866	-0.00671499	20.6063	8.5422e-89	1.6222e-87	191.496	GOBP_RETICULOPHAGY
0.407147	-0.0106639	20.6021	9.22847e-89	1.75133e-87	191.419	GOCC_CILIARY_ROOTLET
0.273178	-0.0153858	20.5932	1.08518e-88	2.05798e-87	191.257	HP_ABNORMALITY_OF_FACIAL_SOFT_TISSUE
0.425284	-0.00839883	20.5886	1.18092e-88	2.23802e-87	191.173	GOMF_CALCIUM-DEPENDENT_PROTEIN_KINASE_ACTIVITY
0.329272	-0.00834404	20.5844	1.27528e-88	2.41522e-87	191.096	HP_LARGE_HANDS
0.392194	-0.00445259	20.5767	1.46681e-88	2.77606e-87	190.957	HP_ABNORMALITY_OF_THE_THORACIC_CAVITY
0.273033	-0.0106041	20.5763	1.47863e-88	2.79652e-87	190.949	GOCC_ASYMMETRIC_SYNAPSE
0.299127	-0.0170391	20.5752	1.50852e-88	2.85111e-87	190.929	HP_ARACHNODACTYLY
0.480538	-0.00129176	20.5746	1.52565e-88	2.88154e-87	190.918	GOBP_CELLULAR_RESPONSE_TO_OXYGEN-GLUCOSE_DEPRIVATION
0.270763	-0.0161261	20.5742	1.53466e-88	2.89658e-87	190.912	HP_ABNORMAL_CONNECTION_OF_THE_CARDIAC_SEGMENTS
0.433413	-0.00986369	20.572	1.59816e-88	3.01438e-87	190.872	HP_SHIELD_CHEST
0.268826	-0.0134373	20.5711	1.62406e-88	3.06115e-87	190.856	HP_ABNORMALITY_OF_THE_NAIL
0.307724	-0.013005	20.5686	1.70154e-88	3.20504e-87	190.809	HP_RECURRENT_RESPIRATORY_INFECTIONS
0.258262	-0.0155016	20.5679	1.72398e-88	3.2451e-87	190.796	HP_ABNORMAL_TONGUE_MORPHOLOGY
0.245198	-0.00589846	20.5638	1.85603e-88	3.4913e-87	190.723	HP_GENERALIZED_MYOCLONIC_SEIZURE
0.274869	-0.0111171	20.5637	1.85878e-88	3.4941e-87	190.721	HP_ABNORMAL_RIB_CAGE_MORPHOLOGY
0.308576	-0.0122872	20.5582	2.05637e-88	3.86292e-87	190.62	HP_DOLICHOCEPHALY
0.33002	-0.00733246	20.5574	2.08853e-88	3.92069e-87	190.605	GOBP_DEPHOSPHORYLATION
0.578935	-0.0116505	20.5549	2.18393e-88	4.097e-87	190.561	GOCC_SIN3-TYPE_COMPLEX
0.464235	-0.00716443	20.554	2.22182e-88	4.16527e-87	190.543	GOBP_MRNA_TRANSPORT
0.358814	-0.00543046	20.551	2.34605e-88	4.39521e-87	190.489	HP_CHRONIC_DIARRHEA
0.2844	-0.0100732	20.5449	2.62251e-88	4.90984e-87	190.378	HP_ABNORMALITY_OF_THE_ANUS
0.478783	-0.00997049	20.5382	2.96377e-88	5.54128e-87	190.256	GOBP_MRNA_EXPORT_FROM_NUCLEUS
0.478783	-0.00997049	20.5382	2.96377e-88	5.54128e-87	190.256	GOBP_MRNA-CONTAINING_RIBONUCLEOPROTEIN_COMPLEX_EXPORT_FROM_NUCLEUS
0.405051	-0.00525468	20.537	3.02751e-88	5.65664e-87	190.235	GOBP_REGULATION_OF_MACROAUTOPHAGY
0.384083	-0.00474444	20.5335	3.22953e-88	6.03004e-87	190.171	GOBP_VIRAL_RNA_GENOME_REPLICATION
0.275745	-0.0139662	20.5243	3.81292e-88	7.11455e-87	190.005	GOBP_POSITIVE_REGULATION_OF_GROWTH
0.379102	-0.0149641	20.5193	4.17739e-88	7.78939e-87	189.914	GOBP_AXONAL_TRANSPORT_OF_MITOCHONDRION
0.346688	-0.00624119	20.5192	4.18807e-88	7.80407e-87	189.912	GOCC_GOLGI_APPARATUS_SUBCOMPARTMENT
0.307513	-0.00977056	20.517	4.36153e-88	8.12185e-87	189.871	GOBP_REGULATION_OF_PROTEIN_MODIFICATION_PROCESS
-0.439991	0.056999	-20.5156	4.46835e-88	8.30963e-87	189.847	GOBP_URONIC_ACID_METABOLIC_PROCESS
-0.439991	0.056999	-20.5156	4.46835e-88	8.30963e-87	189.847	GOBP_GLUCURONATE_METABOLIC_PROCESS
0.405101	-0.0109237	20.5152	4.50674e-88	8.37542e-87	189.839	GOBP_REGULATION_OF_ESTABLISHMENT_OF_CELL_POLARITY
0.401488	0.00112839	20.515	4.51741e-88	8.38965e-87	189.836	HP_RECURRENT_VIRAL_INFECTIONS
0.441358	-0.000277629	20.5148	4.53824e-88	8.4227e-87	189.832	GOMF_PHOSPHATIDYLINOSITOL_3-KINASE_REGULATORY_SUBUNIT_BINDING
0.371351	-0.0202567	20.514	4.60109e-88	8.53365e-87	189.818	GOBP_POSITIVE_REGULATION_OF_DENDRITIC_SPINE_MORPHOGENESIS
0.566738	-0.00489711	20.5138	4.6249e-88	8.56638e-87	189.813	GOCC_PINOSOME
0.566738	-0.00489711	20.5138	4.6249e-88	8.56638e-87	189.813	GOCC_MACROPINOSOME
0.462702	-0.00863452	20.5099	4.95744e-88	9.17622e-87	189.744	GOBP_REGULATION_OF_PROTEIN_EXIT_FROM_ENDOPLASMIC_RETICULUM
0.320546	-0.0123831	20.5021	5.71503e-88	1.05715e-86	189.602	GOBP_EPIBOLY
0.289195	-0.0164819	20.5008	5.84991e-88	1.08138e-86	189.579	HP_ABNORMAL_VENOUS_MORPHOLOGY
0.213236	-0.00917012	20.5	5.94121e-88	1.09752e-86	189.564	GOBP_TELENCEPHALON_DEVELOPMENT
0.328803	-0.0116265	20.4975	6.21838e-88	1.14796e-86	189.518	HP_ABNORMALLY_FOLDED_HELIX
0.31258	-0.00943049	20.4888	7.29002e-88	1.3449e-86	189.36	GOBP_CELLULAR_RESPONSE_TO_STRESS
0.432049	-0.00862461	20.4886	7.31022e-88	1.34774e-86	189.357	GOMF_INSULIN_RECEPTOR_BINDING
0.298504	-0.0122967	20.4879	7.39783e-88	1.36298e-86	189.345	GOBP_POSITIVE_REGULATION_OF_TRANSFERASE_ACTIVITY
0.513555	0.000488861	20.4825	8.17231e-88	1.50468e-86	189.246	GOBP_N-TERMINAL_PROTEIN_AMINO_ACID_ACETYLATION
0.760854	-0.0194211	20.4693	1.03849e-87	1.9108e-86	189.007	GOCC_EXTRINSIC_COMPONENT_OF_PHAGOPHORE_ASSEMBLY_SITE_MEMBRANE
0.226607	-0.0124847	20.4654	1.11388e-87	2.04758e-86	188.937	HP_ABNORMALITY_IRIS_MORPHOLOGY
0.390235	-0.00351876	20.4654	1.11431e-87	2.04758e-86	188.937	GOBP_PROTEIN_DESTABILIZATION
0.336005	-0.0107086	20.4643	1.13643e-87	2.08686e-86	188.917	GOBP_POSITIVE_REGULATION_OF_RESPONSE_TO_DNA_DAMAGE_STIMULUS
0.2901	-0.0191756	20.4601	1.22871e-87	2.25483e-86	188.84	HP_MICRODONTIA
0.508321	-0.00471899	20.4597	1.23771e-87	2.26983e-86	188.832	GOMF_SUMO_BINDING
0.330272	-0.00719968	20.454	1.37113e-87	2.51286e-86	188.73	GOMF_CHROMATIN_BINDING
0.56683	-0.00194471	20.4519	1.42462e-87	2.60917e-86	188.692	HP_FOLLICULAR_HYPERPLASIA
0.383079	-0.00609436	20.4493	1.49335e-87	2.73325e-86	188.645	GOBP_RNA_CATABOLIC_PROCESS
0.305188	-0.010678	20.4415	1.72034e-87	3.14663e-86	188.504	GOBP_METABOLIC_PROCESS
0.442655	-0.0140775	20.4387	1.80975e-87	3.308e-86	188.454	HP_LENS_SUBLUXATION
0.363327	-0.00536872	20.4373	1.85863e-87	3.39511e-86	188.427	HP_EMG_NEUROPATHIC_CHANGES
0.432066	-0.0306734	20.4338	1.98123e-87	3.61669e-86	188.364	GOBP_NEGATIVE_REGULATION_OF_HEMATOPOIETIC_PROGENITOR_CELL_DIFFERENTIATION
0.456652	0.000242065	20.4337	1.98498e-87	3.62116e-86	188.362	HP_ABNORMAL_LOWER_MOTOR_NEURON_MORPHOLOGY
0.205299	-0.0104584	20.4284	2.18494e-87	3.98333e-86	188.266	HP_ABNORMAL_MALE_REPRODUCTIVE_SYSTEM_PHYSIOLOGY
0.42264	-0.00948994	20.427	2.2392e-87	4.07956e-86	188.242	GOBP_NEGATIVE_REGULATION_OF_I-KAPPAB_KINASE/NF-KAPPAB_SIGNALING
0.339779	-0.0126715	20.4237	2.37825e-87	4.33006e-86	188.182	GOCC_INTRACELLULAR_ORGANELLE
0.403804	-0.00800345	20.4216	2.47232e-87	4.4984e-86	188.143	GOBP_NEGATIVE_REGULATION_OF_HISTONE_MODIFICATION
0.315958	-0.0107875	20.4191	2.58712e-87	4.7042e-86	188.098	GOBP_INOSITOL_LIPID-MEDIATED_SIGNALING
0.287975	-0.0126556	20.417	2.68496e-87	4.87891e-86	188.061	HP_APLASIA_HYPOPLASIA_INVOLVING_THE_METACARPAL_BONES
0.243086	-0.0185597	20.4145	2.81061e-87	5.10389e-86	188.015	GOBP_REGULATION_OF_MULTICELLULAR_ORGANISM_GROWTH
0.452775	-0.00187249	20.4144	2.81655e-87	5.11134e-86	188.013	GOBP_HISTONE_H3-K9_MODIFICATION
0.304679	-0.0142134	20.4109	2.99822e-87	5.43748e-86	187.951	HP_ABNORMAL_AORTIC_VALVE_CUSP_MORPHOLOGY
0.353778	-0.0133386	20.4049	3.34751e-87	6.06698e-86	187.841	GOCC_INTRACELLULAR_ANATOMICAL_STRUCTURE
0.309398	-0.00916068	20.4043	3.37861e-87	6.11936e-86	187.832	HP_CEREBRAL_CORTICAL_ATROPHY
0.396013	-0.0071141	20.403	3.46416e-87	6.27022e-86	187.807	GOBP_TORC1_SIGNALING
0.478507	0.00702282	20.3987	3.74256e-87	6.76973e-86	187.73	GOMF_PEPTIDE_N-ACETYLTRANSFERASE_ACTIVITY
0.266456	-0.00960425	20.3976	3.81893e-87	6.90338e-86	187.71	GOBP_STRIATED_MUSCLE_CELL_PROLIFERATION
0.354636	-0.0255068	20.396	3.9319e-87	7.10296e-86	187.681	HP_BILATERAL_POLYMICROGYRIA
0.545299	-0.00870311	20.3957	3.95471e-87	7.13953e-86	187.675	GOBP_NK_T_CELL_DIFFERENTIATION
0.393612	-0.0057366	20.3941	4.07078e-87	7.3443e-86	187.646	HP_OCULAR_ALBINISM
0.471047	-0.0099792	20.3925	4.18986e-87	7.55425e-86	187.618	GOBP_REGULATION_OF_NON-MOTILE_CILIUM_ASSEMBLY
0.305568	-0.0116438	20.3924	4.19919e-87	7.56617e-86	187.615	GOBP_POSITIVE_REGULATION_OF_BIOLOGICAL_PROCESS
0.276135	-0.0072653	20.3907	4.32904e-87	7.79507e-86	187.585	HP_GENITAL_NEOPLASM
0.609611	-0.00243296	20.3894	4.43118e-87	7.97382e-86	187.562	HP_GASTROINTESTINAL_EOSINOPHILIA
0.395794	-0.0141885	20.3891	4.45141e-87	8.00506e-86	187.557	HP_SACCADIC_SMOOTH_PURSUIT
0.311407	-0.0129859	20.3874	4.59455e-87	8.25713e-86	187.526	HP_PARAPLEGIA_PARAPARESIS
0.338053	-0.00536334	20.3855	4.7582e-87	8.5457e-86	187.491	HP_HEMATOLOGICAL_NEOPLASM
0.450995	-0.0192502	20.3848	4.81169e-87	8.6362e-86	187.48	GOBP_TRANSPORT_OF_VIRUS
0.363559	-0.0183724	20.3841	4.87572e-87	8.74547e-86	187.467	HP_BROAD_PALM
0.5223	-0.00446595	20.3804	5.21421e-87	9.34657e-86	187.4	HP_HEPATIC_CYSTS
0.540644	0.00330216	20.3665	6.70938e-87	1.2019e-85	187.149	GOBP_HISTONE_H3-K14_ACETYLATION
0.281739	-0.0109542	20.3646	6.94606e-87	1.24349e-85	187.114	HP_ANORECTAL_ANOMALY
0.369058	-0.011218	20.3619	7.29132e-87	1.30446e-85	187.066	HP_RECURRENT_SINUSITIS
0.355323	-0.0138254	20.359	7.69218e-87	1.37529e-85	187.012	GOCC_FIBRILLAR_CENTER
0.373969	-0.00691309	20.3581	7.81838e-87	1.39696e-85	186.996	HP_ABNORMALITY_OF_T_CELL_PHYSIOLOGY
0.333265	-0.0173485	20.3548	8.29811e-87	1.48172e-85	186.937	HP_ABNORMAL_TRICUSPID_VALVE_MORPHOLOGY
0.26864	-0.0151807	20.3488	9.25126e-87	1.65086e-85	186.829	HP_DYSKINESIA
0.377975	-0.00743756	20.3479	9.40246e-87	1.67676e-85	186.812	GOCC_NUCLEAR_MATRIX
0.310997	-0.0128297	20.3476	9.44415e-87	1.68312e-85	186.808	GOBP_REGULATION_OF_CELLULAR_COMPONENT_BIOGENESIS
0.484168	-0.0188322	20.3471	9.53682e-87	1.69854e-85	186.798	GOMF_PRE-MRNA_INTRONIC_BINDING
0.248767	-0.00850786	20.3445	9.98726e-87	1.77763e-85	186.752	GOBP_NEGATIVE_REGULATION_OF_TRANSMEMBRANE_RECEPTOR_PROTEIN_SERINE/THREONINE_KINASE_SIGNALING_PATHWAY
0.395196	-0.018772	20.3376	1.13315e-86	2.0156e-85	186.627	GOMF_1-PHOSPHATIDYLINOSITOL-3-KINASE_REGULATOR_ACTIVITY
0.461581	-0.00131906	20.3372	1.13954e-86	2.02566e-85	186.621	GOMF_UBIQUITIN-DEPENDENT_PROTEIN_BINDING
0.324667	-0.0120716	20.3365	1.15571e-86	2.0531e-85	186.607	HP_ABNORMALITY_OF_THE_PERITONEUM
0.341332	-0.0109584	20.3352	1.18215e-86	2.09873e-85	186.584	GOBP_NEGATIVE_REGULATION_OF_RHO_PROTEIN_SIGNAL_TRANSDUCTION
0.2402	-0.00907227	20.332	1.25368e-86	2.2243e-85	186.526	HP_HYPOGONADISM
0.358875	0.00366134	20.327	1.37079e-86	2.43053e-85	186.437	GOBP_N-GLYCAN_PROCESSING
0.339658	-0.0130619	20.3266	1.38107e-86	2.44719e-85	186.429	GOCC_ORGANELLE
0.519661	-0.000408476	20.3238	1.45234e-86	2.57184e-85	186.379	GOBP_PEPTIDYL-SERINE_DEPHOSPHORYLATION
0.24579	-0.0152712	20.3202	1.55145e-86	2.7456e-85	186.314	GOBP_CHORDATE_EMBRYONIC_DEVELOPMENT
0.414116	-0.020306	20.3181	1.61066e-86	2.84858e-85	186.276	HP_BROAD_NECK
0.415874	-0.00175635	20.3173	1.6349e-86	2.88961e-85	186.261	GOMF_HISTONE_BINDING
0.327752	-0.0194486	20.3157	1.68091e-86	2.96904e-85	186.234	GOBP_INOSITOL_PHOSPHATE-MEDIATED_SIGNALING
0.767271	-0.0112861	20.3108	1.83723e-86	3.24309e-85	186.145	GOBP_UBIQUITIN-DEPENDENT_PROTEIN_CATABOLIC_PROCESS_VIA_THE_N-END_RULE_PATHWAY
0.574102	-0.0220324	20.3087	1.90797e-86	3.36369e-85	186.108	GOBP_AMINO_ACID_HOMEOSTASIS
0.574102	-0.0220324	20.3087	1.90797e-86	3.36369e-85	186.108	GOBP_GLUTAMATE_HOMEOSTASIS
0.438759	-0.0148282	20.3083	1.92325e-86	3.38849e-85	186.1	GOBP_REGULATION_OF_VIRAL_TRANSCRIPTION
0.474923	-0.0176995	20.308	1.9351e-86	3.4072e-85	186.093	HP_FOCAL_CORTICAL_DYSPLASIA
0.267989	-0.0163435	20.3079	1.93849e-86	3.411e-85	186.092	HP_ABNORMALITY_OF_THE_METOPIC_SUTURE
0.918508	0.00767518	20.3052	2.03402e-86	3.57457e-85	186.044	GOBP_REGULATION_OF_GLUCOSYLCERAMIDE_BIOSYNTHETIC_PROCESS
0.918508	0.00767518	20.3052	2.03402e-86	3.57457e-85	186.044	GOBP_NEGATIVE_REGULATION_OF_GLUCOSYLCERAMIDE_BIOSYNTHETIC_PROCESS
0.486956	-0.0104213	20.3051	2.03674e-86	3.5771e-85	186.042	GOBP_SEMINIFEROUS_TUBULE_DEVELOPMENT
0.385493	-0.00832943	20.3035	2.09733e-86	3.68118e-85	186.013	GOBP_POSITIVE_REGULATION_OF_GLYCOPROTEIN_BIOSYNTHETIC_PROCESS
0.466768	-0.00727012	20.3024	2.13973e-86	3.75323e-85	185.993	GOBP_HISTONE_MONOUBIQUITINATION
0.327922	-0.012255	20.301	2.19373e-86	3.84552e-85	185.969	GOBP_RESPONSE_TO_INSULIN
0.364811	-0.00357752	20.3005	2.21401e-86	3.87863e-85	185.959	GOCC_TRANSFERASE_COMPLEX
0.268134	-0.0146008	20.3001	2.23056e-86	3.90517e-85	185.952	HP_ABNORMALITY_OF_THE_SPINAL_CORD
0.342043	-0.0100788	20.2998	2.24245e-86	3.92351e-85	185.947	GOBP_RESPONSE_TO_STEROL
0.42294	-0.0126382	20.2943	2.47786e-86	4.33268e-85	185.847	HP_ABNORMAL_B_CELL_MORPHOLOGY
0.315179	-0.00868836	20.2861	2.8711e-86	5.01711e-85	185.7	GOCC_RNA_POLYMERASE_II_TRANSCRIPTION_REGULATOR_COMPLEX
0.177206	-0.00427674	20.2828	3.04861e-86	5.32395e-85	185.641	GOBP_GERM_CELL_DEVELOPMENT
0.32454	-0.00745305	20.281	3.14688e-86	5.49213e-85	185.609	GOBP_POSITIVE_REGULATION_OF_CELL_MORPHOGENESIS_INVOLVED_IN_DIFFERENTIATION
0.336752	-0.011464	20.2761	3.44183e-86	6.00312e-85	185.52	GOBP_CELLULAR_RESPONSE_TO_STARVATION
0.499028	-0.0012339	20.2698	3.85231e-86	6.71485e-85	185.408	GOBP_NEGATIVE_REGULATION_OF_PROTEIN_TARGETING_TO_MITOCHONDRION
0.269647	-0.012326	20.2681	3.9726e-86	6.92019e-85	185.377	HP_TREMOR
0.330663	-0.0264492	20.2668	4.0655e-86	7.07759e-85	185.354	GOBP_NEGATIVE_REGULATION_OF_STEM_CELL_DIFFERENTIATION
0.606092	-0.0134816	20.2657	4.14983e-86	7.21988e-85	185.334	GOCC_SIN3_COMPLEX
0.445468	0.0018376	20.2652	4.19086e-86	7.2867e-85	185.324	HP_BROAD_EYEBROW
0.623249	0.0107298	20.2643	4.25731e-86	7.3976e-85	185.308	HP_CHORIORETINAL_DYSTROPHY
0.369443	-0.0102239	20.264	4.27839e-86	7.4296e-85	185.303	HP_PROXIMAL_AMYOTROPHY
0.251232	-0.00657385	20.2624	4.40523e-86	7.64508e-85	185.274	HP_INFECTION_RELATED_SEIZURE
0.504838	4.6873e-05	20.2619	4.44146e-86	7.70161e-85	185.266	GOBP_REGULATION_OF_RNA_POLYMERASE_II_TRANSCRIPTION_PREINITIATION_COMPLEX_ASSEMBLY
0.4467	-0.00304954	20.2619	4.44334e-86	7.70161e-85	185.265	GOCC_POSTSYNAPTIC_ENDOSOME
0.228425	-0.0149607	20.2617	4.46002e-86	7.7257e-85	185.262	HP_SYNOSTOSIS_OF_JOINTS
0.678715	-0.00165378	20.2588	4.70454e-86	8.14418e-85	185.209	GOMF_INOSITOL_HEXAKISPHOSPHATE_BINDING
0.507172	-0.0101048	20.2572	4.8418e-86	8.37658e-85	185.18	GOBP_REGULATION_OF_MRNA_POLYADENYLATION
0.321743	-0.0263929	20.257	4.85815e-86	8.39965e-85	185.177	HP_SLENDER_BUILD
0.424939	5.31634e-05	20.2569	4.86452e-86	8.40543e-85	185.175	GOBP_HISTONE_H3_ACETYLATION
0.266138	-0.012917	20.2519	5.32469e-86	9.19485e-85	185.085	GOBP_REGULATION_OF_CELL_DEVELOPMENT
0.244555	-0.0146714	20.2512	5.39568e-86	9.31164e-85	185.072	HP_ABNORMALITY_OF_VITAMIN_METABOLISM
0.275279	-0.0147987	20.2507	5.4379e-86	9.37869e-85	185.064	HP_ABNORMAL_SPUTUM
0.319266	-0.0161914	20.2483	5.68207e-86	9.79373e-85	185.02	HP_SLURRED_SPEECH
0.334725	-0.00912111	20.2463	5.89325e-86	1.01514e-84	184.984	GOBP_POSITIVE_REGULATION_OF_DNA_METABOLIC_PROCESS
0.342058	0.00122224	20.2461	5.91321e-86	1.01795e-84	184.981	GOMF_INTRAMEMBRANE_LIPID_TRANSPORTER_ACTIVITY
0.288576	-0.0187715	20.246	5.91888e-86	1.0183e-84	184.98	GOMF_CYTOSKELETAL_PROTEIN_BINDING
0.287552	-0.0132574	20.2458	5.94757e-86	1.0226e-84	184.975	GOBP_DNA_MODIFICATION
0.267425	-0.0188751	20.2423	6.32985e-86	1.08765e-84	184.913	GOBP_TUBE_FORMATION
-0.577208	0.0590723	-20.2397	6.62987e-86	1.1385e-84	184.867	GOMF_ODORANT_BINDING
0.46442	-0.00959103	20.2365	7.02385e-86	1.20467e-84	184.809	GOBP_MRNA_POLYADENYLATION
0.46442	-0.00959103	20.2365	7.02385e-86	1.20467e-84	184.809	GOBP_RNA_POLYADENYLATION
0.181757	-0.00417513	20.2349	7.23312e-86	1.2398e-84	184.78	GOBP_SPERMATID_DIFFERENTIATION
0.678818	-0.0388281	20.2327	7.52278e-86	1.28786e-84	184.741	GOBP_HISTONE_H3-K4_DEMETHYLATION,_TRIMETHYL-H3-K4-SPECIFIC
0.678818	-0.0388281	20.2327	7.52278e-86	1.28786e-84	184.741	GOMF_HISTONE_H3-TRI/DI/MONOMETHYL-LYSINE-4_DEMETHYLASE_ACTIVITY
0.290558	-0.0187318	20.2318	7.64607e-86	1.30816e-84	184.725	HP_FOCAL_NON_MOTOR_SEIZURE
0.306473	-0.0171088	20.2309	7.77258e-86	1.32899e-84	184.708	HP_ABNORMAL_CEREBRAL_ARTERY_MORPHOLOGY
0.517168	-0.0198647	20.2264	8.42577e-86	1.43979e-84	184.628	GOCC_DENDRITIC_SPINE_NECK
0.556584	-0.0151566	20.2225	9.04089e-86	1.54395e-84	184.558	GOBP_AUTOPHAGY_OF_NUCLEUS
0.549419	-0.00937513	20.2216	9.18573e-86	1.56772e-84	184.542	GOMF_POLYNUCLEOTIDE_ADENYLYLTRANSFERASE_ACTIVITY
0.541	-0.00567843	20.2212	9.25083e-86	1.57786e-84	184.535	GOBP_POSITIVE_REGULATION_OF_PINOCYTOSIS
0.414522	-0.00752168	20.2173	9.9317e-86	1.69296e-84	184.464	GOBP_REGULATION_OF_PROTEIN_EXPORT_FROM_NUCLEUS
0.578447	-0.0116995	20.2161	1.01561e-85	1.73015e-84	184.442	GOBP_NEGATIVE_REGULATION_OF_CYTOPLASMIC_TRANSLATION
0.55663	-0.0100268	20.2119	1.09405e-85	1.86263e-84	184.368	GOBP_HISTONE_H2A_PHOSPHORYLATION
0.249908	-0.00975038	20.2102	1.12806e-85	1.91935e-84	184.337	GOBP_REGULATION_OF_POSTSYNAPSE_ORGANIZATION
0.450494	0.00315684	20.2098	1.13644e-85	1.93244e-84	184.33	HP_IMPAIRED_OROPHARYNGEAL_SWALLOW_RESPONSE
0.257987	-0.0164701	20.2071	1.19273e-85	2.02692e-84	184.282	HP_ABNORMAL_EYELASH_MORPHOLOGY
0.33044	-0.0243557	20.2042	1.25804e-85	2.1366e-84	184.229	HP_HEPATOBLASTOMA
0.308041	-0.0132828	20.2026	1.29366e-85	2.19575e-84	184.201	HP_DEEPLY_SET_EYE
0.344804	-0.00301093	20.2023	1.30154e-85	2.20778e-84	184.195	GOBP_CELLULAR_RESPONSE_TO_STEROL
0.574192	0.00941909	20.2012	1.32745e-85	2.25035e-84	184.175	GOBP_XENOPHAGY
0.253879	-0.0134978	20.2008	1.33625e-85	2.26388e-84	184.169	HP_NEONATAL_HYPOTONIA
0.275924	-0.0170103	20.2006	1.34215e-85	2.2725e-84	184.164	HP_CONTRACTURES_OF_THE_JOINTS_OF_THE_UPPER_LIMBS
0.626134	-0.00688493	20.1967	1.43878e-85	2.43463e-84	184.095	GOBP_REGULATION_OF_BARBED-END_ACTIN_FILAMENT_CAPPING
0.260205	-0.0194118	20.1948	1.48884e-85	2.51781e-84	184.061	HP_INCOMPLETE_PENETRANCE
0.229334	-0.0119405	20.1947	1.49139e-85	2.52059e-84	184.059	HP_ABNORMALITY_OF_THE_SENSE_OF_SMELL
0.329999	-0.00949398	20.1939	1.51444e-85	2.55799e-84	184.044	GOMF_PROTEIN_DOMAIN_SPECIFIC_BINDING
0.284571	-0.014943	20.1874	1.70209e-85	2.87319e-84	183.928	HP_ATELECTASIS
0.613514	-0.00858108	20.1859	1.74748e-85	2.94802e-84	183.901	GOBP_POSITIVE_REGULATION_OF_CLATHRIN-DEPENDENT_ENDOCYTOSIS
0.299567	-0.016157	20.1853	1.76679e-85	2.97879e-84	183.89	HP_FLAT_OCCIPUT
0.359983	-0.0117021	20.1849	1.77913e-85	2.99777e-84	183.884	GOMF_PHOSPHATASE_REGULATOR_ACTIVITY
0.368399	-0.00496967	20.1846	1.7895e-85	3.01343e-84	183.878	GOBP_REGULATION_OF_LAMELLIPODIUM_ASSEMBLY
0.343015	-0.0134476	20.181	1.90785e-85	3.21077e-84	183.814	HP_PERICARDIAL_EFFUSION
0.469773	-0.0114751	20.18	1.94305e-85	3.26805e-84	183.796	GOBP_REGULATION_OF_CILIUM_BEAT_FREQUENCY_INVOLVED_IN_CILIARY_MOTILITY
0.37738	-0.00817493	20.1689	2.37375e-85	3.99003e-84	183.596	GOBP_POSITIVE_REGULATION_OF_INTRACELLULAR_PROTEIN_TRANSPORT
0.503722	-0.0205734	20.168	2.41112e-85	4.05039e-84	183.581	HP_PHTHISIS_BULBI
0.453774	-0.0112	20.1666	2.47194e-85	4.15006e-84	183.556	GOBP_LYMPH_NODE_DEVELOPMENT
0.305793	0.000780467	20.1656	2.51849e-85	4.22565e-84	183.537	HP_ABNORMAL_CIRCULATING_CREATININE_CONCENTRATION
0.265671	-0.0163108	20.1607	2.75161e-85	4.61401e-84	183.449	HP_ABNORMALITY_OF_THE_SYNOVIA
0.317537	-0.00851749	20.1598	2.79267e-85	4.68004e-84	183.434	GOMF_KINASE_REGULATOR_ACTIVITY
0.576122	0.00358091	20.1596	2.80259e-85	4.69383e-84	183.431	GOMF_LEUCINE_BINDING
0.422139	-0.0131158	20.1568	2.94947e-85	4.93686e-84	183.38	HP_ASTROCYTOSIS
0.245176	-0.0123238	20.1562	2.97923e-85	4.98367e-84	183.37	HP_EPILEPTIC_ENCEPHALOPATHY
0.843841	-0.0047626	20.1545	3.07298e-85	5.13432e-84	183.339	GOBP_RESPONSE_TO_DSDNA
0.843841	-0.0047626	20.1545	3.07298e-85	5.13432e-84	183.339	GOBP_CELLULAR_RESPONSE_TO_DSDNA
0.892063	0.000815784	20.1498	3.34339e-85	5.58275e-84	183.255	GOBP_INACTIVATION_OF_X_CHROMOSOME_BY_HETEROCHROMATIN_ASSEMBLY
0.317348	-0.0224279	20.147	3.5146e-85	5.86513e-84	183.205	HP_INAPPROPRIATE_BEHAVIOR
0.337728	-0.00761846	20.1468	3.53125e-85	5.88856e-84	183.201	HP_ECZEMA
-0.541494	0.0356178	-20.1468	3.53288e-85	5.88856e-84	183.2	GOMF_OLFACTORY_RECEPTOR_ACTIVITY
0.243114	-0.00698499	20.1453	3.62321e-85	6.0355e-84	183.175	GOBP_POSITIVE_REGULATION_OF_CELLULAR_CARBOHYDRATE_METABOLIC_PROCESS
0.334215	-0.00303554	20.1411	3.91138e-85	6.51163e-84	183.099	HP_HEREDITARY_NONPOLYPOSIS_COLORECTAL_CARCINOMA
0.344398	-0.016524	20.1394	4.03378e-85	6.71138e-84	183.068	HP_BRUXISM
-0.538997	0.0351537	-20.1386	4.08724e-85	6.79626e-84	183.055	GOBP_DETECTION_OF_CHEMICAL_STIMULUS_INVOLVED_IN_SENSORY_PERCEPTION_OF_SMELL
0.273904	0.000389913	20.1382	4.12155e-85	6.84922e-84	183.047	GOBP_REGULATION_OF_KERATINOCYTE_DIFFERENTIATION
0.275185	-0.0113784	20.1377	4.15307e-85	6.89748e-84	183.039	GOBP_VENTRICULAR_SEPTUM_DEVELOPMENT
0.463569	-0.00905507	20.1372	4.19157e-85	6.95725e-84	183.03	HP_DECREASED_SERUM_IRON
0.31175	-0.00930398	20.1369	4.2144e-85	6.99098e-84	183.024	GOBP_CELLULAR_RESPONSE_TO_PEPTIDE_HORMONE_STIMULUS
0.350669	0.00500025	20.1329	4.52736e-85	7.50564e-84	182.953	HP_NATAL_TOOTH
0.259794	-0.0192295	20.1318	4.61848e-85	7.65215e-84	182.933	HP_ABNORMAL_FEMORAL_NECK_HEAD_MORPHOLOGY
0.313142	-0.0102809	20.1308	4.70868e-85	7.79694e-84	182.914	HP_DYSPHASIA
0.333946	-0.010164	20.1289	4.86973e-85	8.05882e-84	182.881	GOBP_CELLULAR_RESPONSE_TO_INSULIN_STIMULUS
0.357527	-0.0139091	20.1287	4.88387e-85	8.07742e-84	182.878	HP_LARGE_FOREHEAD
0.297674	-0.0148654	20.1279	4.95894e-85	8.19669e-84	182.862	HP_FINGER_CLINODACTYLY
0.428955	-0.00309247	20.1265	5.08094e-85	8.39336e-84	182.838	GOMF_POLY(U)_RNA_BINDING
0.255859	-0.00939908	20.1261	5.12229e-85	8.45665e-84	182.83	HP_DIABETES_INSIPIDUS
0.347916	-0.0152136	20.1223	5.48264e-85	9.04619e-84	182.762	HP_ABNORMAL_LABIA_MAJORA_MORPHOLOGY
0.342098	-0.0124411	20.1217	5.5439e-85	9.14185e-84	182.751	HP_ABNORMALITY_OF_THE_FRONTAL_HAIRLINE
0.276616	-0.0137875	20.1201	5.69846e-85	9.39114e-84	182.724	HP_CONGENITAL_MALFORMATION_OF_THE_RIGHT_HEART
0.30427	-0.0118101	20.12	5.70792e-85	9.40116e-84	182.722	GOBP_NEGATIVE_REGULATION_OF_DNA_METABOLIC_PROCESS
0.35491	-0.0132248	20.1185	5.86846e-85	9.65985e-84	182.695	HP_THIN_SKIN
0.2796	-0.0127289	20.1121	6.57939e-85	1.08237e-83	182.581	HP_ABNORMALITY_OF_THE_METACARPAL_BONES
0.298541	-0.0154635	20.1062	7.31246e-85	1.20225e-83	182.476	HP_SPARSE_SCALP_HAIR
0.294893	-0.0117932	20.1054	7.42781e-85	1.2205e-83	182.46	HP_UNUSUAL_INFECTION
0.33446	-0.0112803	20.1045	7.54787e-85	1.23949e-83	182.444	GOBP_SOMATIC_DIVERSIFICATION_OF_IMMUNOGLOBULINS
0.370336	-0.0121316	20.0976	8.53795e-85	1.40125e-83	182.321	GOBP_PROTEIN_LOCALIZATION_TO_CILIUM
0.377146	-0.00696183	20.0966	8.68341e-85	1.42428e-83	182.304	HP_PROMINENT_NOSE
0.75869	-0.0194989	20.0966	8.69305e-85	1.42502e-83	182.303	GOCC_ONCOSTATIN-M_RECEPTOR_COMPLEX
0.477882	-0.0033414	20.0937	9.15667e-85	1.50014e-83	182.252	HP_SUDDEN_LOSS_OF_VISUAL_ACUITY
0.737914	-0.0268792	20.0933	9.22515e-85	1.51047e-83	182.244	GOBP_NEGATIVE_REGULATION_OF_HISTONE_H3-K27_METHYLATION
0.443271	-0.0156385	20.0917	9.49204e-85	1.55325e-83	182.216	HP_ABNORMALITY_OF_THE_SUBUNGUAL_REGION
0.294028	-0.0165118	20.0886	1.0038e-84	1.64163e-83	182.16	GOBP_CARDIAC_MUSCLE_HYPERTROPHY
0.436868	-0.00932967	20.0845	1.07884e-84	1.76331e-83	182.088	GOBP_HISTONE_UBIQUITINATION
0.356408	-0.0041184	20.0825	1.11958e-84	1.82882e-83	182.051	GOMF_ATP_HYDROLYSIS_ACTIVITY
0.285479	-0.00486216	20.0806	1.15849e-84	1.89127e-83	182.017	GOBP_REGULATION_OF_CELL_CYCLE_G1/S_PHASE_TRANSITION
0.394813	-0.00538437	20.0781	1.20998e-84	1.97416e-83	181.974	GOBP_MRNA_METABOLIC_PROCESS
0.271075	-0.0101542	20.0676	1.46118e-84	2.38263e-83	181.786	GOCC_POSTSYNAPTIC_DENSITY
0.366521	-0.0120395	20.0599	1.67585e-84	2.73106e-83	181.649	GOBP_POSITIVE_REGULATION_OF_MICROTUBULE_POLYMERIZATION_OR_DEPOLYMERIZATION
0.357866	-0.000639815	20.0595	1.68761e-84	2.74862e-83	181.643	GOBP_NEGATIVE_REGULATION_OF_CYCLIN-DEPENDENT_PROTEIN_SERINE/THREONINE_KINASE_ACTIVITY
0.37493	-0.0190377	20.0577	1.74381e-84	2.83849e-83	181.61	GOMF_R-SMAD_BINDING
0.772679	-0.00979097	20.0508	1.97323e-84	3.21005e-83	181.487	GOBP_NEGATIVE_REGULATION_OF_CHORIONIC_TROPHOBLAST_CELL_PROLIFERATION
0.369127	-0.00436488	20.0502	1.99332e-84	3.23932e-83	181.477	GOCC_INTRACELLULAR_PROTEIN-CONTAINING_COMPLEX
0.358842	-0.0112825	20.0502	1.99356e-84	3.23932e-83	181.477	HP_INVERTED_NIPPLES
0.490587	-0.00942626	20.05	2.00238e-84	3.25177e-83	181.472	HP_PROMINENT_ANTITRAGUS
0.589371	0.0108202	20.0488	2.04533e-84	3.31957e-83	181.451	GOBP_POSITIVE_REGULATION_OF_RAC_PROTEIN_SIGNAL_TRANSDUCTION
0.412933	-0.0117829	20.0475	2.09287e-84	3.39474e-83	181.428	GOBP_NUCLEAR_MIGRATION
0.265857	-0.0123826	20.0461	2.14711e-84	3.48069e-83	181.403	GOCC_NEURON_TO_NEURON_SYNAPSE
0.271608	-0.0169966	20.0427	2.28252e-84	3.69805e-83	181.342	HP_ABNORMAL_ILIAC_WING_MORPHOLOGY
0.273251	-0.00276138	20.0371	2.52326e-84	4.0857e-83	181.242	HP_HEMIPLEGIA_HEMIPARESIS
0.409877	-0.00338674	20.036	2.57116e-84	4.16086e-83	181.223	GOBP_POSITIVE_REGULATION_OF_AUTOPHAGY
0.279031	-0.0104197	20.0336	2.68705e-84	4.34585e-83	181.179	GOBP_POSITIVE_REGULATION_OF_CELL_DEVELOPMENT
0.499052	-0.00689859	20.0324	2.74162e-84	4.42897e-83	181.159	GOBP_DOSAGE_COMPENSATION
0.499052	-0.00689859	20.0324	2.74162e-84	4.42897e-83	181.159	GOBP_DOSAGE_COMPENSATION_BY_INACTIVATION_OF_X_CHROMOSOME
0.433577	-0.0116498	20.0322	2.7542e-84	4.44671e-83	181.155	HP_DUPLICATED_COLLECTING_SYSTEM
0.30172	-0.0116243	20.0318	2.77324e-84	4.47485e-83	181.148	GOBP_REGULATION_OF_TRANSFERASE_ACTIVITY
0.41922	-0.00657706	20.0306	2.8345e-84	4.57104e-83	181.126	GOBP_NUCLEAR_EXPORT
0.546731	-0.012671	20.029	2.91641e-84	4.70041e-83	181.098	HP_LINGUAL_DYSTONIA
0.60462	-0.0151401	20.0282	2.95465e-84	4.75928e-83	181.085	GOCC_RQC_COMPLEX
0.498925	-0.0177081	20.0277	2.986e-84	4.80699e-83	181.074	GOMF_NUCLEAR_LOCALIZATION_SEQUENCE_BINDING
0.474269	-0.00329577	20.0206	3.38831e-84	5.45149e-83	180.948	GOBP_REGULATION_OF_DNA-TEMPLATED_TRANSCRIPTION,_ELONGATION
0.329049	-0.0165847	20.0192	3.47052e-84	5.58053e-83	180.924	HP_SUPERNUMERARY_TOOTH
0.66849	0.00236279	20.0184	3.52324e-84	5.66203e-83	180.909	GOMF_RNA_POLYMERASE_II_C-TERMINAL_DOMAIN_PHOSPHOSERINE_BINDING
0.37604	-0.00672806	20.0182	3.53874e-84	5.68366e-83	180.905	GOCC_NUCLEAR_PERIPHERY
0.35607	0.00250638	20.014	3.8112e-84	6.11773e-83	180.831	HP_ADVANCED_ERUPTION_OF_TEETH
0.336452	0.00421417	20.0128	3.89262e-84	6.2438e-83	180.81	HP_ABNORMAL_LEVELS_OF_ALPHA_FETOPROTEIN
0.341775	-0.00187963	20.0128	3.89423e-84	6.2438e-83	180.81	GOMF_HISTONE_DEACETYLASE_BINDING
0.262819	-0.011861	20.0097	4.11613e-84	6.59578e-83	180.754	HP_ABNORMAL_ILIUM_MORPHOLOGY
0.245856	-0.0104137	20.0078	4.25651e-84	6.8168e-83	180.721	GOBP_REGULATION_OF_CARDIAC_MUSCLE_TISSUE_GROWTH
0.308883	-0.0233364	20.0063	4.37216e-84	6.99797e-83	180.694	HP_CORONARY_ARTERY_ATHEROSCLEROSIS
0.255911	-0.00776275	20.0046	4.50877e-84	7.21247e-83	180.664	GOCC_CHROMOSOME
0.319631	-0.0134269	20.0016	4.75482e-84	7.6017e-83	180.611	HP_LOWER_LIMB_SPASTICITY
0.553676	0.00518654	19.9948	5.37058e-84	8.58121e-83	180.489	GOBP_PROTEIN_MONO-ADP-RIBOSYLATION
0.244718	-0.0183579	19.994	5.44395e-84	8.69343e-83	180.476	HP_ABNORMAL_UMBILICUS_MORPHOLOGY
0.369611	-0.00829361	19.9922	5.62345e-84	8.97493e-83	180.444	GOMF_TRANSLATION_REPRESSOR_ACTIVITY
0.458232	-0.0043469	19.9905	5.80169e-84	9.25408e-83	180.413	HP_BONE_MARROW_HYPERCELLULARITY
0.365184	0.00174506	19.989	5.95466e-84	9.49263e-83	180.387	GOBP_REGULATION_OF_FILOPODIUM_ASSEMBLY
0.441206	-0.00013057	19.9883	6.03183e-84	9.61015e-83	180.374	HP_SKIN_APPENDAGE_NEOPLASM
0.362575	-0.00597605	19.9878	6.08801e-84	9.69409e-83	180.365	GOBP_POSITIVE_REGULATION_OF_PROTEIN_MODIFICATION_BY_SMALL_PROTEIN_CONJUGATION_OR_REMOVAL
0.282001	-0.0138716	19.986	6.28735e-84	1.00058e-82	180.332	GOCC_TIGHT_JUNCTION
0.366252	-0.00375983	19.9799	7.00786e-84	1.1146e-82	180.224	GOBP_CHROMATIN_REMODELING
0.283079	-0.0164883	19.9784	7.1975e-84	1.14411e-82	180.198	HP_WADDLING_GAIT
0.474939	0.000126729	19.9738	7.80801e-84	1.24045e-82	180.117	GOBP_MICROTUBULE_ANCHORING_AT_CENTROSOME
0.333545	-0.0119455	19.9738	7.81432e-84	1.24074e-82	180.116	GOCC_INTRACELLULAR_MEMBRANE-BOUNDED_ORGANELLE
0.303329	-0.00900068	19.9608	9.84848e-84	1.56283e-82	179.885	GOMF_PHOSPHORIC_ESTER_HYDROLASE_ACTIVITY
0.606974	0.00172737	19.9603	9.94337e-84	1.57699e-82	179.876	GOBP_DETECTION_OF_VIRUS
0.246483	-0.0127567	19.9599	1.00104e-83	1.5867e-82	179.869	HP_ABNORMAL_RETINAL_MORPHOLOGY
0.490775	-0.0121304	19.9549	1.09379e-83	1.73273e-82	179.781	GOBP_PERK-MEDIATED_UNFOLDED_PROTEIN_RESPONSE
0.287636	-0.0142086	19.951	1.17445e-83	1.85946e-82	179.71	GOCC_APICAL_JUNCTION_COMPLEX
0.260927	-0.00912654	19.9502	1.18938e-83	1.88202e-82	179.697	HP_ABNORMALITY_OF_FEMALE_EXTERNAL_GENITALIA
0.497836	-0.00892235	19.9488	1.22052e-83	1.9302e-82	179.672	HP_T_CELL_LYMPHOMA
0.467395	0.000175409	19.945	1.30487e-83	2.06125e-82	179.605	GOBP_PROTEIN_DEMANNOSYLATION
0.467395	0.000175409	19.945	1.30487e-83	2.06125e-82	179.605	GOBP_PROTEIN_ALPHA-1,2-DEMANNOSYLATION
0.693868	-0.00895813	19.9447	1.31174e-83	2.06975e-82	179.6	GOBP_CELL_PROLIFERATION_INVOLVED_IN_HEART_VALVE_MORPHOGENESIS
0.693868	-0.00895813	19.9447	1.31174e-83	2.06975e-82	179.6	GOBP_REGULATION_OF_CELL_PROLIFERATION_INVOLVED_IN_HEART_VALVE_MORPHOGENESIS
0.260166	-0.0191317	19.9412	1.39813e-83	2.20481e-82	179.536	GOBP_MICROTUBULE_BUNDLE_FORMATION
0.285809	-0.0130921	19.9408	1.40858e-83	2.22004e-82	179.529	GOBP_DEVELOPMENTAL_GROWTH_INVOLVED_IN_MORPHOGENESIS
0.498509	-0.00573685	19.94	1.42785e-83	2.24913e-82	179.515	GOCC_MRNA_CAP_BINDING_COMPLEX
0.285154	-0.0116005	19.9365	1.52033e-83	2.39345e-82	179.453	HP_ABNORMALITY_OF_THE_CEREBRAL_SUBCORTEX
0.239113	-0.0145464	19.9361	1.53004e-83	2.40736e-82	179.447	HP_GLAUCOMA
0.432126	-0.02251	19.9353	1.5536e-83	2.44305e-82	179.431	GOCC_XY_BODY
0.484577	-0.0110664	19.9343	1.57922e-83	2.48194e-82	179.415	GOBP_CELLULAR_RESPONSE_TO_INTERFERON-ALPHA
0.346123	-0.00885378	19.9337	1.59857e-83	2.51093e-82	179.403	HP_TRACHEOMALACIA
0.301341	-0.0133138	19.9321	1.64294e-83	2.57916e-82	179.376	HP_EEG_WITH_ABNORMALLY_SLOW_FREQUENCIES
0.280269	-0.0125732	19.9317	1.65496e-83	2.59656e-82	179.368	GOBP_CELLULAR_COMPONENT_BIOGENESIS
0.519487	0.00718783	19.9313	1.66788e-83	2.61537e-82	179.361	GOBP_P-BODY_ASSEMBLY
0.297565	-0.0162133	19.9289	1.73858e-83	2.72469e-82	179.319	HP_APLASIA_HYPOPLASIA_OF_THE_5TH_FINGER
0.33335	-0.0125727	19.9274	1.78598e-83	2.7974e-82	179.293	GOCC_MEMBRANE-BOUNDED_ORGANELLE
0.411615	-0.00986674	19.9243	1.88994e-83	2.95857e-82	179.236	GOMF_RNA_POLYMERASE_CORE_ENZYME_BINDING
0.749544	-0.0374332	19.9206	2.01726e-83	3.1561e-82	179.171	GOCC_EXTRINSIC_COMPONENT_OF_OMEGASOME_MEMBRANE
0.331695	-0.0129443	19.9197	2.04765e-83	3.20184e-82	179.156	GOBP_CELLULAR_PROCESS
0.427561	-0.0030093	19.9127	2.32253e-83	3.62962e-82	179.031	GOBP_NEGATIVE_REGULATION_OF_MACROAUTOPHAGY
0.359701	-0.0215283	19.9119	2.35515e-83	3.67854e-82	179.017	GOCC_MICROTUBULE_END
0.452287	-0.0176277	19.9097	2.44667e-83	3.81719e-82	178.979	GOBP_MULTI-ORGANISM_TRANSPORT
0.452287	-0.0176277	19.9097	2.44667e-83	3.81719e-82	178.979	GOBP_MULTI-ORGANISM_LOCALIZATION
0.336787	-0.0158193	19.9082	2.51496e-83	3.92154e-82	178.952	HP_LACK_OF_SKIN_ELASTICITY
0.370081	-0.00024285	19.9025	2.78458e-83	4.33951e-82	178.85	GOBP_FILOPODIUM_ASSEMBLY
0.343084	-0.00518147	19.9024	2.78654e-83	4.34014e-82	178.849	GOMF_PROTEIN_TYROSINE_KINASE_BINDING
0.314263	-0.0139579	19.9011	2.85487e-83	4.44408e-82	178.825	HP_ABNORMAL_5TH_FINGER_MORPHOLOGY
0.415064	-0.00599331	19.8966	3.09346e-83	4.81279e-82	178.745	GOBP_NEGATIVE_REGULATION_OF_PROTEOLYSIS_INVOLVED_IN_CELLULAR_PROTEIN_CATABOLIC_PROCESS
0.281184	-0.0187403	19.8917	3.37368e-83	5.24581e-82	178.659	GOBP_NEURAL_TUBE_DEVELOPMENT
0.363138	-0.00502024	19.8878	3.61786e-83	5.62234e-82	178.589	HP_GRAY_MATTER_HETEROTOPIA
0.313052	-0.0105736	19.8843	3.84802e-83	5.97668e-82	178.528	GOCC_PERINUCLEAR_REGION_OF_CYTOPLASM
0.365799	0.00962266	19.8831	3.92863e-83	6.09847e-82	178.507	HP_METAPHYSEAL_CUPPING
0.279955	-0.0121145	19.883	3.93835e-83	6.11016e-82	178.505	HP_ABNORMALITY_OF_HINDBRAIN_MORPHOLOGY
0.444422	-0.0156214	19.8727	4.7291e-83	7.33287e-82	178.323	HP_HEMOGLOBINURIA
0.369939	-0.0177905	19.872	4.78952e-83	7.42242e-82	178.31	HP_TICS
0.412614	-0.00832048	19.871	4.87264e-83	7.54702e-82	178.293	HP_SPONDYLOLISTHESIS
0.394918	-0.0056898	19.8695	5.00199e-83	7.74305e-82	178.267	HP_GINGIVAL_FIBROMATOSIS
0.460812	-0.00520273	19.8664	5.29063e-83	8.18531e-82	178.211	GOBP_POSITIVE_REGULATION_OF_PROTEIN_EXPORT_FROM_NUCLEUS
0.289612	-0.0118442	19.8549	6.48764e-83	1.00317e-81	178.008	GOBP_REGULATION_OF_CELLULAR_CARBOHYDRATE_METABOLIC_PROCESS
-0.508026	0.0329048	-19.8518	6.85714e-83	1.05971e-81	177.953	GOBP_SENSORY_PERCEPTION_OF_SMELL
0.278591	-0.0102531	19.8467	7.50479e-83	1.15916e-81	177.863	HP_ABNORMALITY_OF_THE_URETHRA
0.446394	-0.00961682	19.8462	7.56935e-83	1.16848e-81	177.854	GOBP_AUTOPHAGOSOME_ASSEMBLY
0.528437	-0.015227	19.8383	8.70863e-83	1.3436e-81	177.714	GOMF_VITAMIN_D_RECEPTOR_BINDING
0.564054	-0.00698155	19.8339	9.41593e-83	1.45192e-81	177.637	GOBP_REGULATION_OF_MYOSIN-LIGHT-CHAIN-PHOSPHATASE_ACTIVITY
0.271257	-0.0137666	19.8309	9.93024e-83	1.53038e-81	177.584	HP_ADULT_ONSET
0.264953	-0.0199233	19.8296	1.01686e-82	1.56624e-81	177.56	GOBP_EPITHELIAL_TUBE_FORMATION
0.681006	-0.0105895	19.8263	1.07804e-82	1.65956e-81	177.502	GOMF_INTERFERON_BINDING
0.516833	-0.0169383	19.8236	1.1301e-82	1.73874e-81	177.455	GOCC_NBAF_COMPLEX
0.260697	-0.007918	19.8234	1.13436e-82	1.74433e-81	177.451	HP_DEPRESSION
0.256833	-0.0112202	19.8192	1.22311e-82	1.87976e-81	177.376	HP_TRUNCAL_ATAXIA
0.418764	-0.0024447	19.8147	1.3237e-82	2.03323e-81	177.297	GOMF_DYNEIN_COMPLEX_BINDING
0.26979	-0.0132979	19.8127	1.37167e-82	2.10576e-81	177.262	HP_ABNORMAL_CRANIAL_NERVE_PHYSIOLOGY
0.451589	-0.0148269	19.8123	1.38264e-82	2.12142e-81	177.254	HP_SUBACUTE_PROGRESSIVE_VIRAL_HEPATITIS
0.297642	-0.00739307	19.81	1.43957e-82	2.20755e-81	177.214	HP_EEG_WITH_MULTIFOCAL_SLOW_ACTIVITY
0.26884	-0.0167188	19.8097	1.44672e-82	2.21706e-81	177.209	HP_ABNORMAL_THUMB_MORPHOLOGY
0.500535	-0.00591542	19.8097	1.44737e-82	2.21706e-81	177.208	GOBP_ENUCLEATE_ERYTHROCYTE_DIFFERENTIATION
0.237531	-0.0159481	19.8086	1.47605e-82	2.25976e-81	177.189	GOBP_HEART_DEVELOPMENT
0.29795	-0.0164813	19.8067	1.52504e-82	2.33347e-81	177.156	GOCC_AXONEME
0.731883	-0.0104159	19.8055	1.55975e-82	2.38526e-81	177.134	GOBP_HISTONE_H4-K20_DIMETHYLATION
0.205225	-0.0170823	19.8028	1.63535e-82	2.49951e-81	177.087	HP_ABNORMALITY_OF_CORNEAL_THICKNESS
0.245392	-0.00600399	19.8004	1.70672e-82	2.60716e-81	177.044	HP_MYOCLONIC_SEIZURE
0.578667	0.00324881	19.7998	1.72561e-82	2.63456e-81	177.033	HP_VEIN_OF_GALEN_ANEURYSMAL_MALFORMATION
0.199887	-4.95461e-05	19.7986	1.7599e-82	2.68545e-81	177.014	HP_HYPOGONADOTROPIC_HYPOGONADISM
0.350379	-0.00537852	19.7978	1.7858e-82	2.72347e-81	176.999	GOBP_POSITIVE_REGULATION_OF_PROTEIN_UBIQUITINATION
0.696245	-0.00587632	19.7952	1.86965e-82	2.84979e-81	176.953	GOMF_K6-LINKED_POLYUBIQUITIN_MODIFICATION-DEPENDENT_PROTEIN_BINDING
0.347356	-0.0161526	19.7945	1.89497e-82	2.88679e-81	176.94	HP_ASCENDING_AORTIC_DISSECTION
0.262567	-0.0112317	19.7928	1.95241e-82	2.97266e-81	176.91	HP_ABNORMALITY_OF_RETINAL_PIGMENTATION
0.52749	-0.00389845	19.7922	1.97267e-82	3.00187e-81	176.9	GOMF_ANKYRIN_REPEAT_BINDING
0.266435	-0.0138476	19.7909	2.01792e-82	3.06905e-81	176.877	HP_ABNORMALITY_OF_THE_URETER
0.306352	-0.0127649	19.7871	2.15951e-82	3.2826e-81	176.81	GOMF_PROTEIN_TYROSINE_KINASE_ACTIVITY
0.665214	-0.00428426	19.7866	2.17983e-82	3.31167e-81	176.801	GOMF_PROTEIN_O-GLCNAC_TRANSFERASE_ACTIVITY
0.339099	-0.011173	19.7854	2.2266e-82	3.38088e-81	176.779	HP_CRANIOSYNOSTOSIS
0.436715	-0.0157836	19.7842	2.27235e-82	3.44847e-81	176.759	GOBP_POSITIVE_REGULATION_OF_RESPONSE_TO_ENDOPLASMIC_RETICULUM_STRESS
0.255007	-0.0131949	19.7809	2.4096e-82	3.65476e-81	176.701	HP_ABNORMAL_INVOLUNTARY_EYE_MOVEMENTS
0.66307	0.00152071	19.778	2.53844e-82	3.84808e-81	176.649	GOBP_POSITIVE_REGULATION_OF_PROTEIN_NEDDYLATION
0.37673	-0.00701092	19.7733	2.758e-82	4.17864e-81	176.566	HP_NEOPLASM_OF_THE_ORAL_CAVITY
0.395545	-0.00381396	19.7726	2.79246e-82	4.22854e-81	176.554	GOBP_NEGATIVE_REGULATION_OF_CELLULAR_PROTEIN_CATABOLIC_PROCESS
0.255944	-0.0108023	19.772	2.81985e-82	4.26769e-81	176.544	HP_ABNORMALITY_OF_THE_FEMALE_GENITALIA
0.44607	-0.00898215	19.7708	2.88255e-82	4.36022e-81	176.522	HP_AUTOIMMUNE_HEMOLYTIC_ANEMIA
0.410602	-0.0122723	19.7673	3.06806e-82	4.6383e-81	176.46	GOCC_CUL3-RING_UBIQUITIN_LIGASE_COMPLEX
0.311116	-0.0135153	19.7662	3.12669e-82	4.72435e-81	176.441	HP_INTESTINAL_POLYP
0.271606	-0.00676537	19.7644	3.2281e-82	4.87494e-81	176.409	HP_INFANTILE_SPASMS
0.247458	-0.0164652	19.7639	3.2551e-82	4.91305e-81	176.401	HP_REDUCED_VISUAL_ACUITY
0.381788	-0.0164135	19.7507	4.11588e-82	6.20888e-81	176.167	GOBP_NEGATIVE_REGULATION_OF_ACTIN_FILAMENT_DEPOLYMERIZATION
0.267114	-0.0131111	19.7501	4.1581e-82	6.26917e-81	176.157	HP_URINARY_TRACT_NEOPLASM
0.381831	-0.00812187	19.7464	4.43688e-82	6.68586e-81	176.093	HP_LYMPHOPENIA
0.313057	-0.00600568	19.7437	4.65069e-82	7.00426e-81	176.046	GOBP_REGULATION_OF_PHOSPHATASE_ACTIVITY
0.418205	0.00245191	19.742	4.79547e-82	7.21839e-81	176.015	GOBP_SELECTIVE_AUTOPHAGY
0.416863	-0.00317454	19.7414	4.84454e-82	7.28831e-81	176.005	GOBP_PROTEIN_LOCALIZATION_TO_MICROTUBULE
0.27697	-0.0165631	19.74	4.96584e-82	7.46676e-81	175.98	HP_GENU_VALGUM
0.253229	-0.0122255	19.7383	5.1249e-82	7.70176e-81	175.949	HP_ABNORMALITY_OF_THE_KIDNEY
0.406851	-0.00589111	19.738	5.14988e-82	7.73511e-81	175.944	HP_PROMINENT_NASAL_TIP
0.217542	-0.0134906	19.7351	5.41993e-82	8.13633e-81	175.893	HP_NYCTALOPIA
0.394387	-0.0160757	19.7344	5.48815e-82	8.23429e-81	175.881	HP_DELAYED_FINE_MOTOR_DEVELOPMENT
0.309499	-0.00376809	19.7322	5.7084e-82	8.56013e-81	175.842	GOCC_KINESIN_COMPLEX
0.546782	-0.00669009	19.7312	5.80908e-82	8.70641e-81	175.824	GOBP_DEPHOSPHORYLATION_OF_RNA_POLYMERASE_II_C-TERMINAL_DOMAIN
0.557582	0.00055974	19.7297	5.95678e-82	8.92298e-81	175.799	GOBP_SMALL_RNA_LOADING_ONTO_RISC
0.441873	-0.00567603	19.7248	6.50607e-82	9.73529e-81	175.711	GOBP_MAGNESIUM_ION_TRANSMEMBRANE_TRANSPORT
0.441873	-0.00567603	19.7248	6.50607e-82	9.73529e-81	175.711	GOMF_MAGNESIUM_ION_TRANSMEMBRANE_TRANSPORTER_ACTIVITY
0.52687	-0.0305867	19.7244	6.54605e-82	9.78458e-81	175.705	GOBP_TRANSFORMING_GROWTH_FACTOR_BETA2_PRODUCTION
0.52687	-0.0305867	19.7244	6.54605e-82	9.78458e-81	175.705	GOBP_REGULATION_OF_TRANSFORMING_GROWTH_FACTOR_BETA2_PRODUCTION
0.275467	-0.0140811	19.7213	6.92062e-82	1.03389e-80	175.65	HP_ABNORMAL_FINGERNAIL_MORPHOLOGY
0.286765	-0.0143478	19.721	6.94955e-82	1.03765e-80	175.646	GOBP_NEGATIVE_REGULATION_OF_CELLULAR_COMPONENT_ORGANIZATION
0.419052	-0.0108417	19.7187	7.23552e-82	1.07977e-80	175.606	GOBP_REGULATION_OF_CLATHRIN-DEPENDENT_ENDOCYTOSIS
0.435666	-0.0012759	19.7173	7.42244e-82	1.10707e-80	175.58	HP_ABNORMAL_CD4_CD8_RATIO
0.382893	-0.00832533	19.7148	7.76187e-82	1.15708e-80	175.536	GOBP_VESICLE-MEDIATED_TRANSPORT_TO_THE_PLASMA_MEMBRANE
0.312275	-0.0112498	19.7141	7.85348e-82	1.17011e-80	175.524	GOBP_NITROGEN_COMPOUND_TRANSPORT
0.35328	-0.00877343	19.714	7.86364e-82	1.171e-80	175.523	GOMF_MANGANESE_ION_BINDING
0.484479	-0.00413887	19.7086	8.65635e-82	1.28835e-80	175.427	GOBP_NEGATIVE_REGULATION_OF_PROTEIN_K63-LINKED_UBIQUITINATION
0.326191	-0.0139257	19.7049	9.24279e-82	1.3749e-80	175.362	GOBP_RESPONSE_TO_CHOLESTEROL
0.250796	-0.01696	19.703	9.54832e-82	1.41959e-80	175.329	HP_ABNORMALITY_OF_THE_FOREARM
0.286181	-0.0162082	19.6981	1.04143e-81	1.54751e-80	175.243	HP_CHRONIC_SINUSITIS
0.295594	-0.0176895	19.6971	1.05957e-81	1.57362e-80	175.226	HP_BIFID_UVULA
0.568023	-0.000302835	19.6971	1.06069e-81	1.57445e-80	175.225	GOMF_RNA_STEM-LOOP_BINDING
0.360969	-0.00794639	19.6964	1.07389e-81	1.59318e-80	175.212	GOBP_SIGNAL_TRANSDUCTION_IN_RESPONSE_TO_DNA_DAMAGE
0.307568	-0.0237977	19.6953	1.09533e-81	1.62413e-80	175.193	GOMF_ABC-TYPE_TRANSPORTER_ACTIVITY
0.347226	-0.0129395	19.6917	1.16599e-81	1.72797e-80	175.13	GOCC_CELL_DIVISION_SITE
0.345484	-0.00881382	19.6885	1.23307e-81	1.82641e-80	175.075	GOBP_HOMEOSTASIS_OF_NUMBER_OF_CELLS
0.311995	-0.00491912	19.6859	1.29131e-81	1.91167e-80	175.029	GOBP_CELL_CYCLE_G1/S_PHASE_TRANSITION
0.299466	-0.0107814	19.6856	1.29901e-81	1.92204e-80	175.023	HP_DIMINISHED_MOTIVATION
0.31083	-0.00808257	19.6842	1.33044e-81	1.96749e-80	174.999	GOMF_PHOSPHATASE_ACTIVITY
0.285221	-0.0184165	19.6797	1.44006e-81	2.12848e-80	174.92	HP_RHINITIS
0.333391	-0.011107	19.6785	1.471e-81	2.17305e-80	174.899	HP_ABSENT_FINGERNAIL
0.37418	-0.00948445	19.6766	1.52329e-81	2.2491e-80	174.864	GOBP_NEGATIVE_REGULATION_OF_RECEPTOR_SIGNALING_PATHWAY_VIA_JAK-STAT
0.505765	-0.0183215	19.6759	1.54031e-81	2.27303e-80	174.853	GOBP_VESICLE_TARGETING,_TO,_FROM_OR_WITHIN_GOLGI
0.327124	-0.00664141	19.675	1.56555e-81	2.30904e-80	174.837	GOBP_GLYCEROLIPID_BIOSYNTHETIC_PROCESS
0.286518	-0.0131979	19.6739	1.59628e-81	2.35312e-80	174.817	HP_ABNORMAL_VENTRICULAR_SEPTUM_MORPHOLOGY
0.18333	-0.00645921	19.6737	1.60248e-81	2.36101e-80	174.814	HP_AMENORRHEA
0.301049	-0.00890505	19.6672	1.79532e-81	2.64372e-80	174.7	HP_ABNORMAL_GLOMERULAR_MESANGIUM_MORPHOLOGY
0.267105	-0.0148311	19.6657	1.84644e-81	2.71613e-80	174.672	GOBP_CELLULAR_RESPONSE_TO_ABIOTIC_STIMULUS
0.267105	-0.0148311	19.6657	1.84644e-81	2.71613e-80	174.672	GOBP_CELLULAR_RESPONSE_TO_ENVIRONMENTAL_STIMULUS
0.245815	-0.0141918	19.6626	1.94836e-81	2.86454e-80	174.619	HP_ABNORMALITY_OF_THE_AMNIOTIC_FLUID
0.232537	-0.00376701	19.6621	1.96648e-81	2.88965e-80	174.61	HP_SPORADIC
0.26696	-0.012384	19.655	2.2276e-81	3.27162e-80	174.486	HP_CONGENITAL_CONTRACTURE
0.305967	-0.0134084	19.6528	2.31567e-81	3.39917e-80	174.447	GOBP_POSITIVE_REGULATION_OF_CELLULAR_COMPONENT_BIOGENESIS
0.420704	-0.0140064	19.6527	2.31875e-81	3.40189e-80	174.446	GOMF_CAMP_RESPONSE_ELEMENT_BINDING
0.522161	-0.0111472	19.6499	2.43605e-81	3.57211e-80	174.396	GOBP_SELF_PROTEOLYSIS
0.27997	-0.0161142	19.6456	2.62803e-81	3.85157e-80	174.321	HP_RETROGNATHIA
0.870358	0.00617232	19.6454	2.63869e-81	3.86517e-80	174.317	GOCC_PROTEIN_N-ACETYLGLUCOSAMINYLTRANSFERASE_COMPLEX
0.559321	-0.00311553	19.6428	2.76387e-81	4.0464e-80	174.271	HP_CEREBRAL_ARTERIOVENOUS_MALFORMATION
0.296948	-0.0104069	19.6418	2.80976e-81	4.11142e-80	174.254	GOBP_POSITIVE_REGULATION_OF_PROTEIN_MODIFICATION_PROCESS
0.304639	-0.0091167	19.6418	2.8118e-81	4.11224e-80	174.254	GOBP_HETEROCYCLE_CATABOLIC_PROCESS
0.549104	0.00520151	19.6415	2.8271e-81	4.13027e-80	174.248	GOBP_AMINOPHOSPHOLIPID_TRANSLOCATION
0.549104	0.00520151	19.6415	2.8271e-81	4.13027e-80	174.248	GOMF_AMINOPHOSPHOLIPID_FLIPPASE_ACTIVITY
0.297491	-0.018375	19.6389	2.96009e-81	4.32229e-80	174.202	GOBP_NEGATIVE_REGULATION_OF_SUPRAMOLECULAR_FIBER_ORGANIZATION
0.879568	-0.00370093	19.6365	3.08389e-81	4.5007e-80	174.162	GOBP_VIRAL_CAPSID_SECONDARY_ENVELOPMENT
0.405424	-0.00512099	19.6363	3.09926e-81	4.52076e-80	174.157	GOBP_CORONARY_VASCULATURE_MORPHOGENESIS
0.15278	-0.00304257	19.6338	3.23497e-81	4.71624e-80	174.114	GOBP_CELLULAR_PROCESS_INVOLVED_IN_REPRODUCTION_IN_MULTICELLULAR_ORGANISM
0.252659	-0.00935754	19.6318	3.35437e-81	4.88775e-80	174.078	GOBP_CELL_MORPHOGENESIS_INVOLVED_IN_DIFFERENTIATION
0.296248	-0.0093003	19.6304	3.43658e-81	5.00492e-80	174.054	HP_METAPHYSEAL_IRREGULARITY
0.292646	-0.00754276	19.6287	3.53982e-81	5.15257e-80	174.024	GOBP_REGULATION_OF_CELLULAR_PROTEIN_METABOLIC_PROCESS
0.395897	-0.00288971	19.6286	3.5465e-81	5.15959e-80	174.022	GOBP_CELLULAR_RESPONSE_TO_AMINO_ACID_STARVATION
0.348856	-0.0137804	19.6251	3.77008e-81	5.482e-80	173.961	GOMF_BINDING
0.383222	-0.00622014	19.619	4.1954e-81	6.09726e-80	173.855	GOBP_VIRAL_GENE_EXPRESSION
0.895488	0.00594395	19.6187	4.22464e-81	6.13014e-80	173.848	GOBP_DETERMINATION_OF_INTESTINE_LEFT/RIGHT_ASYMMETRY
0.895488	0.00594395	19.6187	4.22464e-81	6.13014e-80	173.848	GOBP_DETERMINATION_OF_STOMACH_LEFT/RIGHT_ASYMMETRY
0.895488	0.00594395	19.6187	4.22464e-81	6.13014e-80	173.848	GOBP_REGULATION_OF_PLANAR_CELL_POLARITY_PATHWAY_INVOLVED_IN_NEURAL_TUBE_CLOSURE
0.242962	-0.0122136	19.6166	4.37998e-81	6.35223e-80	173.812	HP_CEREBELLAR_VERMIS_ATROPHY
0.468988	0.00021062	19.6165	4.38995e-81	6.36337e-80	173.81	GOBP_POSITIVE_REGULATION_OF_AMYLOID_PRECURSOR_PROTEIN_CATABOLIC_PROCESS
0.4815	-0.00551951	19.616	4.42979e-81	6.41777e-80	173.801	GOMF_PHOSPHATIDYLINOSITOL_3-KINASE_ACTIVITY
0.303535	-0.0202844	19.6158	4.44498e-81	6.43642e-80	173.797	HP_URETERAL_OBSTRUCTION
0.392941	-0.00731292	19.612	4.74621e-81	6.86903e-80	173.732	GOBP_RESPONSE_TO_HEPATOCYTE_GROWTH_FACTOR
0.376502	-0.0191399	19.6109	4.84215e-81	7.00424e-80	173.712	GOBP_POSITIVE_REGULATION_OF_INSULIN_RECEPTOR_SIGNALING_PATHWAY
0.513178	-0.0192507	19.6072	5.16422e-81	7.46623e-80	173.648	HP_PROGRESSIVE_VISUAL_FIELD_DEFECTS
0.347869	-0.0182003	19.6068	5.20034e-81	7.51455e-80	173.641	GOBP_CALCINEURIN-NFAT_SIGNALING_CASCADE
0.260817	-0.0151421	19.606	5.27863e-81	7.62371e-80	173.626	HP_ABNORMAL_CRY
0.343421	-0.00599855	19.5991	5.95808e-81	8.60055e-80	173.506	GOBP_PHOSPHOLIPID_BIOSYNTHETIC_PROCESS
0.511778	-0.0123944	19.5929	6.64718e-81	9.59029e-80	173.397	GOBP_POSITIVE_REGULATION_OF_CYTOPLASMIC_TRANSPORT
0.325632	-0.0126988	19.5904	6.94404e-81	1.00134e-79	173.353	GOBP_REGULATION_OF_CELLULAR_PROTEIN_LOCALIZATION
0.292008	-0.0105695	19.5901	6.97843e-81	1.00578e-79	173.348	GOBP_PHOSPHORUS_METABOLIC_PROCESS
-0.495358	0.0307382	-19.5888	7.14237e-81	1.02887e-79	173.325	GOBP_DETECTION_OF_CHEMICAL_STIMULUS_INVOLVED_IN_SENSORY_PERCEPTION
0.293041	-0.016232	19.5836	7.81914e-81	1.12578e-79	173.235	GOBP_CILIUM_ASSEMBLY
0.235636	-0.0078966	19.5822	8.02396e-81	1.15467e-79	173.209	GOMF_CYTOSKELETAL_MOTOR_ACTIVITY
0.520689	-0.00967228	19.5817	8.0863e-81	1.16304e-79	173.201	HP_MULTIPLE_LENTIGINES
0.305635	-0.00520343	19.5802	8.30694e-81	1.19415e-79	173.175	GOBP_NEGATIVE_REGULATION_OF_CELL_CYCLE
0.292195	-0.0105332	19.5747	9.14419e-81	1.31383e-79	173.079	GOBP_PHOSPHATE-CONTAINING_COMPOUND_METABOLIC_PROCESS
0.287382	-0.00712143	19.574	9.25992e-81	1.32977e-79	173.067	HP_HYPOCALCEMIA
0.458862	-0.00211124	19.5731	9.40374e-81	1.34973e-79	173.051	GOBP_ACTIVATION_OF_NF-KAPPAB-INDUCING_KINASE_ACTIVITY
0.444745	-0.0146948	19.5729	9.44402e-81	1.35481e-79	173.047	HP_POLLAKISURIA
0.286032	-0.0111475	19.567	1.04809e-80	1.50279e-79	172.943	HP_ABNORMALITY_OF_OCULAR_SMOOTH_PURSUIT
0.5125	-0.0176233	19.565	1.08558e-80	1.55574e-79	172.908	HP_PONTOCEREBELLAR_ATROPHY
0.316971	-0.0139003	19.5619	1.14598e-80	1.64145e-79	172.854	GOBP_REGULATION_OF_AXON_EXTENSION
0.339389	-0.00517143	19.56	1.18415e-80	1.69525e-79	172.822	GOBP_CELLULAR_SENESCENCE
0.251676	-0.00838243	19.5591	1.20262e-80	1.72081e-79	172.806	HP_ATRIOVENTRICULAR_CANAL_DEFECT
0.321464	-0.0269174	19.5578	1.23092e-80	1.7604e-79	172.783	HP_EXPRESSIVE_LANGUAGE_DELAY
0.471778	-0.0101627	19.5576	1.23489e-80	1.76516e-79	172.78	HP_BLOODSTREAM_INFECTIOUS_AGENT
0.255757	-0.00820269	19.5573	1.24115e-80	1.77319e-79	172.775	GOCC_POSTSYNAPTIC_SPECIALIZATION
0.395208	-0.00694688	19.5566	1.25785e-80	1.79614e-79	172.761	GOMF_SINGLE-STRANDED_RNA_BINDING
0.321954	-0.0123262	19.5551	1.29122e-80	1.84284e-79	172.735	GOBP_NEGATIVE_REGULATION_OF_INTRACELLULAR_SIGNAL_TRANSDUCTION
0.282663	-0.0138269	19.5531	1.33586e-80	1.90558e-79	172.702	HP_PROPTOSIS
0.289574	-0.0176598	19.5508	1.39173e-80	1.98425e-79	172.661	HP_POLYMICROGYRIA
0.435449	-0.00927882	19.5491	1.43352e-80	2.04278e-79	172.631	GOCC_PRC1_COMPLEX
0.421382	-0.00433139	19.549	1.43709e-80	2.04683e-79	172.629	GOBP_HISTONE_H4_ACETYLATION
0.359045	-0.00724331	19.5462	1.50937e-80	2.14867e-79	172.58	GOMF_PHOSPHATASE_BINDING
0.437048	-0.00799508	19.5427	1.60519e-80	2.2839e-79	172.519	GOCC_SWI/SNF_SUPERFAMILY-TYPE_COMPLEX
0.631006	-0.0062049	19.5422	1.61806e-80	2.30103e-79	172.511	GOBP_REGULATION_OF_RIBONUCLEOPROTEIN_COMPLEX_LOCALIZATION
0.47762	-0.012155	19.5389	1.71459e-80	2.43706e-79	172.453	GOBP_MRNA_CLEAVAGE_INVOLVED_IN_MRNA_PROCESSING
0.272115	-0.012305	19.5373	1.76321e-80	2.5049e-79	172.425	HP_DRY_SKIN
0.252285	-0.00858595	19.5333	1.89343e-80	2.68852e-79	172.354	HP_MYOCLONUS
0.29512	-0.00939138	19.5292	2.03113e-80	2.88257e-79	172.284	GOBP_AROMATIC_COMPOUND_CATABOLIC_PROCESS
0.296658	-0.015993	19.528	2.07428e-80	2.9423e-79	172.263	GOCC_CILIARY_PLASM
0.428743	-0.00280627	19.5264	2.13603e-80	3.02834e-79	172.234	GOBP_PROTEIN_LOCALIZATION_TO_MICROTUBULE_ORGANIZING_CENTER
0.378508	-0.00658007	19.5245	2.20787e-80	3.1286e-79	172.201	GOBP_NEGATIVE_REGULATION_OF_CELL_CYCLE_G2/M_PHASE_TRANSITION
0.280093	-0.0119883	19.5244	2.21107e-80	3.13154e-79	172.2	GOBP_NEGATIVE_REGULATION_OF_SIGNAL_TRANSDUCTION
0.428307	-0.00615614	19.5227	2.27976e-80	3.22719e-79	172.169	GOBP_ESTABLISHMENT_OF_RNA_LOCALIZATION
0.327636	-0.00902016	19.5183	2.46165e-80	3.48289e-79	172.093	GOCC_CYTOSOL
0.486747	-0.0087487	19.5182	2.46388e-80	3.48427e-79	172.092	GOCC_RNA_CAP_BINDING_COMPLEX
0.338401	-0.0142969	19.5151	2.60271e-80	3.67873e-79	172.037	GOCC_FILOPODIUM
0.433087	0.00863403	19.5134	2.68355e-80	3.79105e-79	172.007	HP_EMG_CHRONIC_DENERVATION_SIGNS
0.74142	-0.0266069	19.51	2.84427e-80	4.01606e-79	171.949	GOBP_RHYTHMIC_SYNAPTIC_TRANSMISSION
0.270374	-0.00932264	19.5079	2.95014e-80	4.16344e-79	171.912	GOMF_HYDROLASE_ACTIVITY
0.535452	-0.00649096	19.5041	3.15496e-80	4.45024e-79	171.846	GOBP_POSITIVE_REGULATION_OF_TRANSCRIPTION_ELONGATION_FROM_RNA_POLYMERASE_II_PROMOTER
0.270826	-0.0156917	19.501	3.3328e-80	4.6987e-79	171.791	HP_ABNORMAL_CEREBELLAR_VERMIS_MORPHOLOGY
0.276299	-0.00950749	19.5005	3.36319e-80	4.73915e-79	171.782	HP_WEAKNESS_DUE_TO_UPPER_MOTOR_NEURON_DYSFUNCTION
0.274635	-0.00868514	19.4939	3.77561e-80	5.31761e-79	171.667	GOBP_NEGATIVE_REGULATION_OF_DEVELOPMENTAL_GROWTH
0.276323	-0.0122532	19.4933	3.81485e-80	5.37015e-79	171.656	GOBP_REGULATION_OF_NEURON_PROJECTION_DEVELOPMENT
0.3618	-0.00828489	19.4916	3.92516e-80	5.52264e-79	171.628	GOBP_NEGATIVE_REGULATION_OF_RNA_CATABOLIC_PROCESS
0.352014	-0.0049575	19.4864	4.29864e-80	6.04506e-79	171.538	GOBP_REGULATION_OF_PROTEIN_MODIFICATION_BY_SMALL_PROTEIN_CONJUGATION_OR_REMOVAL
0.440868	-0.00884824	19.4859	4.34113e-80	6.10173e-79	171.528	GOBP_AUTOPHAGOSOME_ORGANIZATION
-0.71022	0.097788	-19.4852	4.3966e-80	6.17657e-79	171.515	GOMF_TRIMETHYLAMINE_RECEPTOR_ACTIVITY
0.535289	-0.0041568	19.4848	4.42533e-80	6.21378e-79	171.509	GOMF_PROTEIN_PRENYLTRANSFERASE_ACTIVITY
0.501878	-0.0160412	19.4811	4.71958e-80	6.62361e-79	171.444	HP_FLATTENED_FEMORAL_HEAD
0.704114	0.00244405	19.4795	4.85137e-80	6.80514e-79	171.417	GOBP_COLD_ACCLIMATION
0.270948	-0.0139818	19.4772	5.05006e-80	7.08027e-79	171.377	GOBP_POSITIVE_REGULATION_OF_DEVELOPMENTAL_GROWTH
0.369306	-0.00882881	19.476	5.16017e-80	7.231e-79	171.356	GOBP_CELLULAR_RESPONSE_TO_HEPATOCYTE_GROWTH_FACTOR_STIMULUS
0.303557	-0.0135692	19.4744	5.30753e-80	7.43375e-79	171.328	HP_SEVERE_MUSCULAR_HYPOTONIA
0.321837	-0.0125744	19.4737	5.37028e-80	7.51786e-79	171.316	GOBP_POSITIVE_REGULATION_OF_PROTEIN_SERINE/THREONINE_KINASE_ACTIVITY
0.415022	-0.00223719	19.4731	5.43331e-80	7.60226e-79	171.304	GOBP_NEGATIVE_REGULATION_OF_PROTEASOMAL_PROTEIN_CATABOLIC_PROCESS
0.318169	-0.00927241	19.4691	5.81874e-80	8.13745e-79	171.236	GOBP_ORGANONITROGEN_COMPOUND_CATABOLIC_PROCESS
-0.698236	0.103391	-19.4687	5.85957e-80	8.18632e-79	171.229	GOBP_REGULATION_OF_D-AMINO-ACID_OXIDASE_ACTIVITY
-0.698236	0.103391	-19.4687	5.85957e-80	8.18632e-79	171.229	GOBP_NEGATIVE_REGULATION_OF_D-AMINO-ACID_OXIDASE_ACTIVITY
0.280474	-0.0231511	19.4618	6.61042e-80	9.23068e-79	171.109	GOMF_ATPASE-COUPLED_TRANSMEMBRANE_TRANSPORTER_ACTIVITY
0.32255	-0.0142373	19.4583	7.03574e-80	9.81967e-79	171.047	GOBP_PROTEIN_LOCALIZATION_TO_CELL_PERIPHERY
0.521976	-0.00688642	19.4571	7.18118e-80	1.00176e-78	171.026	HP_ABNORMALLY_LOW_PITCHED_VOICE
0.250682	-0.00733814	19.4559	7.32966e-80	1.02196e-78	171.006	GOBP_CARDIAC_SEPTUM_DEVELOPMENT
0.372367	-0.0046942	19.4553	7.41606e-80	1.03349e-78	170.994	GOBP_MITOTIC_DNA_DAMAGE_CHECKPOINT_SIGNALING
0.411277	-0.00903719	19.4548	7.47094e-80	1.04062e-78	170.987	HP_LOW_HANGING_COLUMELLA
0.313453	0.00461929	19.4527	7.76175e-80	1.08058e-78	170.949	HP_SPARSE_LATERAL_EYEBROW
0.29087	-0.00559981	19.4473	8.5288e-80	1.18678e-78	170.855	HP_NEOPLASM_OF_THE_SKIN
0.289803	-0.00794558	19.4459	8.73698e-80	1.21514e-78	170.831	GOBP_CELLULAR_RESPONSE_TO_HORMONE_STIMULUS
[truncated: 25,803 more rows]
