# Supplementary material for: Single cell and bulk RNA expression analyses identify enhanced hexosamine biosynthetic pathway and O-GlcNAcylation in acute myeloid leukemia blasts and stem cells
Source: Front Immunol. 2024 Mar 27;15:1327405. doi: 10.3389/fimmu.2024.1327405 (PMC11004450; doi:10.3389/fimmu.2024.1327405)
Supplement: Supplementary Table 5 — Pearson correlation coefficients for OGT and RL2 MFI. [file Table_5.xlsx]

## Sheet: Sheet1
	AML						Healthy
	Blasts			LSCs			HSPCs
Donor ID	ρ*	95% CI†	N‡	ρ*	95% CI†	N‡	ρ*	95% CI†	N‡
15	0.313	(0.279, 0.356)	10175	0.293	(0.241, 0.420)	2376	--	--	--
17	0.455	(0.416, 0.499)	15628	0.207	(0.098, 0.381)	1049	--	--	--
13	0.361	(0.313, 0.421)	7919	0.302	(0.237, 0.418)	2508	--	--	--
16	0.244	(0.233, 0.254)	66954	0.491	(0.446, 0.534)	1662	--	--	--
14	0.49	(0.476, 0.505)	182973	0.29	(0.218, 0.432)	2936	--	--	--
HD1	--	--	--	--	--	--	0.24	(0.162, 0.337)	1018
HD2	--	--	--	--	--	--	0.379	(0.284, 0.542)	1592
HD3	--	--	--	--	--	--	0.299	(0.239, 0.361)	1154
HD4	--	--	--	--	--	--	0.274	(0.200, 0.354)	786
HD5	--	--	--	--	--	--	0.195	(0.132, 0.267)	1999
All Samples	0.381	(0.373, 0.389)	283649	0.315	(0.269, 0.371)	10531	0.253	(0.224, 0.285)	6549
*Pearson's Correlation Coefficent
†CI = Confidence Interval
‡Number of Live Cells
Pearson's ρ and 95% CI generated using the bootstrap percentile method with 2000 bootstrap replicates
ρ = 0.376 (0.368, 0.384) for all 300,729 cells
